# Supplementary material for: Transient bis(carboranyl)boryl anions
Source: Chem Sci. 2026 Jun 25. Online ahead of print. doi: 10.1039/d6sc03158g (PMC13356875; doi:10.1039/d6sc03158g)
Supplement: SC-OLF-D6SC03158G-s003 [file SC-OLF-D6SC03158G-s003.cif]

# Supplementary Information (SI) for Chemical Science.
# This journal is © The Royal Society of Chemistry 2026

####################################################################### 
# 
# This file contains crystal structure data downloaded from the 
# Cambridge Structural Database (CSD) hosted by the Cambridge 
# Crystallographic Data Centre (CCDC).
# 
# Full information about CCDC data access policies and citation 
# guidelines are available at http://www.ccdc.cam.ac.uk/access/V1 
# 
# Audit and citation data items may have been added by the CCDC. 
# Please retain this information to preserve the provenance of 
# this file and to allow appropriate attribution of the data. 
# 
#######################################################################

data_BBrTMSoCb2
_audit_block_doi                 10.5517/ccdc.csd.cc2pb69k
_database_code_depnum_ccdc_archive 'CCDC 2482458'
loop_
_citation_id
_citation_doi
_citation_year
1 10.26434/chemrxiv-2025-04xgt 2025
loop_
_audit_author_name
_audit_author_address
'Ragene Thornton'
;Baylor University
United States of America
;
_audit_update_record             
;
2025-11-20 deposited with the CCDC.	2026-06-29 downloaded from the CCDC.
;

_audit_creation_method           SHELXL-2013
_chemical_name_systematic        
;
 ?
;
_chemical_name_common            ?
_chemical_melting_point          ?
_chemical_formula_moiety         ?
_chemical_formula_sum            'C10 H38 B21 Br Si2'
_chemical_formula_weight         521.50

loop_
_atom_type_symbol
_atom_type_description
_atom_type_scat_dispersion_real
_atom_type_scat_dispersion_imag
_atom_type_scat_source
C C 0.0033 0.0016 'International Tables Vol C Tables 4.2.6.8 and 6.1.1.4'
B B 0.0013 0.0007 'International Tables Vol C Tables 4.2.6.8 and 6.1.1.4'
Si Si 0.0817 0.0704 'International Tables Vol C Tables 4.2.6.8 and 6.1.1.4'
Br Br -0.2901 2.4595 'International Tables Vol C Tables 4.2.6.8 and 6.1.1.4'
H H 0.0000 0.0000 'International Tables Vol C Tables 4.2.6.8 and 6.1.1.4'

_space_group_crystal_system      monoclinic
_space_group_IT_number           14
_space_group_name_H-M_alt        'P 21/n'
_space_group_name_Hall           '-P 2yn'

_shelx_space_group_comment       
;
The symmetry employed for this shelxl refinement is uniquely defined
by the following loop, which should always be used as a source of
symmetry information in preference to the above space-group names.
They are only intended as comments.
;

loop_
_space_group_symop_operation_xyz
'x, y, z'
'-x+1/2, y+1/2, -z+1/2'
'-x, -y, -z'
'x-1/2, -y-1/2, z-1/2'

_cell_length_a                   14.195(2)
_cell_length_b                   10.4892(14)
_cell_length_c                   18.721(3)
_cell_angle_alpha                90
_cell_angle_beta                 92.413(6)
_cell_angle_gamma                90
_cell_volume                     2785.1(7)
_cell_formula_units_Z            4
_cell_measurement_temperature    273(2)
_cell_measurement_reflns_used    3573
_cell_measurement_theta_min      2.62
_cell_measurement_theta_max      22.93

_exptl_crystal_description       block
_exptl_crystal_colour            colorless
_exptl_crystal_density_meas      ?
_exptl_crystal_density_method    ?
_exptl_crystal_density_diffrn    1.247
_exptl_crystal_F_000             1064
_exptl_transmission_factor_min   ?
_exptl_transmission_factor_max   ?
_exptl_crystal_size_max          0.750
_exptl_crystal_size_mid          0.048
_exptl_crystal_size_min          0.047
_exptl_absorpt_coefficient_mu    1.566
_shelx_estimated_absorpt_T_min   0.386
_shelx_estimated_absorpt_T_max   0.930
_exptl_absorpt_correction_type   multi-scan
_exptl_absorpt_correction_T_min  0.341
_exptl_absorpt_correction_T_max  0.822
_exptl_absorpt_process_details   SADabs

_exptl_special_details           
;
 ?
;

_diffrn_ambient_temperature      273(2)
_diffrn_radiation_wavelength     0.71073
_diffrn_radiation_type           MoK\a
_diffrn_source                   ?
_diffrn_measurement_device_type  'Bruker APEX-II CCD'
_diffrn_measurement_method       '\f and \w scans'
_diffrn_detector_area_resol_mean ?
_diffrn_reflns_number            73059
_diffrn_reflns_av_unetI/netI     0.0773
_diffrn_reflns_av_R_equivalents  0.1509
_diffrn_reflns_limit_h_min       -18
_diffrn_reflns_limit_h_max       18
_diffrn_reflns_limit_k_min       -13
_diffrn_reflns_limit_k_max       13
_diffrn_reflns_limit_l_min       -23
_diffrn_reflns_limit_l_max       24
_diffrn_reflns_theta_min         2.226
_diffrn_reflns_theta_max         27.137
_diffrn_reflns_theta_full        25.242
_diffrn_measured_fraction_theta_max 0.998
_diffrn_measured_fraction_theta_full 0.999
_diffrn_reflns_Laue_measured_fraction_max 0.998
_diffrn_reflns_Laue_measured_fraction_full 0.999
_diffrn_reflns_point_group_measured_fraction_max 0.998
_diffrn_reflns_point_group_measured_fraction_full 0.999
_reflns_number_total             6165
_reflns_number_gt                4030
_reflns_threshold_expression     'I > 2\s(I)'
_reflns_Friedel_coverage         0.000
_reflns_Friedel_fraction_max     .
_reflns_Friedel_fraction_full    .

_reflns_special_details          
;
 Reflections were merged by SHELXL according to the crystal
 class for the calculation of statistics and refinement.
 
 _reflns_Friedel_fraction is defined as the number of unique
 Friedel pairs measured divided by the number that would be
 possible theoretically, ignoring centric projections and
 systematic absences.
;

_computing_data_collection       ?
_computing_cell_refinement       ?
_computing_data_reduction        ?
_computing_structure_solution    ?
_computing_structure_refinement  'SHELXL-2013 (Sheldrick, 2013)'
_computing_molecular_graphics    ?
_computing_publication_material  ?

_refine_special_details          
;
 ?
;
_refine_ls_structure_factor_coef Fsqd
_refine_ls_matrix_type           full
_refine_ls_weighting_scheme      calc
_refine_ls_weighting_details     
'w=1/[\s^2^(Fo^2^)+(0.1134P)^2^+4.4014P] where P=(Fo^2^+2Fc^2^)/3'
_atom_sites_solution_primary     ?
_atom_sites_solution_secondary   ?
_atom_sites_solution_hydrogens   mixed
_refine_ls_hydrogen_treatment    mixed
_refine_ls_extinction_method     none
_refine_ls_extinction_coef       .
_refine_ls_number_reflns         6165
_refine_ls_number_parameters     455
_refine_ls_number_restraints     0
_refine_ls_R_factor_all          0.1075
_refine_ls_R_factor_gt           0.0656
_refine_ls_wR_factor_ref         0.2114
_refine_ls_wR_factor_gt          0.1807
_refine_ls_goodness_of_fit_ref   1.030
_refine_ls_restrained_S_all      1.030
_refine_ls_shift/su_max          0.014
_refine_ls_shift/su_mean         0.001

loop_
_atom_site_label
_atom_site_type_symbol
_atom_site_fract_x
_atom_site_fract_y
_atom_site_fract_z
_atom_site_U_iso_or_equiv
_atom_site_adp_type
_atom_site_occupancy
_atom_site_site_symmetry_order
_atom_site_calc_flag
_atom_site_refinement_flags_posn
_atom_site_refinement_flags_adp
_atom_site_refinement_flags_occupancy
_atom_site_disorder_assembly
_atom_site_disorder_group
Br1 Br 0.85445(4) 0.16436(5) 0.47169(3) 0.0409(2) Uani 1 1 d . . . . .
Si1 Si 0.73539(10) 0.34398(13) 0.32361(7) 0.0306(3) Uani 1 1 d . . . . .
Si2 Si 0.88933(10) 0.10903(13) 0.67352(7) 0.0289(3) Uani 1 1 d . . . . .
C5 C 0.6827(5) 0.4388(6) 0.2477(3) 0.0421(13) Uani 1 1 d . . . . .
C2 C 0.7452(3) 0.4563(4) 0.4060(2) 0.0259(10) Uani 1 1 d . . . . .
C1 C 0.7556(3) 0.4115(4) 0.4948(2) 0.0247(9) Uani 1 1 d . . . . .
B1 B 0.7632(4) 0.2649(5) 0.5183(3) 0.0254(11) Uani 1 1 d . . . . .
C3 C 0.7041(3) 0.1952(4) 0.5770(2) 0.0264(10) Uani 1 1 d . . . . .
C4 C 0.7558(3) 0.1168(4) 0.6493(2) 0.0240(9) Uani 1 1 d . . . . .
C10 C 0.9008(5) 0.0895(7) 0.7716(3) 0.0426(14) Uani 1 1 d . . . . .
C6 C 0.8555(4) 0.3003(6) 0.2968(3) 0.0404(13) Uani 1 1 d . . . . .
C7 C 0.6539(5) 0.2106(6) 0.3403(4) 0.0417(13) Uani 1 1 d . . . . .
C8 C 0.9495(4) 0.2587(6) 0.6521(4) 0.0384(13) Uani 1 1 d . . . . .
C9 C 0.9399(5) -0.0311(7) 0.6291(4) 0.0431(14) Uani 1 1 d . . . . .
B13 B 0.6499(4) 0.4747(5) 0.4620(3) 0.0264(11) Uani 1 1 d . . . . .
B14 B 0.7011(4) 0.5223(5) 0.5466(3) 0.0279(11) Uani 1 1 d . . . . .
B16 B 0.7620(4) 0.6667(5) 0.5362(3) 0.0305(12) Uani 1 1 d . . . . .
B17 B 0.8558(4) 0.6386(6) 0.4781(3) 0.0314(12) Uani 1 1 d . . . . .
B20 B 0.8045(4) 0.5966(5) 0.3934(3) 0.0323(12) Uani 1 1 d . . . . .
B19 B 0.6803(4) 0.5961(5) 0.4000(3) 0.0305(12) Uani 1 1 d . . . . .
B21 B 0.7492(4) 0.7148(5) 0.4454(3) 0.0339(13) Uani 1 1 d . . . . .
B18 B 0.6533(4) 0.6392(5) 0.4879(3) 0.0315(12) Uani 1 1 d . . . . .
B12 B 0.8522(4) 0.4784(5) 0.4523(3) 0.0289(11) Uani 1 1 d . . . . .
B15 B 0.8247(4) 0.5206(5) 0.5406(3) 0.0328(12) Uani 1 1 d . . . . .
B3 B 0.7080(4) 0.0283(5) 0.5796(3) 0.0282(11) Uani 1 1 d . . . . .
B4 B 0.5956(4) -0.0231(5) 0.6057(3) 0.0320(12) Uani 1 1 d . . . . .
B8 B 0.5247(4) 0.1167(6) 0.6169(3) 0.0340(13) Uani 1 1 d . . . . .
B9 B 0.5800(4) 0.2092(6) 0.6882(3) 0.0349(13) Uani 1 1 d . . . . .
B10 B 0.5790(4) 0.0389(6) 0.6929(3) 0.0351(13) Uani 1 1 d . . . . .
B5 B 0.6924(4) -0.0150(5) 0.6694(3) 0.0307(12) Uani 1 1 d . . . . .
B11 B 0.6808(4) 0.1254(5) 0.7203(3) 0.0300(12) Uani 1 1 d . . . . .
B6 B 0.6935(4) 0.2578(5) 0.6612(3) 0.0278(11) Uani 1 1 d . . . . .
B7 B 0.5937(4) 0.2517(5) 0.5984(3) 0.0298(12) Uani 1 1 d . . . . .
B2 B 0.6060(4) 0.1100(5) 0.5462(3) 0.0328(12) Uani 1 1 d . . . . .
H1 H 0.5830 0.1051 0.4894 0.039 Uiso 1 1 calc R U . . .
H8 H 0.544(3) -0.013(5) 0.729(3) 0.028(13) Uiso 1 1 d . . . . .
H3 H 0.736(4) -0.107(5) 0.689(3) 0.040(15) Uiso 1 1 d . . . . .
H40 H 0.737(3) 0.337(4) 0.679(2) 0.019(11) Uiso 1 1 d . . . . .
H24 H 0.678(4) 0.481(5) 0.597(3) 0.041(15) Uiso 1 1 d . . . . .
H7 H 0.552(5) 0.254(7) 0.717(4) 0.06(2) Uiso 1 1 d . . . . .
H2 H 0.750(3) -0.014(4) 0.546(2) 0.016(11) Uiso 1 1 d . . . . .
H27 H 0.751(4) 0.821(4) 0.429(3) 0.026(13) Uiso 1 1 d . . . . .
H6 H 0.578(4) 0.332(5) 0.575(3) 0.031(14) Uiso 1 1 d . . . . .
H39 H 0.873(4) 0.487(5) 0.584(3) 0.036(14) Uiso 1 1 d . . . . .
H4 H 0.567(4) -0.115(5) 0.592(3) 0.028(13) Uiso 1 1 d . . . . .
H23 H 0.598(4) 0.417(5) 0.453(3) 0.034(14) Uiso 1 1 d . . . . .
H5 H 0.444(4) 0.128(5) 0.603(3) 0.028(13) Uiso 1 1 d . . . . .
H28 H 0.917(4) 0.680(4) 0.481(3) 0.025(13) Uiso 1 1 d . . . . .
H25 H 0.586(4) 0.686(4) 0.496(3) 0.026(13) Uiso 1 1 d . . . . .
H38 H 0.842(4) 0.603(5) 0.350(3) 0.041(15) Uiso 1 1 d . . . . .
H36 H 0.634(4) 0.610(5) 0.355(3) 0.043(16) Uiso 1 1 d . . . . .
H35 H 0.904(3) 0.428(4) 0.443(2) 0.011(10) Uiso 1 1 d . . . . .
H14 H 0.882(4) 0.158(5) 0.801(3) 0.027(14) Uiso 1 1 d . . . . .
H9 H 0.716(4) 0.132(5) 0.772(3) 0.034(14) Uiso 1 1 d . . . . .
H15 H 0.868(5) 0.026(7) 0.788(3) 0.054(19) Uiso 1 1 d . . . . .
H16 H 0.953(5) 0.085(6) 0.784(3) 0.043(18) Uiso 1 1 d . . . . .
H13 H 0.998(5) 0.255(6) 0.663(3) 0.042(19) Uiso 1 1 d . . . . .
H18 H 0.935(4) -0.029(6) 0.584(4) 0.041(17) Uiso 1 1 d . . . . .
H17 H 0.995(5) -0.035(6) 0.639(3) 0.05(2) Uiso 1 1 d . . . . .
H11 H 0.909(5) 0.340(6) 0.668(4) 0.057(19) Uiso 1 1 d . . . . .
H12 H 0.951(4) 0.277(6) 0.608(4) 0.043(17) Uiso 1 1 d . . . . .
H37 H 0.914(5) -0.095(7) 0.638(4) 0.06(2) Uiso 1 1 d . . . . .
H29 H 0.623(4) 0.450(5) 0.254(3) 0.021(13) Uiso 1 1 d . . . . .
H34 H 0.876(3) 0.242(5) 0.334(3) 0.018(11) Uiso 1 1 d . . . . .
H32 H 0.858(4) 0.258(6) 0.259(3) 0.045(17) Uiso 1 1 d . . . . .
H31 H 0.688(5) 0.391(7) 0.206(4) 0.058(19) Uiso 1 1 d . . . . .
H33 H 0.877(5) 0.382(7) 0.289(4) 0.06(2) Uiso 1 1 d . . . . .
H30 H 0.721(5) 0.524(7) 0.237(3) 0.055(18) Uiso 1 1 d . . . . .
H21 H 0.685(5) 0.162(6) 0.364(3) 0.037(18) Uiso 1 1 d . . . . .
H20 H 0.652(5) 0.179(6) 0.299(4) 0.06(2) Uiso 1 1 d . . . . .
H22 H 0.591(7) 0.229(9) 0.361(5) 0.11(3) Uiso 1 1 d . . . . .
H26 H 0.767(4) 0.721(6) 0.576(3) 0.051(17) Uiso 1 1 d . . . . .

loop_
_atom_site_aniso_label
_atom_site_aniso_U_11
_atom_site_aniso_U_22
_atom_site_aniso_U_33
_atom_site_aniso_U_23
_atom_site_aniso_U_13
_atom_site_aniso_U_12
Br1 0.0481(4) 0.0354(3) 0.0404(3) 0.0035(2) 0.0159(2) 0.0119(2)
Si1 0.0342(7) 0.0311(7) 0.0268(7) -0.0029(5) 0.0065(5) -0.0015(6)
Si2 0.0276(7) 0.0307(7) 0.0286(7) 0.0026(5) 0.0021(5) 0.0002(5)
C5 0.043(4) 0.051(4) 0.032(3) 0.000(3) 0.002(2) -0.004(3)
C2 0.029(2) 0.024(2) 0.025(2) 0.0038(18) 0.0071(18) 0.0014(18)
C1 0.029(2) 0.023(2) 0.023(2) 0.0014(17) 0.0033(18) 0.0007(18)
B1 0.026(3) 0.025(3) 0.025(3) -0.002(2) -0.001(2) 0.002(2)
C3 0.030(2) 0.024(2) 0.025(2) 0.0009(18) 0.0007(19) 0.0008(19)
C4 0.023(2) 0.023(2) 0.026(2) 0.0007(17) 0.0024(17) -0.0004(18)
C10 0.031(3) 0.056(4) 0.040(3) 0.009(3) -0.001(3) -0.005(3)
C6 0.042(3) 0.048(3) 0.032(3) -0.005(3) 0.012(2) -0.001(3)
C7 0.049(4) 0.040(3) 0.036(3) -0.007(3) 0.005(3) -0.007(3)
C8 0.027(3) 0.044(3) 0.044(4) 0.009(3) -0.001(3) -0.011(2)
C9 0.040(4) 0.046(4) 0.043(4) -0.004(3) 0.002(3) 0.011(3)
B13 0.029(3) 0.025(3) 0.026(3) 0.001(2) 0.005(2) 0.000(2)
B14 0.035(3) 0.021(2) 0.028(3) -0.001(2) 0.006(2) -0.001(2)
B16 0.039(3) 0.023(3) 0.030(3) -0.001(2) 0.007(2) 0.000(2)
B17 0.029(3) 0.029(3) 0.036(3) 0.001(2) 0.004(2) -0.006(2)
B20 0.035(3) 0.028(3) 0.034(3) 0.005(2) 0.006(2) -0.005(2)
B19 0.035(3) 0.026(3) 0.031(3) 0.003(2) 0.002(2) 0.003(2)
B21 0.044(3) 0.025(3) 0.033(3) 0.004(2) 0.008(3) -0.003(2)
B18 0.034(3) 0.026(3) 0.035(3) 0.002(2) 0.005(2) 0.005(2)
B12 0.018(3) 0.033(3) 0.036(3) 0.004(2) 0.005(2) 0.000(2)
B15 0.038(3) 0.024(3) 0.037(3) -0.001(2) 0.002(2) -0.007(2)
B3 0.033(3) 0.025(3) 0.027(3) -0.003(2) 0.000(2) -0.002(2)
B4 0.031(3) 0.023(3) 0.042(3) 0.002(2) -0.001(2) -0.006(2)
B8 0.029(3) 0.030(3) 0.043(3) 0.007(2) 0.003(2) -0.003(2)
B9 0.028(3) 0.040(3) 0.038(3) 0.000(3) 0.013(2) -0.002(2)
B10 0.029(3) 0.034(3) 0.043(3) 0.006(3) 0.005(2) -0.006(2)
B5 0.036(3) 0.026(3) 0.030(3) 0.003(2) 0.002(2) -0.005(2)
B11 0.030(3) 0.030(3) 0.030(3) 0.003(2) 0.007(2) 0.002(2)
B6 0.028(3) 0.032(3) 0.024(3) -0.001(2) 0.005(2) 0.001(2)
B7 0.025(3) 0.028(3) 0.036(3) 0.004(2) 0.003(2) 0.002(2)
B2 0.033(3) 0.028(3) 0.037(3) 0.002(2) -0.007(2) -0.004(2)

_geom_special_details            
;
 All esds (except the esd in the dihedral angle between two l.s. planes)
 are estimated using the full covariance matrix.  The cell esds are taken
 into account individually in the estimation of esds in distances, angles
 and torsion angles; correlations between esds in cell parameters are only
 used when they are defined by crystal symmetry.  An approximate (isotropic)
 treatment of cell esds is used for estimating esds involving l.s. planes.
;

loop_
_geom_bond_atom_site_label_1
_geom_bond_atom_site_label_2
_geom_bond_distance
_geom_bond_site_symmetry_2
_geom_bond_publ_flag
Br1 B1 1.910(5) . ?
Si1 C7 1.851(6) . ?
Si1 C6 1.854(6) . ?
Si1 C5 1.865(6) . ?
Si1 C2 1.941(5) . ?
Si2 C8 1.840(6) . ?
Si2 C10 1.849(6) . ?
Si2 C9 1.849(6) . ?
Si2 C4 1.932(5) . ?
C5 H29 0.88(5) . ?
C5 H31 0.94(7) . ?
C5 H30 1.07(7) . ?
C2 B20 1.717(7) . ?
C2 C1 1.729(6) . ?
C2 B19 1.732(7) . ?
C2 B12 1.734(7) . ?
C2 B13 1.757(7) . ?
C1 B1 1.602(7) . ?
C1 B15 1.713(7) . ?
C1 B14 1.717(7) . ?
C1 B13 1.728(7) . ?
C1 B12 1.761(7) . ?
B1 C3 1.588(7) . ?
C3 B6 1.720(7) . ?
C3 C4 1.722(6) . ?
C3 B2 1.732(7) . ?
C3 B7 1.738(7) . ?
C3 B3 1.753(7) . ?
C4 B5 1.701(7) . ?
C4 B3 1.717(7) . ?
C4 B11 1.741(7) . ?
C4 B6 1.743(7) . ?
C10 H14 0.94(6) . ?
C10 H15 0.88(7) . ?
C10 H16 0.77(7) . ?
C6 H34 0.96(5) . ?
C6 H32 0.84(6) . ?
C6 H33 0.93(7) . ?
C7 H21 0.79(6) . ?
C7 H20 0.84(8) . ?
C7 H22 1.00(10) . ?
C8 H13 0.71(7) . ?
C8 H11 1.08(7) . ?
C8 H12 0.86(6) . ?
C9 H18 0.84(6) . ?
C9 H17 0.80(7) . ?
C9 H37 0.79(8) . ?
B13 B14 1.785(8) . ?
B13 B19 1.788(8) . ?
B13 B18 1.793(8) . ?
B13 H23 0.96(5) . ?
B14 B16 1.759(8) . ?
B14 B15 1.763(8) . ?
B14 B18 1.763(8) . ?
B14 H24 1.11(5) . ?
B16 B15 1.773(8) . ?
B16 B21 1.775(8) . ?
B16 B17 1.780(8) . ?
B16 B18 1.778(9) . ?
B16 H26 0.93(7) . ?
B17 B12 1.749(8) . ?
B17 B15 1.772(8) . ?
B17 B20 1.772(8) . ?
B17 B21 1.796(9) . ?
B17 H28 0.97(5) . ?
B20 B19 1.772(9) . ?
B20 B12 1.775(8) . ?
B20 B21 1.779(9) . ?
B20 H38 1.00(6) . ?
B19 B18 1.764(8) . ?
B19 B21 1.777(8) . ?
B19 H36 1.07(6) . ?
B21 B18 1.790(8) . ?
B21 H27 1.16(5) . ?
B18 H25 1.09(5) . ?
B12 B15 1.770(8) . ?
B12 H35 0.93(4) . ?
B15 H39 1.09(5) . ?
B3 B5 1.764(8) . ?
B3 B4 1.772(8) . ?
B3 B2 1.774(8) . ?
B3 H2 0.98(5) . ?
B4 B10 1.782(9) . ?
B4 B5 1.782(8) . ?
B4 B8 1.796(8) . ?
B4 B2 1.797(8) . ?
B4 H4 1.08(5) . ?
B8 B7 1.765(8) . ?
B8 B10 1.787(9) . ?
B8 B2 1.794(9) . ?
B8 B9 1.803(9) . ?
B8 H5 1.17(5) . ?
B9 B7 1.759(9) . ?
B9 B11 1.764(9) . ?
B9 B6 1.784(8) . ?
B9 B10 1.789(9) . ?
B9 H7 0.83(7) . ?
B10 B11 1.764(8) . ?
B10 B5 1.778(8) . ?
B10 H8 1.01(5) . ?
B5 B11 1.766(8) . ?
B5 H3 1.20(6) . ?
B11 B6 1.791(8) . ?
B11 H9 1.07(5) . ?
B6 B7 1.804(8) . ?
B6 H40 1.08(5) . ?
B7 B2 1.792(8) . ?
B7 H6 0.97(5) . ?
B2 H1 1.1000 . ?

loop_
_geom_angle_atom_site_label_1
_geom_angle_atom_site_label_2
_geom_angle_atom_site_label_3
_geom_angle
_geom_angle_site_symmetry_1
_geom_angle_site_symmetry_3
_geom_angle_publ_flag
C7 Si1 C6 116.6(3) . . ?
C7 Si1 C5 107.4(3) . . ?
C6 Si1 C5 105.6(3) . . ?
C7 Si1 C2 110.4(2) . . ?
C6 Si1 C2 109.2(3) . . ?
C5 Si1 C2 107.1(3) . . ?
C8 Si2 C10 106.8(3) . . ?
C8 Si2 C9 112.8(3) . . ?
C10 Si2 C9 109.8(3) . . ?
C8 Si2 C4 111.9(3) . . ?
C10 Si2 C4 106.4(3) . . ?
C9 Si2 C4 108.9(3) . . ?
Si1 C5 H29 109(3) . . ?
Si1 C5 H31 108(4) . . ?
H29 C5 H31 107(5) . . ?
Si1 C5 H30 114(3) . . ?
H29 C5 H30 115(5) . . ?
H31 C5 H30 103(5) . . ?
B20 C2 C1 110.0(4) . . ?
B20 C2 B19 61.8(3) . . ?
C1 C2 B19 108.4(3) . . ?
B20 C2 B12 61.9(3) . . ?
C1 C2 B12 61.1(3) . . ?
B19 C2 B12 111.8(4) . . ?
B20 C2 B13 112.5(4) . . ?
C1 C2 B13 59.4(3) . . ?
B19 C2 B13 61.7(3) . . ?
B12 C2 B13 111.5(4) . . ?
B20 C2 Si1 115.5(3) . . ?
C1 C2 Si1 126.9(3) . . ?
B19 C2 Si1 116.3(3) . . ?
B12 C2 Si1 120.7(3) . . ?
B13 C2 Si1 120.7(3) . . ?
B1 C1 B15 118.2(4) . . ?
B1 C1 B14 121.4(4) . . ?
B15 C1 B14 61.9(3) . . ?
B1 C1 B13 120.8(4) . . ?
B15 C1 B13 113.1(4) . . ?
B14 C1 B13 62.4(3) . . ?
B1 C1 C2 121.8(4) . . ?
B15 C1 C2 108.9(3) . . ?
B14 C1 C2 109.7(3) . . ?
B13 C1 C2 61.1(3) . . ?
B1 C1 B12 117.5(4) . . ?
B15 C1 B12 61.3(3) . . ?
B14 C1 B12 111.3(4) . . ?
B13 C1 B12 111.6(3) . . ?
C2 C1 B12 59.6(3) . . ?
C3 B1 C1 126.9(4) . . ?
C3 B1 Br1 116.7(3) . . ?
C1 B1 Br1 116.4(3) . . ?
B1 C3 B6 121.8(4) . . ?
B1 C3 C4 122.9(4) . . ?
B6 C3 C4 60.8(3) . . ?
B1 C3 B2 116.6(4) . . ?
B6 C3 B2 113.7(4) . . ?
C4 C3 B2 109.0(4) . . ?
B1 C3 B7 120.7(4) . . ?
B6 C3 B7 62.9(3) . . ?
C4 C3 B7 109.9(3) . . ?
B2 C3 B7 62.2(3) . . ?
B1 C3 B3 117.5(4) . . ?
B6 C3 B3 111.1(4) . . ?
C4 C3 B3 59.2(3) . . ?
B2 C3 B3 61.2(3) . . ?
B7 C3 B3 111.2(4) . . ?
B5 C4 B3 62.1(3) . . ?
B5 C4 C3 110.5(4) . . ?
B3 C4 C3 61.3(3) . . ?
B5 C4 B11 61.7(3) . . ?
B3 C4 B11 111.9(4) . . ?
C3 C4 B11 108.7(3) . . ?
B5 C4 B6 112.7(4) . . ?
B3 C4 B6 111.7(4) . . ?
C3 C4 B6 59.5(3) . . ?
B11 C4 B6 61.9(3) . . ?
B5 C4 Si2 115.9(3) . . ?
B3 C4 Si2 120.5(3) . . ?
C3 C4 Si2 125.9(3) . . ?
B11 C4 Si2 116.6(3) . . ?
B6 C4 Si2 120.3(3) . . ?
Si2 C10 H14 118(3) . . ?
Si2 C10 H15 114(4) . . ?
H14 C10 H15 102(5) . . ?
Si2 C10 H16 110(5) . . ?
H14 C10 H16 99(6) . . ?
H15 C10 H16 111(6) . . ?
Si1 C6 H34 103(3) . . ?
Si1 C6 H32 116(4) . . ?
H34 C6 H32 104(5) . . ?
Si1 C6 H33 98(4) . . ?
H34 C6 H33 128(5) . . ?
H32 C6 H33 109(6) . . ?
Si1 C7 H21 104(5) . . ?
Si1 C7 H20 98(5) . . ?
H21 C7 H20 104(6) . . ?
Si1 C7 H22 120(5) . . ?
H21 C7 H22 114(7) . . ?
H20 C7 H22 115(7) . . ?
Si2 C8 H13 110(5) . . ?
Si2 C8 H11 111(4) . . ?
H13 C8 H11 119(6) . . ?
Si2 C8 H12 116(4) . . ?
H13 C8 H12 104(6) . . ?
H11 C8 H12 97(5) . . ?
Si2 C9 H18 114(4) . . ?
Si2 C9 H17 109(5) . . ?
H18 C9 H17 106(6) . . ?
Si2 C9 H37 113(6) . . ?
H18 C9 H37 103(7) . . ?
H17 C9 H37 111(7) . . ?
C1 B13 C2 59.5(3) . . ?
C1 B13 B14 58.5(3) . . ?
C2 B13 B14 105.4(4) . . ?
C1 B13 B19 105.9(4) . . ?
C2 B13 B19 58.5(3) . . ?
B14 B13 B19 106.0(4) . . ?
C1 B13 B18 105.0(4) . . ?
C2 B13 B18 104.7(4) . . ?
B14 B13 B18 59.0(3) . . ?
B19 B13 B18 59.0(3) . . ?
C1 B13 H23 118(3) . . ?
C2 B13 H23 115(3) . . ?
B14 B13 H23 128(3) . . ?
B19 B13 H23 122(3) . . ?
B18 B13 H23 132(3) . . ?
C1 B14 B16 106.6(4) . . ?
C1 B14 B15 59.0(3) . . ?
B16 B14 B15 60.5(3) . . ?
C1 B14 B18 106.8(4) . . ?
B16 B14 B18 60.7(3) . . ?
B15 B14 B18 109.0(4) . . ?
C1 B14 B13 59.1(3) . . ?
B16 B14 B13 109.1(4) . . ?
B15 B14 B13 108.1(4) . . ?
B18 B14 B13 60.7(3) . . ?
C1 B14 H24 112(3) . . ?
B16 B14 H24 127(3) . . ?
B15 B14 H24 112(3) . . ?
B18 B14 H24 134(3) . . ?
B13 B14 H24 122(3) . . ?
B14 B16 B15 59.9(3) . . ?
B14 B16 B21 108.6(4) . . ?
B15 B16 B21 108.7(4) . . ?
B14 B16 B17 108.0(4) . . ?
B15 B16 B17 59.8(3) . . ?
B21 B16 B17 60.7(3) . . ?
B14 B16 B18 59.8(3) . . ?
B15 B16 B18 107.8(4) . . ?
B21 B16 B18 60.5(3) . . ?
B17 B16 B18 108.5(4) . . ?
B14 B16 H26 117(4) . . ?
B15 B16 H26 118(4) . . ?
B21 B16 H26 126(4) . . ?
B17 B16 H26 124(4) . . ?
B18 B16 H26 122(4) . . ?
B12 B17 B15 60.4(3) . . ?
B12 B17 B20 60.5(3) . . ?
B15 B17 B20 108.2(4) . . ?
B12 B17 B16 108.3(4) . . ?
B15 B17 B16 59.9(3) . . ?
B20 B17 B16 107.3(4) . . ?
B12 B17 B21 108.6(4) . . ?
B15 B17 B21 107.8(4) . . ?
B20 B17 B21 59.8(3) . . ?
B16 B17 B21 59.5(3) . . ?
B12 B17 H28 117(3) . . ?
B15 B17 H28 122(3) . . ?
B20 B17 H28 119(3) . . ?
B16 B17 H28 126(3) . . ?
B21 B17 H28 124(3) . . ?
C2 B20 B19 59.5(3) . . ?
C2 B20 B17 106.0(4) . . ?
B19 B20 B17 108.1(4) . . ?
C2 B20 B12 59.5(3) . . ?
B19 B20 B12 108.0(4) . . ?
B17 B20 B12 59.1(3) . . ?
C2 B20 B21 107.0(4) . . ?
B19 B20 B21 60.1(3) . . ?
B17 B20 B21 60.8(3) . . ?
B12 B20 B21 108.2(4) . . ?
C2 B20 H38 117(3) . . ?
B19 B20 H38 129(3) . . ?
B17 B20 H38 120(3) . . ?
B12 B20 H38 111(3) . . ?
B21 B20 H38 132(3) . . ?
C2 B19 B18 107.0(4) . . ?
C2 B19 B20 58.7(3) . . ?
B18 B19 B20 108.7(4) . . ?
C2 B19 B21 106.4(4) . . ?
B18 B19 B21 60.7(3) . . ?
B20 B19 B21 60.2(3) . . ?
C2 B19 B13 59.9(3) . . ?
B18 B19 B13 60.6(3) . . ?
B20 B19 B13 108.4(4) . . ?
B21 B19 B13 109.4(4) . . ?
C2 B19 H36 119(3) . . ?
B18 B19 H36 124(3) . . ?
B20 B19 H36 122(3) . . ?
B21 B19 H36 126(3) . . ?
B13 B19 H36 117(3) . . ?
B16 B21 B19 106.9(4) . . ?
B16 B21 B20 107.2(4) . . ?
B19 B21 B20 59.8(3) . . ?
B16 B21 B18 59.8(3) . . ?
B19 B21 B18 59.3(3) . . ?
B20 B21 B18 107.2(4) . . ?
B16 B21 B17 59.8(3) . . ?
B19 B21 B17 106.8(4) . . ?
B20 B21 B17 59.4(3) . . ?
B18 B21 B17 107.3(4) . . ?
B16 B21 H27 122(2) . . ?
B19 B21 H27 124(3) . . ?
B20 B21 H27 120(2) . . ?
B18 B21 H27 125(3) . . ?
B17 B21 H27 119(3) . . ?
B14 B18 B19 108.0(4) . . ?
B14 B18 B16 59.5(3) . . ?
B19 B18 B16 107.4(4) . . ?
B14 B18 B21 107.8(4) . . ?
B19 B18 B21 60.0(3) . . ?
B16 B18 B21 59.7(3) . . ?
B14 B18 B13 60.3(3) . . ?
B19 B18 B13 60.4(3) . . ?
B16 B18 B13 107.9(4) . . ?
B21 B18 B13 108.6(4) . . ?
B14 B18 H25 123(3) . . ?
B19 B18 H25 118(3) . . ?
B16 B18 H25 127(3) . . ?
B21 B18 H25 123(3) . . ?
B13 B18 H25 117(3) . . ?
C2 B12 B17 106.4(4) . . ?
C2 B12 C1 59.3(3) . . ?
B17 B12 C1 105.8(4) . . ?
C2 B12 B15 106.1(4) . . ?
B17 B12 B15 60.5(3) . . ?
C1 B12 B15 58.0(3) . . ?
C2 B12 B20 58.6(3) . . ?
B17 B12 B20 60.4(3) . . ?
C1 B12 B20 105.9(4) . . ?
B15 B12 B20 108.2(4) . . ?
C2 B12 H35 121(3) . . ?
B17 B12 H35 126(3) . . ?
C1 B12 H35 120(3) . . ?
B15 B12 H35 121(3) . . ?
B20 B12 H35 125(3) . . ?
C1 B15 B14 59.2(3) . . ?
C1 B15 B17 106.8(4) . . ?
B14 B15 B17 108.1(4) . . ?
C1 B15 B12 60.7(3) . . ?
B14 B15 B12 108.7(4) . . ?
B17 B15 B12 59.2(3) . . ?
C1 B15 B16 106.1(4) . . ?
B14 B15 B16 59.6(3) . . ?
B17 B15 B16 60.3(3) . . ?
B12 B15 B16 107.6(4) . . ?
C1 B15 H39 119(3) . . ?
B14 B15 H39 123(3) . . ?
B17 B15 H39 123(3) . . ?
B12 B15 H39 117(3) . . ?
B16 B15 H39 128(3) . . ?
C4 B3 C3 59.5(3) . . ?
C4 B3 B5 58.5(3) . . ?
C3 B3 B5 106.2(4) . . ?
C4 B3 B4 106.7(4) . . ?
C3 B3 B4 106.5(4) . . ?
B5 B3 B4 60.5(3) . . ?
C4 B3 B2 107.3(4) . . ?
C3 B3 B2 58.9(3) . . ?
B5 B3 B2 109.1(4) . . ?
B4 B3 B2 60.9(3) . . ?
C4 B3 H2 120(3) . . ?
C3 B3 H2 117(3) . . ?
B5 B3 H2 126(3) . . ?
B4 B3 H2 128(3) . . ?
B2 B3 H2 120(3) . . ?
B3 B4 B10 107.3(4) . . ?
B3 B4 B5 59.5(3) . . ?
B10 B4 B5 59.9(3) . . ?
B3 B4 B8 107.4(4) . . ?
B10 B4 B8 59.9(3) . . ?
B5 B4 B8 107.6(4) . . ?
B3 B4 B2 59.6(3) . . ?
B10 B4 B2 107.6(4) . . ?
B5 B4 B2 107.3(4) . . ?
B8 B4 B2 59.9(3) . . ?
B3 B4 H4 123(3) . . ?
B10 B4 H4 119(3) . . ?
B5 B4 H4 118(3) . . ?
B8 B4 H4 124(3) . . ?
B2 B4 H4 126(3) . . ?
B7 B8 B10 107.4(4) . . ?
B7 B8 B2 60.4(3) . . ?
B10 B8 B2 107.5(4) . . ?
B7 B8 B4 108.3(4) . . ?
B10 B8 B4 59.7(3) . . ?
B2 B8 B4 60.1(3) . . ?
B7 B8 B9 59.1(3) . . ?
B10 B8 B9 59.8(3) . . ?
B2 B8 B9 107.1(4) . . ?
B4 B8 B9 107.3(4) . . ?
B7 B8 H5 115(2) . . ?
B10 B8 H5 128(2) . . ?
B2 B8 H5 119(2) . . ?
B4 B8 H5 127(3) . . ?
B9 B8 H5 121(2) . . ?
B7 B9 B11 109.3(4) . . ?
B7 B9 B6 61.2(3) . . ?
B11 B9 B6 60.6(3) . . ?
B7 B9 B10 107.6(4) . . ?
B11 B9 B10 59.5(3) . . ?
B6 B9 B10 107.9(4) . . ?
B7 B9 B8 59.4(3) . . ?
B11 B9 B8 107.8(4) . . ?
B6 B9 B8 108.3(4) . . ?
B10 B9 B8 59.7(3) . . ?
B7 B9 H7 124(5) . . ?
B11 B9 H7 117(5) . . ?
B6 B9 H7 119(5) . . ?
B10 B9 H7 122(5) . . ?
B8 B9 H7 126(5) . . ?
B11 B10 B5 59.8(3) . . ?
B11 B10 B4 108.4(4) . . ?
B5 B10 B4 60.1(3) . . ?
B11 B10 B8 108.5(4) . . ?
B5 B10 B8 108.2(4) . . ?
B4 B10 B8 60.4(3) . . ?
B11 B10 B9 59.5(3) . . ?
B5 B10 B9 107.2(4) . . ?
B4 B10 B9 108.5(4) . . ?
B8 B10 B9 60.6(3) . . ?
B11 B10 H8 120(3) . . ?
B5 B10 H8 118(3) . . ?
B4 B10 H8 120(3) . . ?
B8 B10 H8 125(3) . . ?
B9 B10 H8 125(3) . . ?
C4 B5 B3 59.4(3) . . ?
C4 B5 B11 60.3(3) . . ?
B3 B5 B11 108.6(4) . . ?
C4 B5 B10 106.8(4) . . ?
B3 B5 B10 107.8(4) . . ?
B11 B5 B10 59.7(3) . . ?
C4 B5 B4 106.9(4) . . ?
B3 B5 B4 60.0(3) . . ?
B11 B5 B4 108.3(4) . . ?
B10 B5 B4 60.1(3) . . ?
C4 B5 H3 117(3) . . ?
B3 B5 H3 115(3) . . ?
B11 B5 H3 124(3) . . ?
B10 B5 H3 130(3) . . ?
B4 B5 H3 123(3) . . ?
C4 B11 B9 106.2(4) . . ?
C4 B11 B10 105.7(4) . . ?
B9 B11 B10 60.9(3) . . ?
C4 B11 B5 58.0(3) . . ?
B9 B11 B5 108.9(4) . . ?
B10 B11 B5 60.5(3) . . ?
C4 B11 B6 59.1(3) . . ?
B9 B11 B6 60.3(3) . . ?
B10 B11 B6 108.8(4) . . ?
B5 B11 B6 107.4(4) . . ?
C4 B11 H9 115(3) . . ?
B9 B11 H9 128(3) . . ?
B10 B11 H9 130(3) . . ?
B5 B11 H9 120(3) . . ?
B6 B11 H9 117(3) . . ?
C3 B6 C4 59.6(3) . . ?
C3 B6 B9 105.4(4) . . ?
C4 B6 B9 105.3(4) . . ?
C3 B6 B11 106.6(4) . . ?
C4 B6 B11 59.0(3) . . ?
B9 B6 B11 59.1(3) . . ?
C3 B6 B7 59.0(3) . . ?
C4 B6 B7 106.0(4) . . ?
B9 B6 B7 58.7(3) . . ?
B11 B6 B7 106.2(4) . . ?
C3 B6 H40 120(3) . . ?
C4 B6 H40 114(2) . . ?
B9 B6 H40 130(3) . . ?
B11 B6 H40 119(2) . . ?
B7 B6 H40 130(2) . . ?
C3 B7 B9 105.8(4) . . ?
C3 B7 B8 106.5(4) . . ?
B9 B7 B8 61.6(3) . . ?
C3 B7 B2 58.8(3) . . ?
B9 B7 B2 109.2(4) . . ?
B8 B7 B2 60.6(3) . . ?
C3 B7 B6 58.1(3) . . ?
B9 B7 B6 60.1(3) . . ?
B8 B7 B6 109.1(4) . . ?
B2 B7 B6 107.0(4) . . ?
C3 B7 H6 112(3) . . ?
B9 B7 H6 128(3) . . ?
B8 B7 H6 132(3) . . ?
B2 B7 H6 120(3) . . ?
B6 B7 H6 115(3) . . ?
C3 B2 B3 60.0(3) . . ?
C3 B2 B7 59.1(3) . . ?
B3 B2 B7 107.8(4) . . ?
C3 B2 B8 105.5(4) . . ?
B3 B2 B8 107.4(4) . . ?
B7 B2 B8 59.0(3) . . ?
C3 B2 B4 106.3(4) . . ?
B3 B2 B4 59.5(3) . . ?
B7 B2 B4 107.1(4) . . ?
B8 B2 B4 60.0(3) . . ?
C3 B2 H1 123.2 . . ?
B3 B2 H1 121.6 . . ?
B7 B2 H1 122.3 . . ?
B8 B2 H1 122.7 . . ?
B4 B2 H1 122.3 . . ?

loop_
_geom_torsion_atom_site_label_1
_geom_torsion_atom_site_label_2
_geom_torsion_atom_site_label_3
_geom_torsion_atom_site_label_4
_geom_torsion
_geom_torsion_site_symmetry_1
_geom_torsion_site_symmetry_2
_geom_torsion_site_symmetry_3
_geom_torsion_site_symmetry_4
_geom_torsion_publ_flag
B20 C2 C1 B1 -144.8(4) . . . . ?
B19 C2 C1 B1 149.3(4) . . . . ?
B12 C2 C1 B1 -105.4(5) . . . . ?
B13 C2 C1 B1 110.3(5) . . . . ?
Si1 C2 C1 B1 3.0(6) . . . . ?
B20 C2 C1 B15 -1.6(5) . . . . ?
B19 C2 C1 B15 -67.5(5) . . . . ?
B12 C2 C1 B15 37.8(4) . . . . ?
B13 C2 C1 B15 -106.6(4) . . . . ?
Si1 C2 C1 B15 146.1(4) . . . . ?
B20 C2 C1 B14 64.3(5) . . . . ?
B19 C2 C1 B14 -1.5(5) . . . . ?
B12 C2 C1 B14 103.7(4) . . . . ?
B13 C2 C1 B14 -40.6(4) . . . . ?
Si1 C2 C1 B14 -147.9(3) . . . . ?
B20 C2 C1 B13 104.9(4) . . . . ?
B19 C2 C1 B13 39.0(4) . . . . ?
B12 C2 C1 B13 144.3(4) . . . . ?
Si1 C2 C1 B13 -107.3(4) . . . . ?
B20 C2 C1 B12 -39.4(4) . . . . ?
B19 C2 C1 B12 -105.3(4) . . . . ?
B13 C2 C1 B12 -144.3(4) . . . . ?
Si1 C2 C1 B12 108.4(4) . . . . ?
B15 C1 B1 C3 88.8(6) . . . . ?
B14 C1 B1 C3 16.2(7) . . . . ?
B13 C1 B1 C3 -58.3(6) . . . . ?
C2 C1 B1 C3 -131.3(5) . . . . ?
B12 C1 B1 C3 159.2(4) . . . . ?
B15 C1 B1 Br1 -90.1(4) . . . . ?
B14 C1 B1 Br1 -162.7(3) . . . . ?
B13 C1 B1 Br1 122.8(4) . . . . ?
C2 C1 B1 Br1 49.8(5) . . . . ?
B12 C1 B1 Br1 -19.7(5) . . . . ?
C1 B1 C3 B6 -49.8(7) . . . . ?
Br1 B1 C3 B6 129.2(4) . . . . ?
C1 B1 C3 C4 -123.4(5) . . . . ?
Br1 B1 C3 C4 55.5(5) . . . . ?
C1 B1 C3 B2 97.4(5) . . . . ?
Br1 B1 C3 B2 -83.7(5) . . . . ?
C1 B1 C3 B7 25.4(7) . . . . ?
Br1 B1 C3 B7 -155.7(3) . . . . ?
C1 B1 C3 B3 167.1(4) . . . . ?
Br1 B1 C3 B3 -14.0(5) . . . . ?
B1 C3 C4 B5 -144.1(4) . . . . ?
B6 C3 C4 B5 104.9(4) . . . . ?
B2 C3 C4 B5 -2.3(5) . . . . ?
B7 C3 C4 B5 64.1(4) . . . . ?
B3 C3 C4 B5 -39.3(4) . . . . ?
B1 C3 C4 B3 -104.8(5) . . . . ?
B6 C3 C4 B3 144.2(4) . . . . ?
B2 C3 C4 B3 37.1(4) . . . . ?
B7 C3 C4 B3 103.4(4) . . . . ?
B1 C3 C4 B11 149.9(4) . . . . ?
B6 C3 C4 B11 39.0(4) . . . . ?
B2 C3 C4 B11 -68.2(4) . . . . ?
B7 C3 C4 B11 -1.8(5) . . . . ?
B3 C3 C4 B11 -105.3(4) . . . . ?
B1 C3 C4 B6 111.0(5) . . . . ?
B2 C3 C4 B6 -107.2(4) . . . . ?
B7 C3 C4 B6 -40.8(4) . . . . ?
B3 C3 C4 B6 -144.2(4) . . . . ?
B1 C3 C4 Si2 3.8(6) . . . . ?
B6 C3 C4 Si2 -107.2(4) . . . . ?
B2 C3 C4 Si2 145.6(4) . . . . ?
B7 C3 C4 Si2 -148.0(3) . . . . ?
B3 C3 C4 Si2 108.6(4) . . . . ?
B1 C1 B13 C2 -111.8(4) . . . . ?
B15 C1 B13 C2 99.6(4) . . . . ?
B14 C1 B13 C2 136.3(4) . . . . ?
B12 C1 B13 C2 32.8(4) . . . . ?
B1 C1 B13 B14 111.9(4) . . . . ?
B15 C1 B13 B14 -36.7(4) . . . . ?
C2 C1 B13 B14 -136.3(4) . . . . ?
B12 C1 B13 B14 -103.6(4) . . . . ?
B1 C1 B13 B19 -148.8(4) . . . . ?
B15 C1 B13 B19 62.6(5) . . . . ?
B14 C1 B13 B19 99.3(4) . . . . ?
C2 C1 B13 B19 -37.0(3) . . . . ?
B12 C1 B13 B19 -4.2(5) . . . . ?
B1 C1 B13 B18 149.8(4) . . . . ?
B15 C1 B13 B18 1.2(5) . . . . ?
B14 C1 B13 B18 37.9(3) . . . . ?
C2 C1 B13 B18 -98.4(4) . . . . ?
B12 C1 B13 B18 -65.7(4) . . . . ?
B20 C2 B13 C1 -100.7(4) . . . . ?
B19 C2 B13 C1 -137.2(4) . . . . ?
B12 C2 B13 C1 -33.3(3) . . . . ?
Si1 C2 B13 C1 117.4(4) . . . . ?
B20 C2 B13 B14 -63.0(5) . . . . ?
C1 C2 B13 B14 37.6(3) . . . . ?
B19 C2 B13 B14 -99.6(4) . . . . ?
B12 C2 B13 B14 4.3(5) . . . . ?
Si1 C2 B13 B14 155.0(3) . . . . ?
B20 C2 B13 B19 36.6(4) . . . . ?
C1 C2 B13 B19 137.2(4) . . . . ?
B12 C2 B13 B19 103.9(4) . . . . ?
Si1 C2 B13 B19 -105.4(4) . . . . ?
B20 C2 B13 B18 -1.7(5) . . . . ?
C1 C2 B13 B18 99.0(4) . . . . ?
B19 C2 B13 B18 -38.2(4) . . . . ?
B12 C2 B13 B18 65.7(5) . . . . ?
Si1 C2 B13 B18 -143.6(3) . . . . ?
B1 C1 B14 B16 146.3(4) . . . . ?
B15 C1 B14 B16 38.8(4) . . . . ?
B13 C1 B14 B16 -102.7(4) . . . . ?
C2 C1 B14 B16 -62.7(5) . . . . ?
B12 C1 B14 B16 1.3(5) . . . . ?
B1 C1 B14 B15 107.6(5) . . . . ?
B13 C1 B14 B15 -141.4(4) . . . . ?
C2 C1 B14 B15 -101.5(4) . . . . ?
B12 C1 B14 B15 -37.4(4) . . . . ?
B1 C1 B14 B18 -150.0(4) . . . . ?
B15 C1 B14 B18 102.4(4) . . . . ?
B13 C1 B14 B18 -39.0(4) . . . . ?
C2 C1 B14 B18 0.9(5) . . . . ?
B12 C1 B14 B18 65.0(5) . . . . ?
B1 C1 B14 B13 -111.0(5) . . . . ?
B15 C1 B14 B13 141.4(4) . . . . ?
C2 C1 B14 B13 40.0(3) . . . . ?
B12 C1 B14 B13 104.0(4) . . . . ?
C2 B13 B14 C1 -38.1(3) . . . . ?
B19 B13 B14 C1 -99.1(4) . . . . ?
B18 B13 B14 C1 -136.3(4) . . . . ?
C1 B13 B14 B16 98.3(4) . . . . ?
C2 B13 B14 B16 60.2(5) . . . . ?
B19 B13 B14 B16 -0.7(5) . . . . ?
B18 B13 B14 B16 -37.9(4) . . . . ?
C1 B13 B14 B15 34.2(3) . . . . ?
C2 B13 B14 B15 -3.9(5) . . . . ?
B19 B13 B14 B15 -64.9(5) . . . . ?
B18 B13 B14 B15 -102.1(4) . . . . ?
C1 B13 B14 B18 136.3(4) . . . . ?
C2 B13 B14 B18 98.2(4) . . . . ?
B19 B13 B14 B18 37.2(4) . . . . ?
C1 B14 B16 B15 -38.1(4) . . . . ?
B18 B14 B16 B15 -138.4(4) . . . . ?
B13 B14 B16 B15 -100.4(4) . . . . ?
C1 B14 B16 B21 63.2(5) . . . . ?
B15 B14 B16 B21 101.3(4) . . . . ?
B18 B14 B16 B21 -37.1(4) . . . . ?
B13 B14 B16 B21 0.9(5) . . . . ?
C1 B14 B16 B17 -1.1(5) . . . . ?
B15 B14 B16 B17 37.0(4) . . . . ?
B18 B14 B16 B17 -101.4(4) . . . . ?
B13 B14 B16 B17 -63.5(5) . . . . ?
C1 B14 B16 B18 100.3(4) . . . . ?
B15 B14 B16 B18 138.4(4) . . . . ?
B13 B14 B16 B18 37.9(4) . . . . ?
B14 B16 B17 B12 0.5(5) . . . . ?
B15 B16 B17 B12 37.5(4) . . . . ?
B21 B16 B17 B12 -101.3(4) . . . . ?
B18 B16 B17 B12 -62.8(5) . . . . ?
B14 B16 B17 B15 -37.0(4) . . . . ?
B21 B16 B17 B15 -138.7(4) . . . . ?
B18 B16 B17 B15 -100.3(4) . . . . ?
B14 B16 B17 B20 64.4(5) . . . . ?
B15 B16 B17 B20 101.4(4) . . . . ?
B21 B16 B17 B20 -37.3(4) . . . . ?
B18 B16 B17 B20 1.1(5) . . . . ?
B14 B16 B17 B21 101.7(4) . . . . ?
B15 B16 B17 B21 138.7(4) . . . . ?
B18 B16 B17 B21 38.4(4) . . . . ?
C1 C2 B20 B19 -100.7(4) . . . . ?
B12 C2 B20 B19 -139.8(4) . . . . ?
B13 C2 B20 B19 -36.5(4) . . . . ?
Si1 C2 B20 B19 107.5(4) . . . . ?
C1 C2 B20 B17 1.2(5) . . . . ?
B19 C2 B20 B17 101.9(4) . . . . ?
B12 C2 B20 B17 -37.8(4) . . . . ?
B13 C2 B20 B17 65.4(5) . . . . ?
Si1 C2 B20 B17 -150.6(3) . . . . ?
C1 C2 B20 B12 39.1(4) . . . . ?
B19 C2 B20 B12 139.8(4) . . . . ?
B13 C2 B20 B12 103.3(4) . . . . ?
Si1 C2 B20 B12 -112.7(4) . . . . ?
C1 C2 B20 B21 -62.5(5) . . . . ?
B19 C2 B20 B21 38.2(4) . . . . ?
B12 C2 B20 B21 -101.5(4) . . . . ?
B13 C2 B20 B21 1.8(5) . . . . ?
Si1 C2 B20 B21 145.7(3) . . . . ?
B12 B17 B20 C2 38.0(4) . . . . ?
B15 B17 B20 C2 -0.4(5) . . . . ?
B16 B17 B20 C2 -63.6(5) . . . . ?
B21 B17 B20 C2 -100.8(4) . . . . ?
B12 B17 B20 B19 100.6(4) . . . . ?
B15 B17 B20 B19 62.1(5) . . . . ?
B16 B17 B20 B19 -1.1(5) . . . . ?
B21 B17 B20 B19 -38.3(4) . . . . ?
B15 B17 B20 B12 -38.4(4) . . . . ?
B16 B17 B20 B12 -101.6(4) . . . . ?
B21 B17 B20 B12 -138.9(4) . . . . ?
B12 B17 B20 B21 138.9(4) . . . . ?
B15 B17 B20 B21 100.4(4) . . . . ?
B16 B17 B20 B21 37.2(4) . . . . ?
B20 C2 B19 B18 -101.8(4) . . . . ?
C1 C2 B19 B18 1.5(5) . . . . ?
B12 C2 B19 B18 -64.0(5) . . . . ?
B13 C2 B19 B18 39.5(4) . . . . ?
Si1 C2 B19 B18 151.8(3) . . . . ?
C1 C2 B19 B20 103.3(4) . . . . ?
B12 C2 B19 B20 37.9(4) . . . . ?
B13 C2 B19 B20 141.4(4) . . . . ?
Si1 C2 B19 B20 -106.3(4) . . . . ?
B20 C2 B19 B21 -38.1(4) . . . . ?
C1 C2 B19 B21 65.2(4) . . . . ?
B12 C2 B19 B21 -0.3(5) . . . . ?
B13 C2 B19 B21 103.2(4) . . . . ?
Si1 C2 B19 B21 -144.4(3) . . . . ?
B20 C2 B19 B13 -141.4(4) . . . . ?
C1 C2 B19 B13 -38.0(3) . . . . ?
B12 C2 B19 B13 -103.5(4) . . . . ?
Si1 C2 B19 B13 112.3(4) . . . . ?
B17 B20 B19 C2 -98.3(4) . . . . ?
B12 B20 B19 C2 -35.8(4) . . . . ?
B21 B20 B19 C2 -136.9(4) . . . . ?
C2 B20 B19 B18 99.0(4) . . . . ?
B17 B20 B19 B18 0.7(5) . . . . ?
B12 B20 B19 B18 63.2(5) . . . . ?
B21 B20 B19 B18 -37.9(4) . . . . ?
C2 B20 B19 B21 136.9(4) . . . . ?
B17 B20 B19 B21 38.6(4) . . . . ?
B12 B20 B19 B21 101.1(4) . . . . ?
C2 B20 B19 B13 34.7(4) . . . . ?
B17 B20 B19 B13 -63.6(5) . . . . ?
B12 B20 B19 B13 -1.1(5) . . . . ?
B21 B20 B19 B13 -102.2(4) . . . . ?
C1 B13 B19 C2 37.4(3) . . . . ?
B14 B13 B19 C2 98.5(4) . . . . ?
B18 B13 B19 C2 135.7(4) . . . . ?
C1 B13 B19 B18 -98.3(4) . . . . ?
C2 B13 B19 B18 -135.7(4) . . . . ?
B14 B13 B19 B18 -37.2(4) . . . . ?
C1 B13 B19 B20 3.2(5) . . . . ?
C2 B13 B19 B20 -34.2(4) . . . . ?
B14 B13 B19 B20 64.3(5) . . . . ?
B18 B13 B19 B20 101.5(4) . . . . ?
C1 B13 B19 B21 -60.7(5) . . . . ?
C2 B13 B19 B21 -98.2(4) . . . . ?
B14 B13 B19 B21 0.3(5) . . . . ?
B18 B13 B19 B21 37.5(4) . . . . ?
B14 B16 B21 B19 -0.6(5) . . . . ?
B15 B16 B21 B19 63.0(5) . . . . ?
B17 B16 B21 B19 100.0(4) . . . . ?
B18 B16 B21 B19 -37.4(4) . . . . ?
B14 B16 B21 B20 -63.4(5) . . . . ?
B15 B16 B21 B20 0.2(5) . . . . ?
B17 B16 B21 B20 37.2(4) . . . . ?
B18 B16 B21 B20 -100.2(4) . . . . ?
B14 B16 B21 B18 36.8(4) . . . . ?
B15 B16 B21 B18 100.4(4) . . . . ?
B17 B16 B21 B18 137.4(4) . . . . ?
B14 B16 B21 B17 -100.6(4) . . . . ?
B15 B16 B21 B17 -37.0(4) . . . . ?
B18 B16 B21 B17 -137.4(4) . . . . ?
C2 B19 B21 B16 -63.0(5) . . . . ?
B18 B19 B21 B16 37.7(4) . . . . ?
B20 B19 B21 B16 -100.4(4) . . . . ?
B13 B19 B21 B16 0.2(5) . . . . ?
C2 B19 B21 B20 37.5(3) . . . . ?
B18 B19 B21 B20 138.1(4) . . . . ?
B13 B19 B21 B20 100.6(4) . . . . ?
C2 B19 B21 B18 -100.7(4) . . . . ?
B20 B19 B21 B18 -138.1(4) . . . . ?
B13 B19 B21 B18 -37.5(4) . . . . ?
C2 B19 B21 B17 -0.2(5) . . . . ?
B18 B19 B21 B17 100.4(4) . . . . ?
B20 B19 B21 B17 -37.7(4) . . . . ?
B13 B19 B21 B17 62.9(5) . . . . ?
C2 B20 B21 B16 61.9(5) . . . . ?
B19 B20 B21 B16 99.9(4) . . . . ?
B17 B20 B21 B16 -37.3(4) . . . . ?
B12 B20 B21 B16 -0.9(5) . . . . ?
C2 B20 B21 B19 -38.0(4) . . . . ?
B17 B20 B21 B19 -137.2(4) . . . . ?
B12 B20 B21 B19 -100.7(4) . . . . ?
C2 B20 B21 B18 -1.1(5) . . . . ?
B19 B20 B21 B18 36.9(4) . . . . ?
B17 B20 B21 B18 -100.3(4) . . . . ?
B12 B20 B21 B18 -63.8(5) . . . . ?
C2 B20 B21 B17 99.2(4) . . . . ?
B19 B20 B21 B17 137.2(4) . . . . ?
B12 B20 B21 B17 36.4(4) . . . . ?
B12 B17 B21 B16 100.8(4) . . . . ?
B15 B17 B21 B16 36.8(4) . . . . ?
B20 B17 B21 B16 137.9(4) . . . . ?
B12 B17 B21 B19 0.7(5) . . . . ?
B15 B17 B21 B19 -63.3(5) . . . . ?
B20 B17 B21 B19 37.8(4) . . . . ?
B16 B17 B21 B19 -100.1(4) . . . . ?
B12 B17 B21 B20 -37.2(4) . . . . ?
B15 B17 B21 B20 -101.1(4) . . . . ?
B16 B17 B21 B20 -137.9(4) . . . . ?
B12 B17 B21 B18 62.9(5) . . . . ?
B15 B17 B21 B18 -1.0(5) . . . . ?
B20 B17 B21 B18 100.1(4) . . . . ?
B16 B17 B21 B18 -37.8(4) . . . . ?
C1 B14 B18 B19 0.0(5) . . . . ?
B16 B14 B18 B19 99.9(4) . . . . ?
B15 B14 B18 B19 62.3(5) . . . . ?
B13 B14 B18 B19 -38.3(4) . . . . ?
C1 B14 B18 B16 -99.9(4) . . . . ?
B15 B14 B18 B16 -37.7(4) . . . . ?
B13 B14 B18 B16 -138.2(4) . . . . ?
C1 B14 B18 B21 -63.4(5) . . . . ?
B16 B14 B18 B21 36.5(4) . . . . ?
B15 B14 B18 B21 -1.2(5) . . . . ?
B13 B14 B18 B21 -101.7(4) . . . . ?
C1 B14 B18 B13 38.3(3) . . . . ?
B16 B14 B18 B13 138.2(4) . . . . ?
B15 B14 B18 B13 100.5(4) . . . . ?
C2 B19 B18 B14 -0.9(5) . . . . ?
B20 B19 B18 B14 -62.9(5) . . . . ?
B21 B19 B18 B14 -100.5(4) . . . . ?
B13 B19 B18 B14 38.3(4) . . . . ?
C2 B19 B18 B16 61.9(5) . . . . ?
B20 B19 B18 B16 0.0(5) . . . . ?
B21 B19 B18 B16 -37.7(4) . . . . ?
B13 B19 B18 B16 101.1(4) . . . . ?
C2 B19 B18 B21 99.6(4) . . . . ?
B20 B19 B18 B21 37.7(4) . . . . ?
B13 B19 B18 B21 138.8(4) . . . . ?
C2 B19 B18 B13 -39.2(4) . . . . ?
B20 B19 B18 B13 -101.1(4) . . . . ?
B21 B19 B18 B13 -138.8(4) . . . . ?
B15 B16 B18 B14 37.1(4) . . . . ?
B21 B16 B18 B14 139.0(4) . . . . ?
B17 B16 B18 B14 100.5(4) . . . . ?
B14 B16 B18 B19 -101.1(4) . . . . ?
B15 B16 B18 B19 -64.0(5) . . . . ?
B21 B16 B18 B19 37.9(4) . . . . ?
B17 B16 B18 B19 -0.7(5) . . . . ?
B14 B16 B18 B21 -139.0(4) . . . . ?
B15 B16 B18 B21 -101.8(4) . . . . ?
B17 B16 B18 B21 -38.5(4) . . . . ?
B14 B16 B18 B13 -37.4(4) . . . . ?
B15 B16 B18 B13 -0.3(5) . . . . ?
B21 B16 B18 B13 101.5(4) . . . . ?
B17 B16 B18 B13 63.0(5) . . . . ?
B16 B21 B18 B14 -36.5(4) . . . . ?
B19 B21 B18 B14 101.0(4) . . . . ?
B20 B21 B18 B14 63.8(5) . . . . ?
B17 B21 B18 B14 1.3(5) . . . . ?
B16 B21 B18 B19 -137.4(4) . . . . ?
B20 B21 B18 B19 -37.1(4) . . . . ?
B17 B21 B18 B19 -99.7(4) . . . . ?
B19 B21 B18 B16 137.4(4) . . . . ?
B20 B21 B18 B16 100.3(4) . . . . ?
B17 B21 B18 B16 37.8(4) . . . . ?
B16 B21 B18 B13 -100.3(4) . . . . ?
B19 B21 B18 B13 37.2(4) . . . . ?
B20 B21 B18 B13 0.0(5) . . . . ?
B17 B21 B18 B13 -62.5(5) . . . . ?
C1 B13 B18 B14 -37.6(3) . . . . ?
C2 B13 B18 B14 -99.3(4) . . . . ?
B19 B13 B18 B14 -137.3(4) . . . . ?
C1 B13 B18 B19 99.7(4) . . . . ?
C2 B13 B18 B19 38.0(3) . . . . ?
B14 B13 B18 B19 137.3(4) . . . . ?
C1 B13 B18 B16 -0.5(5) . . . . ?
C2 B13 B18 B16 -62.2(5) . . . . ?
B14 B13 B18 B16 37.1(4) . . . . ?
B19 B13 B18 B16 -100.2(4) . . . . ?
C1 B13 B18 B21 62.7(5) . . . . ?
C2 B13 B18 B21 1.0(5) . . . . ?
B14 B13 B18 B21 100.3(4) . . . . ?
B19 B13 B18 B21 -37.0(4) . . . . ?
B20 C2 B12 B17 38.5(4) . . . . ?
C1 C2 B12 B17 -98.9(4) . . . . ?
B19 C2 B12 B17 0.7(5) . . . . ?
B13 C2 B12 B17 -66.3(5) . . . . ?
Si1 C2 B12 B17 143.1(3) . . . . ?
B20 C2 B12 C1 137.5(4) . . . . ?
B19 C2 B12 C1 99.6(4) . . . . ?
B13 C2 B12 C1 32.7(3) . . . . ?
Si1 C2 B12 C1 -118.0(4) . . . . ?
B20 C2 B12 B15 101.8(4) . . . . ?
C1 C2 B12 B15 -35.7(3) . . . . ?
B19 C2 B12 B15 63.9(5) . . . . ?
B13 C2 B12 B15 -3.0(5) . . . . ?
Si1 C2 B12 B15 -153.7(3) . . . . ?
C1 C2 B12 B20 -137.5(4) . . . . ?
B19 C2 B12 B20 -37.8(4) . . . . ?
B13 C2 B12 B20 -104.8(4) . . . . ?
Si1 C2 B12 B20 104.6(4) . . . . ?
B15 B17 B12 C2 99.6(4) . . . . ?
B20 B17 B12 C2 -37.7(4) . . . . ?
B16 B17 B12 C2 62.3(5) . . . . ?
B21 B17 B12 C2 -0.8(5) . . . . ?
B15 B17 B12 C1 37.6(4) . . . . ?
B20 B17 B12 C1 -99.6(4) . . . . ?
B16 B17 B12 C1 0.3(5) . . . . ?
B21 B17 B12 C1 -62.8(5) . . . . ?
B20 B17 B12 B15 -137.2(4) . . . . ?
B16 B17 B12 B15 -37.3(4) . . . . ?
B21 B17 B12 B15 -100.4(4) . . . . ?
B15 B17 B12 B20 137.2(4) . . . . ?
B16 B17 B12 B20 100.0(4) . . . . ?
B21 B17 B12 B20 36.9(4) . . . . ?
B1 C1 B12 C2 112.5(4) . . . . ?
B15 C1 B12 C2 -138.6(4) . . . . ?
B14 C1 B12 C2 -101.0(4) . . . . ?
B13 C1 B12 C2 -33.3(4) . . . . ?
B1 C1 B12 B17 -147.6(4) . . . . ?
B15 C1 B12 B17 -38.7(4) . . . . ?
B14 C1 B12 B17 -1.1(5) . . . . ?
B13 C1 B12 B17 66.6(5) . . . . ?
C2 C1 B12 B17 99.9(4) . . . . ?
B1 C1 B12 B15 -108.8(4) . . . . ?
B14 C1 B12 B15 37.7(4) . . . . ?
B13 C1 B12 B15 105.3(4) . . . . ?
C2 C1 B12 B15 138.6(4) . . . . ?
B1 C1 B12 B20 149.4(4) . . . . ?
B15 C1 B12 B20 -101.8(4) . . . . ?
B14 C1 B12 B20 -64.1(5) . . . . ?
B13 C1 B12 B20 3.6(5) . . . . ?
C2 C1 B12 B20 36.9(3) . . . . ?
B19 B20 B12 C2 35.8(4) . . . . ?
B17 B20 B12 C2 136.6(4) . . . . ?
B21 B20 B12 C2 99.4(4) . . . . ?
C2 B20 B12 B17 -136.6(4) . . . . ?
B19 B20 B12 B17 -100.8(4) . . . . ?
B21 B20 B12 B17 -37.2(4) . . . . ?
C2 B20 B12 C1 -37.2(3) . . . . ?
B19 B20 B12 C1 -1.4(5) . . . . ?
B17 B20 B12 C1 99.4(4) . . . . ?
B21 B20 B12 C1 62.2(5) . . . . ?
C2 B20 B12 B15 -98.2(4) . . . . ?
B19 B20 B12 B15 -62.3(5) . . . . ?
B17 B20 B12 B15 38.4(4) . . . . ?
B21 B20 B12 B15 1.3(5) . . . . ?
B1 C1 B15 B14 -112.6(4) . . . . ?
B13 C1 B15 B14 36.9(4) . . . . ?
C2 C1 B15 B14 102.8(4) . . . . ?
B12 C1 B15 B14 139.8(4) . . . . ?
B1 C1 B15 B17 146.0(4) . . . . ?
B14 C1 B15 B17 -101.4(4) . . . . ?
B13 C1 B15 B17 -64.5(5) . . . . ?
C2 C1 B15 B17 1.3(5) . . . . ?
B12 C1 B15 B17 38.4(4) . . . . ?
B1 C1 B15 B12 107.6(4) . . . . ?
B14 C1 B15 B12 -139.8(4) . . . . ?
B13 C1 B15 B12 -102.9(4) . . . . ?
C2 C1 B15 B12 -37.0(4) . . . . ?
B1 C1 B15 B16 -150.8(4) . . . . ?
B14 C1 B15 B16 -38.3(4) . . . . ?
B13 C1 B15 B16 -1.3(5) . . . . ?
C2 C1 B15 B16 64.5(5) . . . . ?
B12 C1 B15 B16 101.5(4) . . . . ?
B16 B14 B15 C1 -136.4(4) . . . . ?
B18 B14 B15 C1 -98.6(4) . . . . ?
B13 B14 B15 C1 -34.3(3) . . . . ?
C1 B14 B15 B17 99.2(4) . . . . ?
B16 B14 B15 B17 -37.2(4) . . . . ?
B18 B14 B15 B17 0.5(5) . . . . ?
B13 B14 B15 B17 64.9(5) . . . . ?
C1 B14 B15 B12 36.5(3) . . . . ?
B16 B14 B15 B12 -99.9(4) . . . . ?
B18 B14 B15 B12 -62.2(5) . . . . ?
B13 B14 B15 B12 2.2(5) . . . . ?
C1 B14 B15 B16 136.4(4) . . . . ?
B18 B14 B15 B16 37.8(4) . . . . ?
B13 B14 B15 B16 102.1(4) . . . . ?
B12 B17 B15 C1 -39.1(4) . . . . ?
B20 B17 B15 C1 -0.6(5) . . . . ?
B16 B17 B15 C1 99.3(4) . . . . ?
B21 B17 B15 C1 62.6(5) . . . . ?
B12 B17 B15 B14 -101.4(4) . . . . ?
B20 B17 B15 B14 -62.9(5) . . . . ?
B16 B17 B15 B14 36.9(4) . . . . ?
B21 B17 B15 B14 0.3(5) . . . . ?
B20 B17 B15 B12 38.5(4) . . . . ?
B16 B17 B15 B12 138.4(4) . . . . ?
B21 B17 B15 B12 101.7(4) . . . . ?
B12 B17 B15 B16 -138.4(4) . . . . ?
B20 B17 B15 B16 -99.9(5) . . . . ?
B21 B17 B15 B16 -36.7(4) . . . . ?
C2 B12 B15 C1 36.3(3) . . . . ?
B17 B12 B15 C1 136.2(4) . . . . ?
B20 B12 B15 C1 97.8(4) . . . . ?
C2 B12 B15 B14 0.4(5) . . . . ?
B17 B12 B15 B14 100.4(4) . . . . ?
C1 B12 B15 B14 -35.8(3) . . . . ?
B20 B12 B15 B14 62.0(5) . . . . ?
C2 B12 B15 B17 -100.0(4) . . . . ?
C1 B12 B15 B17 -136.2(4) . . . . ?
B20 B12 B15 B17 -38.4(4) . . . . ?
C2 B12 B15 B16 -62.7(5) . . . . ?
B17 B12 B15 B16 37.3(4) . . . . ?
C1 B12 B15 B16 -99.0(4) . . . . ?
B20 B12 B15 B16 -1.2(5) . . . . ?
B14 B16 B15 C1 38.1(4) . . . . ?
B21 B16 B15 C1 -63.1(5) . . . . ?
B17 B16 B15 C1 -100.5(4) . . . . ?
B18 B16 B15 C1 1.0(5) . . . . ?
B21 B16 B15 B14 -101.2(4) . . . . ?
B17 B16 B15 B14 -138.6(4) . . . . ?
B18 B16 B15 B14 -37.1(4) . . . . ?
B14 B16 B15 B17 138.6(4) . . . . ?
B21 B16 B15 B17 37.4(4) . . . . ?
B18 B16 B15 B17 101.5(4) . . . . ?
B14 B16 B15 B12 101.8(4) . . . . ?
B21 B16 B15 B12 0.6(5) . . . . ?
B17 B16 B15 B12 -36.8(4) . . . . ?
B18 B16 B15 B12 64.7(5) . . . . ?
B5 C4 B3 C3 137.8(4) . . . . ?
B11 C4 B3 C3 100.1(4) . . . . ?
B6 C4 B3 C3 32.8(4) . . . . ?
Si2 C4 B3 C3 -117.0(4) . . . . ?
C3 C4 B3 B5 -137.8(4) . . . . ?
B11 C4 B3 B5 -37.8(4) . . . . ?
B6 C4 B3 B5 -105.0(4) . . . . ?
Si2 C4 B3 B5 105.2(4) . . . . ?
B5 C4 B3 B4 38.2(4) . . . . ?
C3 C4 B3 B4 -99.7(4) . . . . ?
B11 C4 B3 B4 0.4(5) . . . . ?
B6 C4 B3 B4 -66.8(5) . . . . ?
Si2 C4 B3 B4 143.4(3) . . . . ?
B5 C4 B3 B2 102.2(4) . . . . ?
C3 C4 B3 B2 -35.7(3) . . . . ?
B11 C4 B3 B2 64.4(5) . . . . ?
B6 C4 B3 B2 -2.8(5) . . . . ?
Si2 C4 B3 B2 -152.6(3) . . . . ?
B1 C3 B3 C4 113.8(4) . . . . ?
B6 C3 B3 C4 -33.2(4) . . . . ?
B2 C3 B3 C4 -139.4(4) . . . . ?
B7 C3 B3 C4 -101.2(4) . . . . ?
B1 C3 B3 B5 150.3(4) . . . . ?
B6 C3 B3 B5 3.4(5) . . . . ?
C4 C3 B3 B5 36.6(3) . . . . ?
B2 C3 B3 B5 -102.9(4) . . . . ?
B7 C3 B3 B5 -64.6(5) . . . . ?
B1 C3 B3 B4 -146.3(4) . . . . ?
B6 C3 B3 B4 66.8(5) . . . . ?
C4 C3 B3 B4 99.9(4) . . . . ?
B2 C3 B3 B4 -39.5(4) . . . . ?
B7 C3 B3 B4 -1.3(5) . . . . ?
B1 C3 B3 B2 -106.8(5) . . . . ?
B6 C3 B3 B2 106.3(4) . . . . ?
C4 C3 B3 B2 139.4(4) . . . . ?
B7 C3 B3 B2 38.2(4) . . . . ?
C4 B3 B4 B10 0.3(5) . . . . ?
C3 B3 B4 B10 -62.1(5) . . . . ?
B5 B3 B4 B10 37.5(4) . . . . ?
B2 B3 B4 B10 -100.6(4) . . . . ?
C4 B3 B4 B5 -37.2(3) . . . . ?
C3 B3 B4 B5 -99.6(4) . . . . ?
B2 B3 B4 B5 -138.1(4) . . . . ?
C4 B3 B4 B8 63.3(5) . . . . ?
C3 B3 B4 B8 1.0(5) . . . . ?
B5 B3 B4 B8 100.6(4) . . . . ?
B2 B3 B4 B8 -37.5(4) . . . . ?
C4 B3 B4 B2 100.9(4) . . . . ?
C3 B3 B4 B2 38.5(4) . . . . ?
B5 B3 B4 B2 138.1(4) . . . . ?
B3 B4 B8 B7 -0.4(5) . . . . ?
B10 B4 B8 B7 99.9(4) . . . . ?
B5 B4 B8 B7 62.3(5) . . . . ?
B2 B4 B8 B7 -37.8(4) . . . . ?
B3 B4 B8 B10 -100.3(4) . . . . ?
B5 B4 B8 B10 -37.6(4) . . . . ?
B2 B4 B8 B10 -137.7(4) . . . . ?
B3 B4 B8 B2 37.4(4) . . . . ?
B10 B4 B8 B2 137.7(4) . . . . ?
B5 B4 B8 B2 100.1(4) . . . . ?
B3 B4 B8 B9 -62.8(5) . . . . ?
B10 B4 B8 B9 37.5(4) . . . . ?
B5 B4 B8 B9 0.0(5) . . . . ?
B2 B4 B8 B9 -100.2(4) . . . . ?
B10 B8 B9 B7 138.8(4) . . . . ?
B2 B8 B9 B7 38.2(4) . . . . ?
B4 B8 B9 B7 101.4(4) . . . . ?
B7 B8 B9 B11 -102.4(4) . . . . ?
B10 B8 B9 B11 36.4(4) . . . . ?
B2 B8 B9 B11 -64.2(5) . . . . ?
B4 B8 B9 B11 -1.0(5) . . . . ?
B7 B8 B9 B6 -38.3(4) . . . . ?
B10 B8 B9 B6 100.5(5) . . . . ?
B2 B8 B9 B6 -0.1(6) . . . . ?
B4 B8 B9 B6 63.1(5) . . . . ?
B7 B8 B9 B10 -138.8(4) . . . . ?
B2 B8 B9 B10 -100.7(4) . . . . ?
B4 B8 B9 B10 -37.5(4) . . . . ?
B3 B4 B10 B11 -0.8(5) . . . . ?
B5 B4 B10 B11 36.5(4) . . . . ?
B8 B4 B10 B11 -101.3(4) . . . . ?
B2 B4 B10 B11 -63.6(5) . . . . ?
B3 B4 B10 B5 -37.3(4) . . . . ?
B8 B4 B10 B5 -137.8(4) . . . . ?
B2 B4 B10 B5 -100.1(4) . . . . ?
B3 B4 B10 B8 100.5(4) . . . . ?
B5 B4 B10 B8 137.8(4) . . . . ?
B2 B4 B10 B8 37.7(4) . . . . ?
B3 B4 B10 B9 62.3(5) . . . . ?
B5 B4 B10 B9 99.7(4) . . . . ?
B8 B4 B10 B9 -38.1(4) . . . . ?
B2 B4 B10 B9 -0.5(5) . . . . ?
B7 B8 B10 B11 -0.3(6) . . . . ?
B2 B8 B10 B11 63.4(5) . . . . ?
B4 B8 B10 B11 101.1(4) . . . . ?
B9 B8 B10 B11 -36.6(4) . . . . ?
B7 B8 B10 B5 -63.7(5) . . . . ?
B2 B8 B10 B5 0.0(5) . . . . ?
B4 B8 B10 B5 37.8(4) . . . . ?
B9 B8 B10 B5 -99.9(4) . . . . ?
B7 B8 B10 B4 -101.4(4) . . . . ?
B2 B8 B10 B4 -37.7(4) . . . . ?
B9 B8 B10 B4 -137.7(4) . . . . ?
B7 B8 B10 B9 36.3(4) . . . . ?
B2 B8 B10 B9 100.0(4) . . . . ?
B4 B8 B10 B9 137.7(4) . . . . ?
B7 B9 B10 B11 102.5(4) . . . . ?
B6 B9 B10 B11 37.9(4) . . . . ?
B8 B9 B10 B11 139.0(4) . . . . ?
B7 B9 B10 B5 65.1(5) . . . . ?
B11 B9 B10 B5 -37.5(4) . . . . ?
B6 B9 B10 B5 0.5(6) . . . . ?
B8 B9 B10 B5 101.5(5) . . . . ?
B7 B9 B10 B4 1.6(5) . . . . ?
B11 B9 B10 B4 -100.9(4) . . . . ?
B6 B9 B10 B4 -63.0(5) . . . . ?
B8 B9 B10 B4 38.1(4) . . . . ?
B7 B9 B10 B8 -36.5(4) . . . . ?
B11 B9 B10 B8 -139.0(4) . . . . ?
B6 B9 B10 B8 -101.1(4) . . . . ?
C3 C4 B5 B3 38.9(4) . . . . ?
B11 C4 B5 B3 139.8(4) . . . . ?
B6 C4 B5 B3 103.4(4) . . . . ?
Si2 C4 B5 B3 -112.5(4) . . . . ?
B3 C4 B5 B11 -139.8(4) . . . . ?
C3 C4 B5 B11 -100.9(4) . . . . ?
B6 C4 B5 B11 -36.4(4) . . . . ?
Si2 C4 B5 B11 107.7(4) . . . . ?
B3 C4 B5 B10 -101.1(4) . . . . ?
C3 C4 B5 B10 -62.1(5) . . . . ?
B11 C4 B5 B10 38.7(4) . . . . ?
B6 C4 B5 B10 2.3(5) . . . . ?
Si2 C4 B5 B10 146.4(3) . . . . ?
B3 C4 B5 B4 -38.0(4) . . . . ?
C3 C4 B5 B4 0.9(5) . . . . ?
B11 C4 B5 B4 101.8(4) . . . . ?
B6 C4 B5 B4 65.4(5) . . . . ?
Si2 C4 B5 B4 -150.5(3) . . . . ?
C3 B3 B5 C4 -37.0(3) . . . . ?
B4 B3 B5 C4 -137.1(4) . . . . ?
B2 B3 B5 C4 -99.0(4) . . . . ?
C4 B3 B5 B11 36.2(4) . . . . ?
C3 B3 B5 B11 -0.8(5) . . . . ?
B4 B3 B5 B11 -100.9(4) . . . . ?
B2 B3 B5 B11 -62.8(5) . . . . ?
C4 B3 B5 B10 99.4(4) . . . . ?
C3 B3 B5 B10 62.4(5) . . . . ?
B4 B3 B5 B10 -37.7(4) . . . . ?
B2 B3 B5 B10 0.4(5) . . . . ?
C4 B3 B5 B4 137.1(4) . . . . ?
C3 B3 B5 B4 100.1(4) . . . . ?
B2 B3 B5 B4 38.1(4) . . . . ?
B11 B10 B5 C4 -39.0(4) . . . . ?
B4 B10 B5 C4 100.2(4) . . . . ?
B8 B10 B5 C4 62.2(5) . . . . ?
B9 B10 B5 C4 -1.7(5) . . . . ?
B11 B10 B5 B3 -101.5(4) . . . . ?
B4 B10 B5 B3 37.7(4) . . . . ?
B8 B10 B5 B3 -0.3(5) . . . . ?
B9 B10 B5 B3 -64.2(5) . . . . ?
B4 B10 B5 B11 139.2(4) . . . . ?
B8 B10 B5 B11 101.2(4) . . . . ?
B9 B10 B5 B11 37.3(4) . . . . ?
B11 B10 B5 B4 -139.2(4) . . . . ?
B8 B10 B5 B4 -37.9(4) . . . . ?
B9 B10 B5 B4 -101.8(4) . . . . ?
B3 B4 B5 C4 37.7(4) . . . . ?
B10 B4 B5 C4 -100.0(4) . . . . ?
B8 B4 B5 C4 -62.5(5) . . . . ?
B2 B4 B5 C4 0.7(5) . . . . ?
B10 B4 B5 B3 -137.8(4) . . . . ?
B8 B4 B5 B3 -100.2(4) . . . . ?
B2 B4 B5 B3 -37.1(4) . . . . ?
B3 B4 B5 B11 101.3(4) . . . . ?
B10 B4 B5 B11 -36.5(4) . . . . ?
B8 B4 B5 B11 1.1(5) . . . . ?
B2 B4 B5 B11 64.2(5) . . . . ?
B3 B4 B5 B10 137.8(4) . . . . ?
B8 B4 B5 B10 37.6(4) . . . . ?
B2 B4 B5 B10 100.7(4) . . . . ?
B5 C4 B11 B9 -102.5(4) . . . . ?
B3 C4 B11 B9 -64.6(5) . . . . ?
C3 C4 B11 B9 1.2(5) . . . . ?
B6 C4 B11 B9 39.1(4) . . . . ?
Si2 C4 B11 B9 150.9(3) . . . . ?
B5 C4 B11 B10 -38.8(4) . . . . ?
B3 C4 B11 B10 -0.9(5) . . . . ?
C3 C4 B11 B10 64.9(4) . . . . ?
B6 C4 B11 B10 102.8(4) . . . . ?
Si2 C4 B11 B10 -145.4(3) . . . . ?
B3 C4 B11 B5 38.0(4) . . . . ?
C3 C4 B11 B5 103.7(4) . . . . ?
B6 C4 B11 B5 141.6(4) . . . . ?
Si2 C4 B11 B5 -106.6(4) . . . . ?
B5 C4 B11 B6 -141.6(4) . . . . ?
B3 C4 B11 B6 -103.7(4) . . . . ?
C3 C4 B11 B6 -37.9(3) . . . . ?
Si2 C4 B11 B6 111.8(4) . . . . ?
B7 B9 B11 C4 -0.2(5) . . . . ?
B6 B9 B11 C4 -38.6(4) . . . . ?
B10 B9 B11 C4 99.3(4) . . . . ?
B8 B9 B11 C4 62.8(5) . . . . ?
B7 B9 B11 B10 -99.5(5) . . . . ?
B6 B9 B11 B10 -137.9(4) . . . . ?
B8 B9 B11 B10 -36.5(4) . . . . ?
B7 B9 B11 B5 -61.3(5) . . . . ?
B6 B9 B11 B5 -99.7(4) . . . . ?
B10 B9 B11 B5 38.2(4) . . . . ?
B8 B9 B11 B5 1.7(5) . . . . ?
B7 B9 B11 B6 38.4(4) . . . . ?
B10 B9 B11 B6 137.9(4) . . . . ?
B8 B9 B11 B6 101.4(4) . . . . ?
B5 B10 B11 C4 37.7(3) . . . . ?
B4 B10 B11 C4 1.0(5) . . . . ?
B8 B10 B11 C4 -63.0(5) . . . . ?
B9 B10 B11 C4 -100.1(4) . . . . ?
B5 B10 B11 B9 137.8(4) . . . . ?
B4 B10 B11 B9 101.1(4) . . . . ?
B8 B10 B11 B9 37.0(4) . . . . ?
B4 B10 B11 B5 -36.7(4) . . . . ?
B8 B10 B11 B5 -100.7(5) . . . . ?
B9 B10 B11 B5 -137.8(4) . . . . ?
B5 B10 B11 B6 99.8(4) . . . . ?
B4 B10 B11 B6 63.1(5) . . . . ?
B8 B10 B11 B6 -0.9(5) . . . . ?
B9 B10 B11 B6 -38.0(4) . . . . ?
B3 B5 B11 C4 -35.9(4) . . . . ?
B10 B5 B11 C4 -136.1(4) . . . . ?
B4 B5 B11 C4 -99.4(4) . . . . ?
C4 B5 B11 B9 97.7(4) . . . . ?
B3 B5 B11 B9 61.8(5) . . . . ?
B10 B5 B11 B9 -38.4(4) . . . . ?
B4 B5 B11 B9 -1.8(5) . . . . ?
C4 B5 B11 B10 136.1(4) . . . . ?
B3 B5 B11 B10 100.2(4) . . . . ?
B4 B5 B11 B10 36.6(4) . . . . ?
C4 B5 B11 B6 33.9(3) . . . . ?
B3 B5 B11 B6 -1.9(5) . . . . ?
B10 B5 B11 B6 -102.2(4) . . . . ?
B4 B5 B11 B6 -65.5(5) . . . . ?
B1 C3 B6 C4 -112.7(5) . . . . ?
B2 C3 B6 C4 99.3(4) . . . . ?
B7 C3 B6 C4 136.4(4) . . . . ?
B3 C3 B6 C4 32.6(3) . . . . ?
B1 C3 B6 B9 148.4(4) . . . . ?
C4 C3 B6 B9 -98.9(4) . . . . ?
B2 C3 B6 B9 0.4(5) . . . . ?
B7 C3 B6 B9 37.5(4) . . . . ?
B3 C3 B6 B9 -66.3(5) . . . . ?
B1 C3 B6 B11 -149.9(4) . . . . ?
C4 C3 B6 B11 -37.2(3) . . . . ?
B2 C3 B6 B11 62.1(5) . . . . ?
B7 C3 B6 B11 99.2(4) . . . . ?
B3 C3 B6 B11 -4.6(5) . . . . ?
B1 C3 B6 B7 110.9(5) . . . . ?
C4 C3 B6 B7 -136.4(4) . . . . ?
B2 C3 B6 B7 -37.1(4) . . . . ?
B3 C3 B6 B7 -103.8(4) . . . . ?
B5 C4 B6 C3 -101.2(4) . . . . ?
B3 C4 B6 C3 -33.5(4) . . . . ?
B11 C4 B6 C3 -137.5(4) . . . . ?
Si2 C4 B6 C3 116.4(4) . . . . ?
B5 C4 B6 B9 -2.0(5) . . . . ?
B3 C4 B6 B9 65.7(5) . . . . ?
C3 C4 B6 B9 99.2(4) . . . . ?
B11 C4 B6 B9 -38.4(4) . . . . ?
Si2 C4 B6 B9 -144.4(3) . . . . ?
B5 C4 B6 B11 36.3(4) . . . . ?
B3 C4 B6 B11 104.0(4) . . . . ?
C3 C4 B6 B11 137.5(4) . . . . ?
Si2 C4 B6 B11 -106.0(4) . . . . ?
B5 C4 B6 B7 -63.2(5) . . . . ?
B3 C4 B6 B7 4.5(5) . . . . ?
C3 C4 B6 B7 38.0(3) . . . . ?
B11 C4 B6 B7 -99.6(4) . . . . ?
Si2 C4 B6 B7 154.4(3) . . . . ?
B7 B9 B6 C3 -37.6(4) . . . . ?
B11 B9 B6 C3 100.4(4) . . . . ?
B10 B9 B6 C3 63.0(5) . . . . ?
B8 B9 B6 C3 -0.1(5) . . . . ?
B7 B9 B6 C4 -99.7(4) . . . . ?
B11 B9 B6 C4 38.3(4) . . . . ?
B10 B9 B6 C4 0.9(5) . . . . ?
B8 B9 B6 C4 -62.2(5) . . . . ?
B7 B9 B6 B11 -138.0(4) . . . . ?
B10 B9 B6 B11 -37.4(4) . . . . ?
B8 B9 B6 B11 -100.5(5) . . . . ?
B11 B9 B6 B7 138.0(4) . . . . ?
B10 B9 B6 B7 100.6(5) . . . . ?
B8 B9 B6 B7 37.5(4) . . . . ?
C4 B11 B6 C3 37.4(3) . . . . ?
B9 B11 B6 C3 -98.3(4) . . . . ?
B10 B11 B6 C3 -60.1(5) . . . . ?
B5 B11 B6 C3 3.9(5) . . . . ?
B9 B11 B6 C4 -135.8(4) . . . . ?
B10 B11 B6 C4 -97.5(4) . . . . ?
B5 B11 B6 C4 -33.5(3) . . . . ?
C4 B11 B6 B9 135.8(4) . . . . ?
B10 B11 B6 B9 38.3(4) . . . . ?
B5 B11 B6 B9 102.3(5) . . . . ?
C4 B11 B6 B7 99.2(4) . . . . ?
B9 B11 B6 B7 -36.5(4) . . . . ?
B10 B11 B6 B7 1.8(5) . . . . ?
B5 B11 B6 B7 65.8(5) . . . . ?
B1 C3 B7 B9 -150.8(4) . . . . ?
B6 C3 B7 B9 -38.2(4) . . . . ?
C4 C3 B7 B9 1.7(5) . . . . ?
B2 C3 B7 B9 103.2(4) . . . . ?
B3 C3 B7 B9 65.4(5) . . . . ?
B1 C3 B7 B8 144.8(4) . . . . ?
B6 C3 B7 B8 -102.6(4) . . . . ?
C4 C3 B7 B8 -62.7(5) . . . . ?
B2 C3 B7 B8 38.8(4) . . . . ?
B3 C3 B7 B8 1.0(5) . . . . ?
B1 C3 B7 B2 106.0(5) . . . . ?
B6 C3 B7 B2 -141.4(4) . . . . ?
C4 C3 B7 B2 -101.5(4) . . . . ?
B3 C3 B7 B2 -37.8(4) . . . . ?
B1 C3 B7 B6 -112.6(5) . . . . ?
C4 C3 B7 B6 39.8(3) . . . . ?
B2 C3 B7 B6 141.4(4) . . . . ?
B3 C3 B7 B6 103.6(4) . . . . ?
B11 B9 B7 C3 -0.9(5) . . . . ?
B6 B9 B7 C3 37.2(4) . . . . ?
B10 B9 B7 C3 -64.0(5) . . . . ?
B8 B9 B7 C3 -100.6(4) . . . . ?
B11 B9 B7 B8 99.7(5) . . . . ?
B6 B9 B7 B8 137.8(4) . . . . ?
B10 B9 B7 B8 36.6(4) . . . . ?
B11 B9 B7 B2 60.9(5) . . . . ?
B6 B9 B7 B2 99.1(4) . . . . ?
B10 B9 B7 B2 -2.2(5) . . . . ?
B8 B9 B7 B2 -38.8(4) . . . . ?
B11 B9 B7 B6 -38.1(4) . . . . ?
B10 B9 B7 B6 -101.2(4) . . . . ?
B8 B9 B7 B6 -137.8(4) . . . . ?
B10 B8 B7 C3 62.7(5) . . . . ?
B2 B8 B7 C3 -38.0(4) . . . . ?
B4 B8 B7 C3 -0.3(5) . . . . ?
B9 B8 B7 C3 99.3(4) . . . . ?
B10 B8 B7 B9 -36.6(4) . . . . ?
B2 B8 B7 B9 -137.3(4) . . . . ?
B4 B8 B7 B9 -99.6(5) . . . . ?
B10 B8 B7 B2 100.7(4) . . . . ?
B4 B8 B7 B2 37.6(4) . . . . ?
B9 B8 B7 B2 137.3(4) . . . . ?
B10 B8 B7 B6 1.4(5) . . . . ?
B2 B8 B7 B6 -99.2(4) . . . . ?
B4 B8 B7 B6 -61.6(5) . . . . ?
B9 B8 B7 B6 38.0(4) . . . . ?
C4 B6 B7 C3 -38.3(3) . . . . ?
B9 B6 B7 C3 -136.7(4) . . . . ?
B11 B6 B7 C3 -100.0(4) . . . . ?
C3 B6 B7 B9 136.7(4) . . . . ?
C4 B6 B7 B9 98.4(4) . . . . ?
B11 B6 B7 B9 36.7(4) . . . . ?
C3 B6 B7 B8 98.0(4) . . . . ?
C4 B6 B7 B8 59.7(5) . . . . ?
B9 B6 B7 B8 -38.7(4) . . . . ?
B11 B6 B7 B8 -2.0(5) . . . . ?
C3 B6 B7 B2 33.9(4) . . . . ?
C4 B6 B7 B2 -4.3(5) . . . . ?
B9 B6 B7 B2 -102.7(4) . . . . ?
B11 B6 B7 B2 -66.0(5) . . . . ?
B1 C3 B2 B3 108.3(4) . . . . ?
B6 C3 B2 B3 -101.9(4) . . . . ?
C4 C3 B2 B3 -36.2(3) . . . . ?
B7 C3 B2 B3 -139.3(4) . . . . ?
B1 C3 B2 B7 -112.4(4) . . . . ?
B6 C3 B2 B7 37.4(4) . . . . ?
C4 C3 B2 B7 103.0(4) . . . . ?
B3 C3 B2 B7 139.3(4) . . . . ?
B1 C3 B2 B8 -150.2(4) . . . . ?
B6 C3 B2 B8 -0.5(5) . . . . ?
C4 C3 B2 B8 65.2(4) . . . . ?
B7 C3 B2 B8 -37.8(4) . . . . ?
B3 C3 B2 B8 101.4(4) . . . . ?
B1 C3 B2 B4 147.1(4) . . . . ?
B6 C3 B2 B4 -63.1(5) . . . . ?
C4 C3 B2 B4 2.6(5) . . . . ?
B7 C3 B2 B4 -100.5(4) . . . . ?
B3 C3 B2 B4 38.8(4) . . . . ?
C4 B3 B2 C3 35.9(3) . . . . ?
B5 B3 B2 C3 97.8(4) . . . . ?
B4 B3 B2 C3 135.7(4) . . . . ?
C4 B3 B2 B7 -0.1(5) . . . . ?
C3 B3 B2 B7 -36.0(4) . . . . ?
B5 B3 B2 B7 61.8(5) . . . . ?
B4 B3 B2 B7 99.7(4) . . . . ?
C4 B3 B2 B8 -62.2(5) . . . . ?
C3 B3 B2 B8 -98.2(4) . . . . ?
B5 B3 B2 B8 -0.4(5) . . . . ?
B4 B3 B2 B8 37.6(4) . . . . ?
C4 B3 B2 B4 -99.8(4) . . . . ?
C3 B3 B2 B4 -135.7(4) . . . . ?
B5 B3 B2 B4 -37.9(4) . . . . ?
B9 B7 B2 C3 -97.2(4) . . . . ?
B8 B7 B2 C3 -136.4(4) . . . . ?
B6 B7 B2 C3 -33.6(3) . . . . ?
C3 B7 B2 B3 36.4(4) . . . . ?
B9 B7 B2 B3 -60.8(5) . . . . ?
B8 B7 B2 B3 -100.0(4) . . . . ?
B6 B7 B2 B3 2.7(5) . . . . ?
C3 B7 B2 B8 136.4(4) . . . . ?
B9 B7 B2 B8 39.2(4) . . . . ?
B6 B7 B2 B8 102.7(4) . . . . ?
C3 B7 B2 B4 99.1(4) . . . . ?
B9 B7 B2 B4 1.9(5) . . . . ?
B8 B7 B2 B4 -37.3(4) . . . . ?
B6 B7 B2 B4 65.4(5) . . . . ?
B7 B8 B2 C3 37.9(4) . . . . ?
B10 B8 B2 C3 -62.6(5) . . . . ?
B4 B8 B2 C3 -100.1(4) . . . . ?
B9 B8 B2 C3 0.4(5) . . . . ?
B7 B8 B2 B3 100.7(4) . . . . ?
B10 B8 B2 B3 0.2(5) . . . . ?
B4 B8 B2 B3 -37.4(4) . . . . ?
B9 B8 B2 B3 63.1(5) . . . . ?
B10 B8 B2 B7 -100.5(4) . . . . ?
B4 B8 B2 B7 -138.0(4) . . . . ?
B9 B8 B2 B7 -37.5(4) . . . . ?
B7 B8 B2 B4 138.0(4) . . . . ?
B10 B8 B2 B4 37.6(4) . . . . ?
B9 B8 B2 B4 100.5(4) . . . . ?
B3 B4 B2 C3 -39.0(4) . . . . ?
B10 B4 B2 C3 61.1(5) . . . . ?
B5 B4 B2 C3 -2.0(5) . . . . ?
B8 B4 B2 C3 98.8(4) . . . . ?
B10 B4 B2 B3 100.1(4) . . . . ?
B5 B4 B2 B3 37.0(4) . . . . ?
B8 B4 B2 B3 137.8(4) . . . . ?
B3 B4 B2 B7 -100.9(4) . . . . ?
B10 B4 B2 B7 -0.9(5) . . . . ?
B5 B4 B2 B7 -63.9(5) . . . . ?
B8 B4 B2 B7 36.8(4) . . . . ?
B3 B4 B2 B8 -137.8(4) . . . . ?
B10 B4 B2 B8 -37.7(4) . . . . ?
B5 B4 B2 B8 -100.8(4) . . . . ?

_refine_diff_density_max         2.008
_refine_diff_density_min         -0.911
_refine_diff_density_rms         0.108

_shelxl_version_number           2013-4

_shelx_res_file                  
;
TITL BBrTMSoCb2.res in P2(1)/n
CELL 0.71073 14.1953 10.4892 18.7213 90.000 92.413 90.000
ZERR 4.00 0.0020 0.0014 0.0026 0.000 0.006 0.000
LATT 1
SYMM -x+1/2, y+1/2, -z+1/2
SFAC C  B  Si Br H
UNIT 40  84  8  4  152
L.S. 8
ACTA
BOND $H
FMAP 2
PLAN 5
OMIT 1 0 1
OMIT 0 0 2
SIZE 0.047 0.048 0.750
HTAB
CONF
TEMP 0.000
WGHT    0.113400    4.401400
FVAR       0.34017
BR1   4    0.854455    0.164364    0.471686    11.00000    0.04812    0.03536 =
         0.04041    0.00351    0.01589    0.01189
SI1   3    0.735395    0.343980    0.323607    11.00000    0.03422    0.03114 =
         0.02681   -0.00290    0.00655   -0.00147
SI2   3    0.889326    0.109028    0.673525    11.00000    0.02762    0.03066 =
         0.02864    0.00262    0.00208    0.00016
C5    1    0.682690    0.438771    0.247714    11.00000    0.04260    0.05129 =
         0.03237   -0.00035    0.00184   -0.00359
C2    1    0.745177    0.456313    0.405967    11.00000    0.02861    0.02435 =
         0.02523    0.00376    0.00708    0.00143
C1    1    0.755570    0.411549    0.494822    11.00000    0.02871    0.02295 =
         0.02259    0.00144    0.00331    0.00075
B1    2    0.763155    0.264940    0.518289    11.00000    0.02561    0.02505 =
         0.02548   -0.00168   -0.00116    0.00169
C3    1    0.704078    0.195245    0.576967    11.00000    0.03019    0.02408 =
         0.02500    0.00093    0.00067    0.00081
C4    1    0.755833    0.116806    0.649259    11.00000    0.02286    0.02328 =
         0.02586    0.00073    0.00238   -0.00042
C10   1    0.900827    0.089511    0.771650    11.00000    0.03135    0.05602 =
         0.04008    0.00860   -0.00103   -0.00510
C6    1    0.855451    0.300268    0.296811    11.00000    0.04236    0.04811 =
         0.03171   -0.00545    0.01209   -0.00093
C7    1    0.653904    0.210583    0.340340    11.00000    0.04945    0.03995 =
         0.03594   -0.00664    0.00504   -0.00657
C8    1    0.949532    0.258695    0.652148    11.00000    0.02665    0.04386 =
         0.04445    0.00898   -0.00068   -0.01089
C9    1    0.939947   -0.031134    0.629079    11.00000    0.04041    0.04615 =
         0.04259   -0.00436    0.00167    0.01086
B13   2    0.649900    0.474661    0.462038    11.00000    0.02850    0.02542 =
         0.02551    0.00050    0.00533    0.00034
B14   2    0.701136    0.522275    0.546592    11.00000    0.03502    0.02122 =
         0.02779   -0.00081    0.00608   -0.00082
B16   2    0.761992    0.666686    0.536238    11.00000    0.03899    0.02324 =
         0.02965   -0.00100    0.00686   -0.00044
B17   2    0.855843    0.638588    0.478127    11.00000    0.02862    0.02947 =
         0.03639    0.00107    0.00370   -0.00602
B20   2    0.804483    0.596641    0.393440    11.00000    0.03514    0.02839 =
         0.03368    0.00540    0.00624   -0.00517
B19   2    0.680349    0.596057    0.400029    11.00000    0.03459    0.02620 =
         0.03073    0.00319    0.00152    0.00273
B21   2    0.749208    0.714809    0.445430    11.00000    0.04364    0.02537 =
         0.03328    0.00434    0.00797   -0.00262
B18   2    0.653349    0.639188    0.487914    11.00000    0.03378    0.02596 =
         0.03493    0.00208    0.00505    0.00519
B12   2    0.852244    0.478399    0.452310    11.00000    0.01830    0.03269 =
         0.03594    0.00353    0.00507   -0.00039
B15   2    0.824742    0.520574    0.540600    11.00000    0.03812    0.02378 =
         0.03656   -0.00069    0.00197   -0.00724
B3    2    0.708013    0.028307    0.579602    11.00000    0.03279    0.02500 =
         0.02658   -0.00323   -0.00041   -0.00234
B4    2    0.595627   -0.023132    0.605728    11.00000    0.03098    0.02270 =
         0.04209    0.00187   -0.00135   -0.00585
B8    2    0.524741    0.116667    0.616910    11.00000    0.02939    0.03031 =
         0.04254    0.00670    0.00324   -0.00303
B9    2    0.579952    0.209220    0.688210    11.00000    0.02770    0.03958 =
         0.03830    0.00045    0.01251   -0.00183
B10   2    0.579015    0.038859    0.692927    11.00000    0.02861    0.03413 =
         0.04286    0.00632    0.00528   -0.00642
B5    2    0.692381   -0.015001    0.669382    11.00000    0.03616    0.02596 =
         0.03020    0.00288    0.00240   -0.00495
B11   2    0.680794    0.125364    0.720319    11.00000    0.02996    0.03035 =
         0.03011    0.00320    0.00678    0.00194
B6    2    0.693513    0.257822    0.661155    11.00000    0.02783    0.03195 =
         0.02392   -0.00057    0.00539    0.00075
B7    2    0.593700    0.251717    0.598378    11.00000    0.02508    0.02848 =
         0.03601    0.00353    0.00308    0.00180
B2    2    0.606033    0.110005    0.546170    11.00000    0.03324    0.02758 =
         0.03690    0.00186   -0.00656   -0.00387
AFIX 153
H1    5    0.583005    0.105139    0.489394    11.00000   -1.20000
AFIX   0
H8    5    0.544245   -0.013015    0.729224    11.00000    0.02766
H3    5    0.736122   -0.107074    0.689111    11.00000    0.03961
H40   5    0.736601    0.337463    0.678725    11.00000    0.01877
H24   5    0.678164    0.480552    0.597324    11.00000    0.04086
H7    5    0.551963    0.253838    0.717454    11.00000    0.06027
H2    5    0.749715   -0.013955    0.546444    11.00000    0.01561
H27   5    0.751437    0.820982    0.428704    11.00000    0.02629
H6    5    0.578219    0.331795    0.574927    11.00000    0.03060
H39   5    0.872940    0.487057    0.583534    11.00000    0.03580
H4    5    0.567094   -0.115445    0.591917    11.00000    0.02824
H23   5    0.597884    0.417292    0.452520    11.00000    0.03433
H5    5    0.443912    0.127594    0.602552    11.00000    0.02764
H28   5    0.917146    0.679651    0.480819    11.00000    0.02500
H25   5    0.586215    0.686199    0.496204    11.00000    0.02585
H38   5    0.841976    0.603102    0.349787    11.00000    0.04063
H36   5    0.633699    0.610295    0.354537    11.00000    0.04255
H35   5    0.904483    0.427796    0.443398    11.00000    0.01068
H14   5    0.882162    0.157720    0.800609    11.00000    0.02710
H9    5    0.715534    0.132469    0.772226    11.00000    0.03365
H15   5    0.868103    0.025849    0.788408    11.00000    0.05445
H16   5    0.953067    0.084969    0.784002    11.00000    0.04312
H13   5    0.997554    0.255059    0.663277    11.00000    0.04158
H18   5    0.934528   -0.029151    0.584459    11.00000    0.04114
H17   5    0.995488   -0.034733    0.638666    11.00000    0.05042
H11   5    0.909500    0.340468    0.667655    11.00000    0.05674
H12   5    0.950993    0.277419    0.607728    11.00000    0.04287
H37   5    0.914471   -0.095353    0.638383    11.00000    0.06120
H29   5    0.622520    0.450174    0.254114    11.00000    0.02088
H34   5    0.876330    0.242137    0.334037    11.00000    0.01759
H32   5    0.857873    0.257758    0.259144    11.00000    0.04472
H31   5    0.687561    0.391332    0.205581    11.00000    0.05843
H33   5    0.877500    0.382441    0.288629    11.00000    0.05866
H30   5    0.720680    0.523971    0.236519    11.00000    0.05513
H21   5    0.685306    0.162402    0.363539    11.00000    0.03715
H20   5    0.652046    0.178859    0.298893    11.00000    0.05970
H22   5    0.590987    0.228646    0.360675    11.00000    0.10833
H26   5    0.766688    0.720751    0.575891    11.00000    0.05140
HKLF 4 1 1 0 0 0 1 0 0 0 1

REM  BBrTMSoCb2.res in P2(1)/n
REM R1 =  0.0656 for    4030 Fo > 4sig(Fo)  and  0.1075 for all    6165 data
REM    455 parameters refined using      0 restraints

END

WGHT      0.0908      6.4898

REM No hydrogen bonds found for HTAB generation

REM Highest difference peak  2.008,  deepest hole -0.911,  1-sigma level  0.108
Q1    1   0.6540  0.1620  0.4654  11.00000  0.05    2.01
Q2    1   0.6242  0.0913  0.6625  11.00000  0.05    1.05
Q3    1   0.8540  0.1524  0.5383  11.00000  0.05    0.72
Q4    1   0.8421  0.1684  0.3485  11.00000  0.05    0.47
Q5    1   0.8498  0.1625  0.5963  11.00000  0.05    0.46
;
_shelx_res_checksum              62580
####################################################################### 
# 
# This file contains crystal structure data downloaded from the 
# Cambridge Structural Database (CSD) hosted by the Cambridge 
# Crystallographic Data Centre (CCDC).
# 
# Full information about CCDC data access policies and citation 
# guidelines are available at http://www.ccdc.cam.ac.uk/access/V1 
# 
# Audit and citation data items may have been added by the CCDC. 
# Please retain this information to preserve the provenance of 
# this file and to allow appropriate attribution of the data. 
# 
#######################################################################

data_3
_audit_block_doi                 10.5517/ccdc.csd.cc2pb6cm
_database_code_depnum_ccdc_archive 'CCDC 2482460'
loop_
_citation_id
_citation_doi
_citation_year
1 10.26434/chemrxiv-2025-04xgt 2025
loop_
_audit_author_name
_audit_author_address
'Ragene Thornton'
;Baylor University
United States of America
;
_audit_update_record             
;
2025-11-20 deposited with the CCDC.	2026-06-29 downloaded from the CCDC.
;
_audit_creation_date             2025-08-21
_audit_creation_method           
;
Olex2 1.5
(compiled 2024.01.12 svn.r2f8d729c for OlexSys, GUI svn.r6928)
;
_chemical_formula_moiety         '2(C24 H41 B21 Cu P), C7 H8'
_chemical_formula_sum            'C55 H90 B42 Cu2 P2'
_chemical_formula_weight         1394.985
loop_
_atom_type_symbol
_atom_type_scat_dispersion_real
_atom_type_scat_dispersion_imag
_atom_type_scat_Cromer_Mann_a1
_atom_type_scat_Cromer_Mann_a2
_atom_type_scat_Cromer_Mann_a3
_atom_type_scat_Cromer_Mann_a4
_atom_type_scat_Cromer_Mann_b1
_atom_type_scat_Cromer_Mann_b2
_atom_type_scat_Cromer_Mann_b3
_atom_type_scat_Cromer_Mann_b4
_atom_type_scat_Cromer_Mann_c
_atom_type_scat_source
_atom_type_scat_dispersion_source
B 0.00925 0.00394 2.05450 1.33260 1.09790 0.70680 23.21850 1.02100 60.34980
0.14030 -0.19320 'International Tables Volume C Table 6.1.1.4 (pp. 500-502)'
'Brennan, Cowan, Rev. Sci. Instrum., 1992, 63, 850'
C 0.01788 0.00908 2.31000 1.02000 1.58860 0.86500 20.84390 10.20750 0.56870
51.65120 0.21560 'International Tables Volume C Table 6.1.1.4 (pp. 500-502)'
'Brennan, Cowan, Rev. Sci. Instrum., 1992, 63, 850'
Cu -1.95575 0.59065 13.33800 7.16760 5.61580 1.67350 3.58280 0.24700 11.39660
64.81260 1.19100 'International Tables Volume C Table 6.1.1.4 (pp. 500-502)'
'Brennan, Cowan, Rev. Sci. Instrum., 1992, 63, 850'
H 0.00000 0.00000 0.49300 0.32291 0.14019 0.04081 10.51090 26.12570 3.14236
57.79970 0.00304 'International Tables Volume C Table 6.1.1.4 (pp. 500-502)'
'Brennan, Cowan, Rev. Sci. Instrum., 1992, 63, 850'
P 0.29730 0.43501 6.43450 4.17910 1.78000 1.49080 1.90670 27.15700 0.52600
68.16450 1.11490 'International Tables Volume C Table 6.1.1.4 (pp. 500-502)'
'Brennan, Cowan, Rev. Sci. Instrum., 1992, 63, 850'

_space_group_crystal_system      monoclinic
_space_group_IT_number           14
_space_group_name_H-M_alt        'P 1 21/n 1'
_space_group_name_Hall           '-P 2yn'
loop_
_space_group_symop_id
_space_group_symop_operation_xyz
1 x,y,z
2 -x+1/2,y+1/2,-z+1/2
3 -x,-y,-z
4 x-1/2,-y-1/2,z-1/2

_symmetry_Int_Tables_number      14
_cell_length_a                   11.3130(1)
_cell_length_b                   13.3497(2)
_cell_length_c                   24.8346(3)
_cell_angle_alpha                90
_cell_angle_beta                 90.864(1)
_cell_angle_gamma                90
_cell_volume                     3750.22(8)
_cell_formula_units_Z            2
_cell_measurement_reflns_used    16192
_cell_measurement_temperature    150.00(10)
_cell_measurement_theta_max      76.3750
_cell_measurement_theta_min      3.5710
_exptl_absorpt_coefficient_mu    1.357
_exptl_absorpt_correction_T_max  1.00000
_exptl_absorpt_correction_T_min  0.75024
_exptl_absorpt_correction_type   multi-scan
_exptl_absorpt_process_details   
;
CrysAlisPro 1.171.43.133a (Rigaku Oxford Diffraction, 2024)
Empirical absorption correction using spherical harmonics,
implemented in SCALE3 ABSPACK scaling algorithm.
;
_exptl_crystal_colour            'clear light colourless'
_exptl_crystal_colour_lustre     clear
_exptl_crystal_colour_modifier   light
_exptl_crystal_colour_primary    colourless
_exptl_crystal_density_diffrn    1.235
_exptl_crystal_description       plate
_exptl_crystal_F_000             1432.311
_exptl_crystal_preparation       'Grown from vapor diffusion Et2O/hexanes'
_exptl_crystal_size_max          0.251
_exptl_crystal_size_mid          0.101
_exptl_crystal_size_min          0.041
_diffrn_reflns_av_R_equivalents  0.0366
_diffrn_reflns_av_unetI/netI     0.0343
_diffrn_reflns_Laue_measured_fraction_full 0.9988
_diffrn_reflns_Laue_measured_fraction_max 0.9455
_diffrn_reflns_limit_h_max       14
_diffrn_reflns_limit_h_min       -12
_diffrn_reflns_limit_k_max       16
_diffrn_reflns_limit_k_min       -13
_diffrn_reflns_limit_l_max       30
_diffrn_reflns_limit_l_min       -31
_diffrn_reflns_number            27186
_diffrn_reflns_point_group_measured_fraction_full 0.9988
_diffrn_reflns_point_group_measured_fraction_max 0.9455
_diffrn_reflns_theta_full        67.6840
_diffrn_reflns_theta_max         77.25
_diffrn_reflns_theta_min         3.56
_diffrn_ambient_temperature      150.00(10)
_diffrn_detector_area_resol_mean 10.0000
_diffrn_detector_type            'HyPix-Arc 100'
_diffrn_measured_fraction_theta_full 0.9988
_diffrn_measured_fraction_theta_max 0.9455
_diffrn_measurement_details      
;
List of Runs (angles in degrees, time in seconds):

  # Type    Start    End  Width  t~exp~   \w     \q     \k     \f   Frames
#--------------------------------------------------------------------------
  1  \w     30.00  55.00   0.50    0.39    --   46.64 -82.00 113.00   50
  2  \w    -79.00   5.00   0.50    0.39    --  -47.64  82.00-125.00  168
  3  \w    -69.00 -32.00   0.50    0.39    --  -85.31  82.00-125.00   74
  4  \w   -113.00 -72.00   0.50    0.39    --  -85.31  82.00-125.00   82
  5  \w   -153.00 -81.00   0.50    0.39    --  -85.31 -82.00 113.00  144
  6  \w     60.00  85.00   0.50    0.39    --  101.75 -82.00 113.00   50
  7  \w     41.00 142.00   0.50    0.39    --  110.34 -82.00 113.00  202
  8  \w    127.00 163.00   0.50    0.39    --  110.34  82.00-125.00   72
  9  \w   -122.00 -78.00   0.50    0.39    --  -47.64-125.00-120.00   88
 10  \w   -123.00 -90.00   0.50    0.39    --  -47.64-125.00 -60.00   66
 11  \w     -6.00  23.00   0.50    0.39    --  -47.64  19.00 -60.00   58
 12  \w     -7.00  33.00   0.50    0.39    --  -47.64  19.00 -30.00   80
 13  \w    -41.00 -15.00   0.50    0.39    --  -85.31  45.00  60.00   52
 14  \w    -48.00 -17.00   0.50    0.39    --  -85.31  45.00  90.00   62
 15  \w    -48.00  -5.00   0.50    0.39    --  -85.31  45.00 150.00   86
 16  \w    -33.00  -6.00   0.50    0.39    --  -85.31  45.00   0.00   54
 17  \w     22.00  48.00   0.50    0.39    --  101.75 -45.00-180.00   52
 18  \w     42.00  72.00   0.50    0.39    --  101.75 -61.00   0.00   60
 19  \w     22.00  48.00   0.50    0.39    --  101.75 -45.00 -30.00   52
 20  \w     21.00  46.00   0.50    0.39    --  101.75 -45.00 -90.00   50
 21  \w     21.00  48.00   0.50    0.39    --  101.75 -45.00 120.00   54
 22  \w     29.00 100.00   0.50    0.39    --  101.75 -95.00 -60.00  142
 23  \w     21.00  46.00   0.50    0.39    --  101.75 -45.00-120.00   50
 24  \w     21.00  46.00   0.50    0.39    --  101.75 -45.00 150.00   50
 25  \w    112.00 137.00   0.50    0.39    --  101.75  82.00-125.00   50
 26  \w     37.00  64.00   0.50    0.39    --  110.34 -61.00-120.00   54
 27  \w     38.00 104.00   0.50    0.39    --  110.34 -95.00 -30.00  132
 28  \w     38.00  64.00   0.50    0.39    --  110.34 -61.00 150.00   52
 29  \w     47.00  73.00   0.50    0.39    --  110.34 -61.00  30.00   52
;
_diffrn_measurement_device       'four-circle diffractometer'
_diffrn_measurement_device_type  'XtaLAB Synergy, Dualflex, HyPix-Arc 100'
_diffrn_measurement_method       '\w scans'
_diffrn_radiation_type           'Cu K\a'
_diffrn_radiation_wavelength     1.54184
_reflns_Friedel_coverage         0.0
_reflns_limit_h_max              12
_reflns_limit_h_min              -14
_reflns_limit_k_max              16
_reflns_limit_k_min              0
_reflns_limit_l_max              31
_reflns_limit_l_min              -12
_reflns_number_gt                6320
_reflns_number_total             7523
_reflns_threshold_expression     I>=2u(I)
_computing_cell_refinement       'CrysAlisPro 1.171.43.133a (Rigaku OD, 2024)'
_computing_data_collection       
'CrysAlisPro system (CCD 43.133a 64-bit (release 07-08-2024))'
_computing_data_reduction        'CrysAlisPro 1.171.43.133a (Rigaku OD, 2024)'
_computing_molecular_graphics    'Olex2 1.5 (Dolomanov et al., 2009)'
_computing_publication_material  'Olex2 1.5 (Dolomanov et al., 2009)'
_computing_structure_refinement  'olex2.refine 1.5 (Bourhis et al., 2015)'
_computing_structure_solution    'olex2.solve 1.5 (Bourhis et al., 2015)'
_refine_diff_density_max         0.7618
_refine_diff_density_min         -0.7456
_refine_diff_density_rms         0.0767
_refine_ls_d_res_high            0.7904
_refine_ls_d_res_low             12.4159
_refine_ls_goodness_of_fit_ref   1.0259
_refine_ls_hydrogen_treatment    constr
_refine_ls_matrix_type           full
_refine_ls_number_constraints    92
_refine_ls_number_parameters     490
_refine_ls_number_reflns         7523
_refine_ls_number_restraints     113
_refine_ls_R_factor_all          0.0584
_refine_ls_R_factor_gt           0.0495
_refine_ls_restrained_S_all      1.0178
_refine_ls_shift/su_max          0.0006
_refine_ls_shift/su_mean         0.0000
_refine_ls_structure_factor_coef Fsqd
_refine_ls_weighting_details     
'w=1/[\s^2^(Fo^2^)+(0.0920P)^2^+2.3648P] where P=(Fo^2^+2Fc^2^)/3'
_refine_ls_weighting_scheme      calc
_refine_ls_wR_factor_gt          0.1411
_refine_ls_wR_factor_ref         0.1512
_olex2_refinement_description    
;
1. Fixed Uiso
 At 1.2 times of:
  All B(H) groups, All C(H) groups
 At 1.5 times of:
  All C(H,H,H) groups
2. Restrained distances
 C2-C3
 1.51 with sigma of 0.02
 C3-C4 = C3-C8 = C5-C6
 1.39 with sigma of 0.02
 C4-C5 = C6-C7 = C7-C8
 1.38 with sigma of 0.02
 C2-C4 = C2-C8
 2.52 with sigma of 0.04
 C3-C5
 2.42 with sigma of 0.04
 C3-C7
 2.41 with sigma of 0.04
 C4-C6
 2.39 with sigma of 0.04
 C5-C7 = C6-C8
 2.4 with sigma of 0.04
 C3-C4 \\sim C4-C5 \\sim C5-C6 \\sim C6-C7 \\sim C7-C8 \\sim C8-C3
 with sigma of 0.02
 C3-C7 \\sim C3-C5 \\sim C8-C6 \\sim C4-C8 \\sim C5-C7 \\sim C4-C6
 with sigma of 0.04
 C2-C8 \\sim C2-C4
 with sigma of 0.04
3. Restrained planarity
 C2, C3, C4, C5, C6, C7, C8
 with sigma of 0.1
4. Uiso/Uaniso restraints and constraints
C2 \\sim C3 \\sim C4 \\sim C5 \\sim C6 \\sim C7 \\sim C8: within 2A with sigma
of 0.04 and sigma for terminal atoms of 0.08 within 2A
5. Rigid body (RIGU) restrains
 C2, C3, C4, C5, C6, C7, C8
 with sigma for 1-2 distances of 0.004 and sigma for 1-3 distances of 0.004
6. Others
 Fixed Sof: C2(0.5) H2a(0.5) H2b(0.5) H2c(0.5) C3(0.5) C4(0.5) H4(0.5) C5(0.5)
 H5(0.5) C6(0.5) H6(0.5) C7(0.5) H7(0.5) C8(0.5) H8(0.5)
7.a Aromatic/amide H refined with riding coordinates:
 C00B(H00B), C00D(H00e), C00F(H00i), C00G(H00j), C00H(H00k), C00I(H00l),
 C00J(H00m), C00K(H00n), C00L(H00o), C00M(H00p), C00O(H00q), C00P(H00s),
 C00Q(H00), C00S(H1), C007(H007), C4(H4), C5(H5), C6(H6), C7(H7), C8(H8)
7.b Idealised Me refined as rotating group:
 C00C(H00a,H00c,H00d), C00E(H00f,H00g,H00h), C2(H2a,H2b,H2c)
7.c Boron cage BH refined with riding coordinates:
 B00R(H00R), B00T(H00T), B00U(H00U), B00V(H00V), B00W(H00W), B00X(H00X),
 B00Y(H00Y), B00Z(H00Z), B01A(H01A), B01B(H01B), B010(H010), B011(H011),
 B012(H012), B013(H013), B014(H014), B015(H015), B016(H016), B017(H017),
 B018(H018), B019(H019)
;
loop_
_atom_site_label
_atom_site_type_symbol
_atom_site_fract_x
_atom_site_fract_y
_atom_site_fract_z
_atom_site_U_iso_or_equiv
_atom_site_adp_type
_atom_site_occupancy
_atom_site_refinement_flags_posn
_atom_site_refinement_flags_adp
_atom_site_refinement_flags_occupancy
_atom_site_disorder_group
B00N B 0.5248(2) 0.72302(19) 0.21916(9) 0.0258(5) Uani 1.000000 . . . .
B00R B 0.4993(2) 0.6598(2) 0.10447(10) 0.0287(5) Uani 1.000000 . . . .
H00R H 0.4969(2) 0.7370(2) 0.08683(10) 0.0344(6) Uiso 1.000000 R . . .
B00T B 0.4116(2) 0.89302(19) 0.16160(10) 0.0300(5) Uani 1.000000 . . . .
H00T H 0.3648(2) 0.84649(19) 0.13041(10) 0.0360(6) Uiso 1.000000 R . . .
B00U B 0.3793(2) 0.6094(2) 0.14069(10) 0.0297(5) Uani 1.000000 . . . .
H00U H 0.2961(2) 0.6531(2) 0.14689(10) 0.0357(6) Uiso 1.000000 R . . .
B00V B 0.5731(2) 0.5585(2) 0.07245(10) 0.0336(5) Uani 1.000000 . . . .
H00V H 0.6193(2) 0.5686(2) 0.03327(10) 0.0403(7) Uiso 1.000000 R . . .
B00W B 0.4962(2) 0.9064(2) 0.27006(10) 0.0295(5) Uani 1.000000 . . . .
H00W H 0.5050(2) 0.8684(2) 0.31013(10) 0.0354(6) Uiso 1.000000 R . . .
B00X B 0.4376(2) 0.5288(2) 0.19107(10) 0.0308(5) Uani 1.000000 . . . .
H00X H 0.3929(2) 0.5192(2) 0.23068(10) 0.0369(6) Uiso 1.000000 R . . .
B00Y B 0.6182(2) 0.9229(2) 0.22756(11) 0.0326(5) Uani 1.000000 . . . .
H00Y H 0.7090(2) 0.8971(2) 0.23959(11) 0.0392(6) Uiso 1.000000 R . . .
B00Z B 0.5933(2) 0.53008(19) 0.18629(10) 0.0305(5) Uani 1.000000 . . . .
H00Z H 0.6529(2) 0.52268(19) 0.22251(10) 0.0366(6) Uiso 1.000000 R . . .
B01A B 0.4570(3) 1.0866(2) 0.20894(12) 0.0394(6) Uani 1.000000 . . . .
H01A H 0.4411(3) 1.1694(2) 0.20845(12) 0.0473(7) Uiso 1.000000 R . . .
B01B B 0.4661(3) 1.0155(2) 0.14803(12) 0.0380(6) Uani 1.000000 . . . .
H01B H 0.4558(3) 1.0511(2) 0.10738(12) 0.0456(7) Uiso 1.000000 R . . .
B010 B 0.4160(2) 0.5591(2) 0.07685(11) 0.0354(6) Uani 1.000000 . . . .
H010 H 0.3574(2) 0.5693(2) 0.04053(11) 0.0424(7) Uiso 1.000000 R . . .
B011 B 0.5667(2) 0.9149(2) 0.16031(10) 0.0315(5) Uani 1.000000 . . . .
H011 H 0.6233(2) 0.8838(2) 0.12768(10) 0.0378(6) Uiso 1.000000 R . . .
B012 B 0.3965(2) 1.0077(2) 0.25897(11) 0.0334(5) Uani 1.000000 . . . .
H012 H 0.3397(2) 1.0378(2) 0.29179(11) 0.0400(6) Uiso 1.000000 R . . .
B013 B 0.3778(2) 0.4773(2) 0.13090(11) 0.0358(6) Uani 1.000000 . . . .
H013 H 0.2937(2) 0.4330(2) 0.13024(11) 0.0430(7) Uiso 1.000000 R . . .
B014 B 0.6308(2) 0.4781(2) 0.12317(11) 0.0352(6) Uani 1.000000 . . . .
H014 H 0.7147(2) 0.4350(2) 0.11750(11) 0.0423(7) Uiso 1.000000 R . . .
B015 B 0.3450(2) 0.9991(2) 0.19164(11) 0.0344(5) Uani 1.000000 . . . .
H015 H 0.2535(2) 1.0236(2) 0.17980(11) 0.0413(7) Uiso 1.000000 R . . .
B016 B 0.5509(2) 1.0283(2) 0.25829(12) 0.0375(6) Uani 1.000000 . . . .
H016 H 0.5969(2) 1.0726(2) 0.29070(12) 0.0450(7) Uiso 1.000000 R . . .
B017 B 0.5948(3) 1.0341(2) 0.18956(12) 0.0389(6) Uani 1.000000 . . . .
H017 H 0.6699(3) 1.0825(2) 0.17636(12) 0.0466(7) Uiso 1.000000 R . . .
B018 B 0.4973(3) 0.4465(2) 0.08857(11) 0.0378(6) Uani 1.000000 . . . .
H018 H 0.4918(3) 0.3820(2) 0.05979(11) 0.0454(7) Uiso 1.000000 R . . .
B019 B 0.5114(2) 0.4281(2) 0.15974(12) 0.0359(6) Uani 1.000000 . . . .
H019 H 0.5158(2) 0.3517(2) 0.17830(12) 0.0431(7) Uiso 1.000000 R . . .
C00A C 0.62327(18) 0.60527(17) 0.13237(8) 0.0277(4) Uani 1.000000 . . . .
C00B C 0.4302(2) 0.42656(19) 0.40477(9) 0.0344(5) Uani 1.000000 . . . .
H00B H 0.3938(2) 0.46288(19) 0.43292(9) 0.0413(6) Uiso 1.000000 R . . .
C00C C 0.7343(2) 0.66824(18) 0.13469(10) 0.0338(5) Uani 1.000000 . . . .
H00a H 0.7213(5) 0.7304(6) 0.1144(6) 0.0507(8) Uiso 1.000000 GR . . .
H00c H 0.7538(9) 0.6843(11) 0.17228(11) 0.0507(8) Uiso 1.000000 GR . . .
H00d H 0.7997(4) 0.6308(5) 0.1189(7) 0.0507(8) Uiso 1.000000 GR . . .
C00D C 0.5342(2) 0.31994(19) 0.32211(10) 0.0383(5) Uani 1.000000 . . . .
H00e H 0.5688(2) 0.28378(19) 0.29342(10) 0.0460(7) Uiso 1.000000 R . . .
C00E C 0.27510(19) 0.82765(18) 0.24622(10) 0.0330(5) Uani 1.000000 . . . .
H00f H 0.2762(10) 0.7652(6) 0.2255(5) 0.0495(7) Uiso 1.000000 GR . . .
H00g H 0.2850(9) 0.8125(11) 0.28464(19) 0.0495(7) Uiso 1.000000 GR . . .
H00h H 0.1994(2) 0.8619(6) 0.2401(7) 0.0495(7) Uiso 1.000000 GR . . .
C00F C 0.3280(2) 0.68408(18) 0.38967(11) 0.0380(5) Uani 1.000000 . . . .
H00i H 0.3218(2) 0.67198(18) 0.35204(11) 0.0456(6) Uiso 1.000000 R . . .
C00G C 0.7172(2) 0.52394(19) 0.45324(9) 0.0364(5) Uani 1.000000 . . . .
H00j H 0.6780(2) 0.46179(19) 0.44778(9) 0.0436(6) Uiso 1.000000 R . . .
C00H C 0.4545(2) 0.27306(19) 0.35553(11) 0.0402(6) Uani 1.000000 . . . .
H00k H 0.4360(2) 0.20428(19) 0.35042(11) 0.0482(7) Uiso 1.000000 R . . .
C00I C 0.4019(2) 0.32669(19) 0.39641(10) 0.0376(5) Uani 1.000000 . . . .
H00l H 0.3461(2) 0.29483(19) 0.41889(10) 0.0451(6) Uiso 1.000000 R . . .
C00J C 0.8116(2) 0.5297(2) 0.48949(11) 0.0445(6) Uani 1.000000 . . . .
H00m H 0.8368(2) 0.4716(2) 0.50853(11) 0.0534(7) Uiso 1.000000 R . . .
C00K C 0.2332(2) 0.72444(19) 0.41670(12) 0.0444(6) Uani 1.000000 . . . .
H00n H 0.1614(2) 0.73884(19) 0.39794(12) 0.0533(7) Uiso 1.000000 R . . .
C00L C 0.8685(2) 0.6193(2) 0.49783(11) 0.0490(7) Uani 1.000000 . . . .
H00o H 0.9326(2) 0.6236(2) 0.52292(11) 0.0588(8) Uiso 1.000000 R . . .
C00M C 0.4428(2) 0.68082(19) 0.47218(10) 0.0396(6) Uani 1.000000 . . . .
H00p H 0.5141(2) 0.66592(19) 0.49121(10) 0.0475(7) Uiso 1.000000 R . . .
C00O C 0.7388(3) 0.6978(2) 0.43295(12) 0.0480(6) Uani 1.000000 . . . .
H00q H 0.7152(3) 0.7557(2) 0.41332(12) 0.0575(8) Uiso 1.000000 R . . .
C00P C 0.2439(3) 0.7438(2) 0.47166(12) 0.0488(7) Uani 1.000000 . . . .
H00s H 0.1792(3) 0.7718(2) 0.49040(12) 0.0586(8) Uiso 1.000000 R . . .
C00Q C 0.3477(3) 0.7226(2) 0.49904(11) 0.0473(6) Uani 1.000000 . . . .
H00 H 0.3544(3) 0.7366(2) 0.53647(11) 0.0568(8) Uiso 1.000000 R . . .
C00S C 0.8325(3) 0.7031(3) 0.46970(13) 0.0569(8) Uani 1.000000 . . . .
H1 H 0.8721(3) 0.7650(3) 0.47545(13) 0.0683(9) Uiso 1.000000 R . . .
C003 C 0.51201(19) 0.47373(17) 0.37200(8) 0.0291(4) Uani 1.000000 . . . .
C004 C 0.37501(18) 0.89463(17) 0.22830(9) 0.0278(4) Uani 1.000000 . . . .
C005 C 0.6798(2) 0.60756(18) 0.42501(9) 0.0323(5) Uani 1.000000 . . . .
C006 C 0.51075(17) 0.63701(16) 0.17279(8) 0.0254(4) Uani 1.000000 . . . .
C007 C 0.5635(2) 0.41946(18) 0.33045(9) 0.0342(5) Uani 1.000000 . . . .
H007 H 0.6191(2) 0.45104(18) 0.30773(9) 0.0410(6) Uiso 1.000000 R . . .
C008 C 0.4329(2) 0.66102(17) 0.41742(9) 0.0323(5) Uani 1.000000 . . . .
C009 C 0.50576(17) 0.84233(16) 0.20982(8) 0.0252(4) Uani 1.000000 . . . .
Cu01 Cu 0.56334(3) 0.67240(3) 0.299842(12) 0.03420(13) Uani 1.000000 . . . .
P002 P 0.55250(5) 0.60480(4) 0.37953(2) 0.03017(15) Uani 1.000000 . . . .
C2 C 0.5387(12) -0.0018(11) 0.5832(5) 0.121(4) Uani 0.500000 D U P -1
H2a H 0.485(5) 0.044(6) 0.6018(13) 0.181(6) Uiso 0.500000 GR . P -1
H2b H 0.541(8) -0.0663(16) 0.6021(13) 0.181(6) Uiso 0.500000 GR . P -1
H2c H 0.618(4) 0.027(7) 0.5827(5) 0.181(6) Uiso 0.500000 GR . P -1
C3 C 0.4958(11) -0.0172(9) 0.5275(4) 0.141(4) Uani 0.500000 D U P -1
C4 C 0.4143(7) 0.0467(6) 0.5065(3) 0.0668(19) Uani 0.500000 D U P -1
H4 H 0.3562(7) 0.0843(6) 0.5249(3) 0.080(2) Uiso 0.500000 R . P -1
C5 C 0.4376(9) 0.0438(8) 0.4473(4) 0.101(3) Uani 0.500000 D U P -1
H5 H 0.4118(9) 0.0945(8) 0.4230(4) 0.121(3) Uiso 0.500000 R . P -1
C6 C 0.5026(9) -0.0430(6) 0.4310(4) 0.078(2) Uani 0.500000 D U P -1
H6 H 0.4721(9) -0.0836(6) 0.4027(4) 0.094(3) Uiso 0.500000 R . P -1
C7 C 0.6008(15) -0.0672(17) 0.4538(7) 0.289(8) Uani 0.500000 D U P -1
H7 H 0.6678(15) -0.0924(17) 0.4357(7) 0.347(10) Uiso 0.500000 R . P -1
C8 C 0.5952(14) -0.0519(14) 0.5058(7) 0.243(8) Uani 0.500000 D U P -1
H8 H 0.6621(14) -0.0656(14) 0.5281(7) 0.291(10) Uiso 0.500000 R . P -1

loop_
_atom_site_aniso_label
_atom_site_aniso_U_11
_atom_site_aniso_U_22
_atom_site_aniso_U_33
_atom_site_aniso_U_12
_atom_site_aniso_U_13
_atom_site_aniso_U_23
B00N 0.0253(10) 0.0279(12) 0.0240(10) 0.0008(9) 0.0001(8) 0.0026(9)
B00R 0.0321(12) 0.0308(13) 0.0232(11) 0.0019(10) -0.0014(9) 0.0007(9)
B00T 0.0343(12) 0.0282(12) 0.0275(11) 0.0038(10) -0.0014(9) 0.0008(10)
B00U 0.0266(11) 0.0313(13) 0.0312(12) -0.0017(10) 0.0004(9) -0.0038(10)
B00V 0.0391(13) 0.0312(13) 0.0307(12) 0.0008(11) 0.0078(10) -0.0040(10)
B00W 0.0268(11) 0.0331(13) 0.0286(12) -0.0015(10) -0.0001(9) -0.0043(10)
B00X 0.0315(12) 0.0262(12) 0.0348(12) -0.0025(10) 0.0061(10) 0.0016(10)
B00Y 0.0278(11) 0.0321(13) 0.0380(13) -0.0063(10) 0.0029(10) -0.0044(11)
B00Z 0.0317(12) 0.0282(12) 0.0317(12) 0.0040(10) 0.0042(9) 0.0055(10)
B01A 0.0436(15) 0.0279(14) 0.0470(15) -0.0004(11) 0.0069(12) -0.0004(11)
B01B 0.0458(15) 0.0297(13) 0.0387(14) 0.0032(12) 0.0058(11) 0.0057(11)
B010 0.0369(13) 0.0356(14) 0.0336(13) -0.0009(11) -0.0004(10) -0.0064(11)
B011 0.0333(12) 0.0291(13) 0.0323(12) -0.0014(10) 0.0075(10) 0.0038(10)
B012 0.0311(12) 0.0293(13) 0.0398(13) 0.0005(10) 0.0031(10) -0.0074(11)
B013 0.0352(13) 0.0326(14) 0.0397(14) -0.0045(11) 0.0047(11) -0.0056(11)
B014 0.0358(13) 0.0292(13) 0.0409(14) 0.0058(11) 0.0094(11) -0.0006(11)
B015 0.0349(13) 0.0301(13) 0.0381(13) 0.0055(11) 0.0001(10) 0.0009(11)
B016 0.0355(13) 0.0319(14) 0.0451(15) -0.0051(11) 0.0031(11) -0.0087(12)
B017 0.0381(14) 0.0289(13) 0.0500(16) -0.0064(11) 0.0099(12) 0.0003(12)
B018 0.0434(14) 0.0313(14) 0.0389(14) -0.0010(12) 0.0057(11) -0.0066(11)
B019 0.0401(14) 0.0269(13) 0.0409(14) 0.0010(11) 0.0069(11) 0.0008(11)
C00A 0.0251(10) 0.0302(11) 0.0278(10) 0.0022(8) 0.0044(8) 0.0018(9)
C00B 0.0356(11) 0.0384(13) 0.0293(11) 0.0030(10) 0.0009(9) 0.0014(9)
C00C 0.0269(10) 0.0381(13) 0.0365(12) -0.0009(9) 0.0060(9) 0.0035(10)
C00D 0.0380(12) 0.0369(13) 0.0399(13) 0.0084(10) -0.0021(10) -0.0072(10)
C00E 0.0260(10) 0.0346(12) 0.0386(12) -0.0015(9) 0.0045(9) -0.0012(9)
C00F 0.0458(13) 0.0290(12) 0.0391(13) 0.0008(10) -0.0036(10) -0.0019(10)
C00G 0.0379(12) 0.0368(13) 0.0343(12) -0.0028(10) -0.0036(9) 0.0006(10)
C00H 0.0394(12) 0.0315(13) 0.0493(14) 0.0008(10) -0.0126(11) -0.0023(11)
C00I 0.0336(12) 0.0392(13) 0.0399(13) -0.0046(10) -0.0034(10) 0.0048(10)
C00J 0.0401(13) 0.0530(16) 0.0401(13) 0.0031(12) -0.0065(10) 0.0012(12)
C00K 0.0430(13) 0.0297(13) 0.0605(16) 0.0058(11) -0.0023(12) 0.0002(12)
C00L 0.0386(13) 0.0659(19) 0.0423(14) -0.0078(13) -0.0031(11) -0.0104(13)
C00M 0.0480(14) 0.0398(14) 0.0311(12) 0.0060(11) 0.0019(10) -0.0016(10)
C00O 0.0568(16) 0.0404(15) 0.0466(15) -0.0117(13) -0.0014(12) 0.0048(12)
C00P 0.0507(15) 0.0347(14) 0.0614(17) 0.0085(12) 0.0131(13) -0.0070(12)
C00Q 0.0600(16) 0.0427(15) 0.0395(13) 0.0058(13) 0.0100(12) -0.0065(11)
C00S 0.0570(17) 0.0570(19) 0.0566(17) -0.0251(15) -0.0033(14) -0.0076(15)
C003 0.0319(10) 0.0296(11) 0.0258(10) 0.0041(9) -0.0042(8) 0.0020(8)
C004 0.0238(9) 0.0297(11) 0.0298(10) 0.0015(8) 0.0009(8) -0.0025(9)
C005 0.0354(11) 0.0361(12) 0.0256(10) -0.0028(10) 0.0043(8) -0.0006(9)
C006 0.0226(9) 0.0292(11) 0.0243(10) 0.0015(8) 0.0030(7) 0.0022(8)
C007 0.0344(11) 0.0363(12) 0.0320(11) 0.0049(10) 0.0030(9) 0.0020(9)
C008 0.0399(12) 0.0244(11) 0.0326(11) 0.0033(9) 0.0019(9) 0.0018(9)
C009 0.0222(9) 0.0293(11) 0.0241(10) -0.0007(8) 0.0014(7) -0.0013(8)
Cu01 0.0464(2) 0.0329(2) 0.02324(19) -0.00006(15) -0.00101(14) 0.00390(13)
P002 0.0387(3) 0.0289(3) 0.0229(3) 0.0015(2) 0.0005(2) 0.0024(2)
C2 0.127(9) 0.131(11) 0.103(6) 0.018(6) -0.037(4) 0.009(4)
C3 0.151(7) 0.164(9) 0.107(6) 0.085(5) -0.048(4) -0.017(4)
C4 0.057(4) 0.077(5) 0.067(4) 0.012(3) 0.002(2) -0.001(3)
C5 0.098(6) 0.110(6) 0.094(5) 0.018(4) 0.002(3) -0.007(3)
C6 0.093(5) 0.070(5) 0.074(5) -0.006(3) 0.034(3) 0.001(3)
C7 0.229(9) 0.420(19) 0.215(10) 0.152(6) -0.041(4) -0.064(6)
C8 0.193(9) 0.367(19) 0.167(9) 0.159(7) -0.040(4) -0.052(5)

loop_
_geom_bond_atom_site_label_1
_geom_bond_atom_site_label_2
_geom_bond_distance
_geom_bond_site_symmetry_2
_geom_bond_publ_flag
B00N C006 1.632(3) . ?
B00N C009 1.623(3) . ?
B00N Cu01 2.153(2) . ?
B00R H00R 1.1200 . ?
B00R B00U 1.772(4) . ?
B00R B00V 1.782(4) . ?
B00R B010 1.773(4) . ?
B00R C00A 1.717(3) . ?
B00R C006 1.727(3) . ?
B00T H00T 1.1200 . ?
B00T B01B 1.782(4) . ?
B00T B011 1.779(4) . ?
B00T B015 1.774(4) . ?
B00T C004 1.714(3) . ?
B00T C009 1.728(3) . ?
B00U H00U 1.1200 . ?
B00U B00X 1.770(4) . ?
B00U B010 1.777(4) . ?
B00U B013 1.780(4) . ?
B00U C006 1.717(3) . ?
B00V H00V 1.1200 . ?
B00V B010 1.781(4) . ?
B00V B014 1.773(4) . ?
B00V B018 1.773(4) . ?
B00V C00A 1.703(3) . ?
B00W H00W 1.1200 . ?
B00W B00Y 1.764(3) . ?
B00W B012 1.780(4) . ?
B00W B016 1.767(4) . ?
B00W C004 1.714(3) . ?
B00W C009 1.728(3) . ?
B00X H00X 1.1200 . ?
B00X B00Z 1.768(3) . ?
B00X B013 1.770(4) . ?
B00X B019 1.769(4) . ?
B00X C006 1.728(3) . ?
B00Y H00Y 1.1200 . ?
B00Y B011 1.764(4) . ?
B00Y B016 1.778(4) . ?
B00Y B017 1.776(4) . ?
B00Y C009 1.719(3) . ?
B00Z H00Z 1.1200 . ?
B00Z B014 1.772(4) . ?
B00Z B019 1.769(4) . ?
B00Z C00A 1.712(3) . ?
B00Z C006 1.736(3) . ?
B01A H01A 1.1200 . ?
B01A B01B 1.790(4) . ?
B01A B012 1.774(4) . ?
B01A B015 1.771(4) . ?
B01A B016 1.788(4) . ?
B01A B017 1.782(4) . ?
B01B H01B 1.1200 . ?
B01B B011 1.784(4) . ?
B01B B015 1.773(4) . ?
B01B B017 1.789(4) . ?
B010 H010 1.1200 . ?
B010 B013 1.789(4) . ?
B010 B018 1.783(4) . ?
B011 H011 1.1200 . ?
B011 B017 1.776(4) . ?
B011 C009 1.718(3) . ?
B012 H012 1.1200 . ?
B012 B015 1.766(4) . ?
B012 B016 1.769(4) . ?
B012 C004 1.706(3) . ?
B013 H013 1.1200 . ?
B013 B018 1.773(4) . ?
B013 B019 1.787(4) . ?
B014 H014 1.1200 . ?
B014 B018 1.777(4) . ?
B014 B019 1.769(4) . ?
B014 C00A 1.716(3) . ?
B015 H015 1.1200 . ?
B015 C004 1.697(3) . ?
B016 H016 1.1200 . ?
B016 B017 1.787(4) . ?
B017 H017 1.1200 . ?
B018 H018 1.1200 . ?
B018 B019 1.789(4) . ?
B019 H019 1.1200 . ?
C00A C00C 1.511(3) . ?
C00A C006 1.687(3) . ?
C00B H00B 0.9500 . ?
C00B C00I 1.386(3) . ?
C00B C003 1.392(3) . ?
C00C H00a 0.9800 . ?
C00C H00c 0.9800 . ?
C00C H00d 0.9800 . ?
C00D H00e 0.9500 . ?
C00D C00H 1.384(4) . ?
C00D C007 1.384(3) . ?
C00E H00f 0.9800 . ?
C00E H00g 0.9800 . ?
C00E H00h 0.9800 . ?
C00E C004 1.513(3) . ?
C00F H00i 0.9500 . ?
C00F C00K 1.383(4) . ?
C00F C008 1.397(3) . ?
C00G H00j 0.9500 . ?
C00G C00J 1.388(3) . ?
C00G C005 1.381(3) . ?
C00H H00k 0.9500 . ?
C00H C00I 1.384(4) . ?
C00I H00l 0.9500 . ?
C00J H00m 0.9500 . ?
C00J C00L 1.374(4) . ?
C00K H00n 0.9500 . ?
C00K C00P 1.393(4) . ?
C00L H00o 0.9500 . ?
C00L C00S 1.377(5) . ?
C00M H00p 0.9500 . ?
C00M C00Q 1.391(4) . ?
C00M C008 1.388(3) . ?
C00O H00q 0.9500 . ?
C00O C00S 1.390(4) . ?
C00O C005 1.390(4) . ?
C00P H00s 0.9500 . ?
C00P C00Q 1.377(4) . ?
C00Q H00 0.9500 . ?
C00S H1 0.9500 . ?
C003 C007 1.395(3) . ?
C003 P002 1.818(2) . ?
C004 C009 1.705(3) . ?
C005 P002 1.817(2) . ?
C007 H007 0.9500 . ?
C008 P002 1.821(2) . ?
Cu01 P002 2.1801(6) . ?
C2 H2a 0.9800 . ?
C2 H2b 0.9800 . ?
C2 H2c 0.9800 . ?
C2 C3 1.472(12) . ?
C3 C4 1.355(9) . ?
C3 C8 1.338(12) . ?
C4 H4 0.9500 . ?
C4 C5 1.497(10) . ?
C5 H5 0.9500 . ?
C5 C6 1.435(10) . ?
C6 H6 0.9500 . ?
C6 C7 1.280(12) . ?
C7 H7 0.9500 . ?
C7 C8 1.308(13) . ?
C8 H8 0.9500 . ?

loop_
_geom_angle_atom_site_label_1
_geom_angle_atom_site_label_2
_geom_angle_atom_site_label_3
_geom_angle
_geom_angle_site_symmetry_1
_geom_angle_site_symmetry_3
_geom_angle_publ_flag
C009 B00N C006 125.31(18) . . ?
Cu01 B00N C006 116.88(15) . . ?
Cu01 B00N C009 117.74(15) . . ?
B00U B00R H00R 122.30(12) . . ?
B00V B00R H00R 122.13(12) . . ?
B00V B00R B00U 107.81(18) . . ?
B010 B00R H00R 122.49(12) . . ?
B010 B00R B00U 60.15(14) . . ?
B010 B00R B00V 60.13(15) . . ?
C00A B00R H00R 124.20(11) . . ?
C00A B00R B00U 105.16(17) . . ?
C00A B00R B00V 58.22(14) . . ?
C00A B00R B010 105.11(18) . . ?
C006 B00R H00R 123.18(11) . . ?
C006 B00R B00U 58.75(13) . . ?
C006 B00R B00V 106.03(17) . . ?
C006 B00R B010 106.15(18) . . ?
C006 B00R C00A 58.67(12) . . ?
B01B B00T H00T 122.66(13) . . ?
B011 B00T H00T 122.35(12) . . ?
B011 B00T B01B 60.13(15) . . ?
B015 B00T H00T 122.26(12) . . ?
B015 B00T B01B 59.82(15) . . ?
B015 B00T B011 107.57(19) . . ?
C004 B00T H00T 123.84(11) . . ?
C004 B00T B01B 105.11(18) . . ?
C004 B00T B011 105.55(17) . . ?
C004 B00T B015 58.20(14) . . ?
C009 B00T H00T 122.84(11) . . ?
C009 B00T B01B 106.21(18) . . ?
C009 B00T B011 58.63(13) . . ?
C009 B00T B015 106.41(17) . . ?
C009 B00T C004 59.38(12) . . ?
H00U B00U B00R 121.58(12) . . ?
B00X B00U B00R 108.03(17) . . ?
B00X B00U H00U 121.61(11) . . ?
B010 B00U B00R 59.96(14) . . ?
B010 B00U H00U 121.87(12) . . ?
B010 B00U B00X 108.17(18) . . ?
B013 B00U B00R 108.22(18) . . ?
B013 B00U H00U 121.89(12) . . ?
B013 B00U B00X 59.83(15) . . ?
B013 B00U B010 60.38(15) . . ?
C006 B00U B00R 59.30(13) . . ?
C006 B00U H00U 123.23(11) . . ?
C006 B00U B00X 59.42(13) . . ?
C006 B00U B010 106.44(17) . . ?
C006 B00U B013 106.43(18) . . ?
H00V B00V B00R 121.65(12) . . ?
B010 B00V B00R 59.69(15) . . ?
B010 B00V H00V 122.17(12) . . ?
B014 B00V B00R 108.22(18) . . ?
B014 B00V H00V 121.20(12) . . ?
B014 B00V B010 108.42(19) . . ?
B018 B00V B00R 107.92(18) . . ?
B018 B00V H00V 122.12(12) . . ?
B018 B00V B010 60.23(16) . . ?
B018 B00V B014 60.17(16) . . ?
C00A B00V B00R 58.97(13) . . ?
C00A B00V H00V 124.11(11) . . ?
C00A B00V B010 105.35(17) . . ?
C00A B00V B014 59.13(15) . . ?
C00A B00V B018 105.54(18) . . ?
B00Y B00W H00W 121.90(12) . . ?
B012 B00W H00W 121.96(12) . . ?
B012 B00W B00Y 108.20(19) . . ?
B016 B00W H00W 122.53(13) . . ?
B016 B00W B00Y 60.45(15) . . ?
B016 B00W B012 59.83(15) . . ?
C004 B00W H00W 123.74(11) . . ?
C004 B00W B00Y 105.98(17) . . ?
C004 B00W B012 58.44(14) . . ?
C004 B00W B016 105.27(18) . . ?
C009 B00W H00W 122.60(11) . . ?
C009 B00W B00Y 58.94(13) . . ?
C009 B00W B012 106.85(17) . . ?
C009 B00W B016 106.62(18) . . ?
C009 B00W C004 59.38(12) . . ?
H00X B00X B00U 121.50(11) . . ?
B00Z B00X B00U 107.94(17) . . ?
B00Z B00X H00X 121.56(12) . . ?
B013 B00X B00U 60.38(15) . . ?
B013 B00X H00X 121.66(12) . . ?
B013 B00X B00Z 108.40(18) . . ?
B019 B00X B00U 108.90(18) . . ?
B019 B00X H00X 121.41(12) . . ?
B019 B00X B00Z 60.02(15) . . ?
B019 B00X B013 60.66(16) . . ?
C006 B00X B00U 58.77(13) . . ?
C006 B00X H00X 123.42(11) . . ?
C006 B00X B00Z 59.53(13) . . ?
C006 B00X B013 106.34(18) . . ?
C006 B00X B019 106.76(17) . . ?
H00Y B00Y B00W 121.66(12) . . ?
B011 B00Y B00W 107.97(17) . . ?
B011 B00Y H00Y 121.51(12) . . ?
B016 B00Y B00W 59.87(15) . . ?
B016 B00Y H00Y 121.75(12) . . ?
B016 B00Y B011 108.5(2) . . ?
B017 B00Y B00W 108.10(19) . . ?
B017 B00Y H00Y 121.83(12) . . ?
B017 B00Y B011 60.22(16) . . ?
B017 B00Y B016 60.36(16) . . ?
C009 B00Y B00W 59.48(13) . . ?
C009 B00Y H00Y 123.25(12) . . ?
C009 B00Y B011 59.10(13) . . ?
C009 B00Y B016 106.59(17) . . ?
C009 B00Y B017 106.46(19) . . ?
H00Z B00Z B00X 122.23(12) . . ?
B014 B00Z B00X 107.91(19) . . ?
B014 B00Z H00Z 121.81(12) . . ?
B019 B00Z B00X 60.02(15) . . ?
B019 B00Z H00Z 122.49(12) . . ?
B019 B00Z B014 59.96(15) . . ?
C00A B00Z B00X 105.49(17) . . ?
C00A B00Z H00Z 123.81(11) . . ?
C00A B00Z B014 58.99(14) . . ?
C00A B00Z B019 105.56(18) . . ?
C006 B00Z B00X 59.11(13) . . ?
C006 B00Z H00Z 122.90(11) . . ?
C006 B00Z B014 106.65(17) . . ?
C006 B00Z B019 106.44(18) . . ?
C006 B00Z C00A 58.59(12) . . ?
B01B B01A H01A 121.69(13) . . ?
B012 B01A H01A 121.97(12) . . ?
B012 B01A B01B 107.8(2) . . ?
B015 B01A H01A 122.24(13) . . ?
B015 B01A B01B 59.73(16) . . ?
B015 B01A B012 59.76(15) . . ?
B016 B01A H01A 122.02(13) . . ?
B016 B01A B01B 107.9(2) . . ?
B016 B01A B012 59.57(16) . . ?
B016 B01A B015 107.19(19) . . ?
B017 B01A H01A 121.74(13) . . ?
B017 B01A B01B 60.12(16) . . ?
B017 B01A B012 107.7(2) . . ?
B017 B01A B015 107.5(2) . . ?
B017 B01A B016 60.06(17) . . ?
B01A B01B B00T 107.58(19) . . ?
H01B B01B B00T 121.89(13) . . ?
H01B B01B B01A 122.04(13) . . ?
B011 B01B B00T 59.87(15) . . ?
B011 B01B B01A 107.4(2) . . ?
B011 B01B H01B 122.05(12) . . ?
B015 B01B B00T 59.89(15) . . ?
B015 B01B B01A 59.62(16) . . ?
B015 B01B H01B 122.15(13) . . ?
B015 B01B B011 107.43(18) . . ?
B017 B01B B00T 107.40(19) . . ?
B017 B01B B01A 59.74(17) . . ?
B017 B01B H01B 122.23(13) . . ?
B017 B01B B011 59.61(16) . . ?
B017 B01B B015 107.2(2) . . ?
B00U B010 B00R 59.90(14) . . ?
B00V B010 B00R 60.18(15) . . ?
B00V B010 B00U 107.65(18) . . ?
H010 B010 B00R 121.60(12) . . ?
H010 B010 B00U 121.94(12) . . ?
H010 B010 B00V 122.03(12) . . ?
B013 B010 B00R 107.80(18) . . ?
B013 B010 B00U 59.91(15) . . ?
B013 B010 B00V 107.23(19) . . ?
B013 B010 H010 122.11(13) . . ?
B018 B010 B00R 107.84(19) . . ?
B018 B010 B00U 107.44(19) . . ?
B018 B010 B00V 59.64(16) . . ?
B018 B010 H010 122.11(12) . . ?
B018 B010 B013 59.52(16) . . ?
B00Y B011 B00T 107.75(17) . . ?
B01B B011 B00T 60.00(15) . . ?
B01B B011 B00Y 108.49(19) . . ?
H011 B011 B00T 121.79(12) . . ?
H011 B011 B00Y 121.56(12) . . ?
H011 B011 B01B 121.68(12) . . ?
B017 B011 B00T 108.09(18) . . ?
B017 B011 B00Y 60.24(16) . . ?
B017 B011 B01B 60.35(16) . . ?
B017 B011 H011 121.79(12) . . ?
C009 B011 B00T 59.21(13) . . ?
C009 B011 B00Y 59.14(14) . . ?
C009 B011 B01B 106.57(17) . . ?
C009 B011 H011 123.30(11) . . ?
C009 B011 B017 106.50(18) . . ?
B01A B012 B00W 107.99(18) . . ?
H012 B012 B00W 121.94(12) . . ?
H012 B012 B01A 121.92(12) . . ?
B015 B012 B00W 107.25(18) . . ?
B015 B012 B01A 60.05(16) . . ?
B015 B012 H012 121.85(12) . . ?
B016 B012 B00W 59.73(15) . . ?
B016 B012 B01A 60.61(16) . . ?
B016 B012 H012 121.90(13) . . ?
B016 B012 B015 108.23(19) . . ?
C004 B012 B00W 58.84(13) . . ?
C004 B012 B01A 105.43(18) . . ?
C004 B012 H012 124.25(11) . . ?
C004 B012 B015 58.49(14) . . ?
C004 B012 B016 105.50(17) . . ?
B00X B013 B00U 59.79(15) . . ?
B010 B013 B00U 59.72(15) . . ?
B010 B013 B00X 107.60(19) . . ?
H013 B013 B00U 122.06(12) . . ?
H013 B013 B00X 122.08(12) . . ?
H013 B013 B010 121.75(13) . . ?
B018 B013 B00U 107.74(19) . . ?
B018 B013 B00X 107.79(19) . . ?
B018 B013 B010 60.09(16) . . ?
B018 B013 H013 121.63(13) . . ?
B019 B013 B00U 107.61(19) . . ?
B019 B013 B00X 59.62(15) . . ?
B019 B013 B010 108.19(19) . . ?
B019 B013 H013 121.69(13) . . ?
B019 B013 B018 60.34(16) . . ?
B00Z B014 B00V 107.50(18) . . ?
H014 B014 B00V 121.68(12) . . ?
H014 B014 B00Z 121.78(12) . . ?
B018 B014 B00V 59.91(16) . . ?
B018 B014 B00Z 107.93(18) . . ?
B018 B014 H014 122.23(12) . . ?
B019 B014 B00V 108.48(19) . . ?
B019 B014 B00Z 59.93(15) . . ?
B019 B014 H014 121.76(13) . . ?
B019 B014 B018 60.60(16) . . ?
C00A B014 B00V 58.42(14) . . ?
C00A B014 B00Z 58.75(13) . . ?
C00A B014 H014 124.62(11) . . ?
C00A B014 B018 104.80(19) . . ?
C00A B014 B019 105.35(17) . . ?
B01A B015 B00T 108.72(19) . . ?
B01B B015 B00T 60.29(15) . . ?
B01B B015 B01A 60.66(16) . . ?
B012 B015 B00T 108.28(18) . . ?
B012 B015 B01A 60.19(16) . . ?
B012 B015 B01B 108.86(19) . . ?
H015 B015 B00T 121.30(12) . . ?
H015 B015 B01A 121.73(13) . . ?
H015 B015 B01B 121.53(13) . . ?
H015 B015 B012 121.32(12) . . ?
C004 B015 B00T 59.11(14) . . ?
C004 B015 B01A 105.95(19) . . ?
C004 B015 B01B 106.18(18) . . ?
C004 B015 B012 59.00(14) . . ?
C004 B015 H015 123.89(11) . . ?
B00Y B016 B00W 59.69(15) . . ?
B01A B016 B00W 107.93(19) . . ?
B01A B016 B00Y 107.7(2) . . ?
B012 B016 B00W 60.44(15) . . ?
B012 B016 B00Y 108.08(18) . . ?
B012 B016 B01A 59.82(16) . . ?
H016 B016 B00W 121.79(13) . . ?
H016 B016 B00Y 121.90(12) . . ?
H016 B016 B01A 121.90(13) . . ?
H016 B016 B012 121.57(13) . . ?
B017 B016 B00W 107.51(19) . . ?
B017 B016 B00Y 59.78(16) . . ?
B017 B016 B01A 59.82(17) . . ?
B017 B016 B012 107.7(2) . . ?
B017 B016 H016 122.06(13) . . ?
B01A B017 B00Y 107.98(19) . . ?
B01B B017 B00Y 107.68(19) . . ?
B01B B017 B01A 60.14(17) . . ?
B011 B017 B00Y 59.54(15) . . ?
B011 B017 B01A 108.07(19) . . ?
B011 B017 B01B 60.04(16) . . ?
B016 B017 B00Y 59.86(16) . . ?
B016 B017 B01A 60.12(16) . . ?
B016 B017 B01B 108.00(19) . . ?
B016 B017 B011 107.54(19) . . ?
H017 B017 B00Y 122.01(12) . . ?
H017 B017 B01A 121.51(13) . . ?
H017 B017 B01B 121.70(13) . . ?
H017 B017 B011 121.96(12) . . ?
H017 B017 B016 121.84(13) . . ?
B010 B018 B00V 60.13(16) . . ?
B013 B018 B00V 108.31(19) . . ?
B013 B018 B010 60.39(16) . . ?
B014 B018 B00V 59.92(16) . . ?
B014 B018 B010 108.14(19) . . ?
B014 B018 B013 107.96(19) . . ?
H018 B018 B00V 121.78(12) . . ?
H018 B018 B010 121.35(12) . . ?
H018 B018 B013 121.40(13) . . ?
H018 B018 B014 121.95(12) . . ?
B019 B018 B00V 107.60(19) . . ?
B019 B018 B010 108.35(19) . . ?
B019 B018 B013 60.23(16) . . ?
B019 B018 B014 59.48(16) . . ?
B019 B018 H018 121.89(13) . . ?
B00Z B019 B00X 59.96(14) . . ?
B013 B019 B00X 59.71(15) . . ?
B013 B019 B00Z 107.60(19) . . ?
B014 B019 B00X 107.98(19) . . ?
B014 B019 B00Z 60.11(15) . . ?
B014 B019 B013 107.67(19) . . ?
B018 B019 B00X 107.14(19) . . ?
B018 B019 B00Z 107.55(19) . . ?
B018 B019 B013 59.43(16) . . ?
B018 B019 B014 59.92(16) . . ?
H019 B019 B00X 121.98(12) . . ?
H019 B019 B00Z 121.81(12) . . ?
H019 B019 B013 122.11(13) . . ?
H019 B019 B014 121.62(13) . . ?
H019 B019 B018 122.28(13) . . ?
B00V C00A B00R 62.81(14) . . ?
B00Z C00A B00R 113.22(16) . . ?
B00Z C00A B00V 113.66(18) . . ?
B014 C00A B00R 114.05(18) . . ?
B014 C00A B00V 62.46(15) . . ?
B014 C00A B00Z 62.25(14) . . ?
C00C C00A B00R 116.93(18) . . ?
C00C C00A B00V 120.20(18) . . ?
C00C C00A B00Z 118.06(19) . . ?
C00C C00A B014 120.85(18) . . ?
C006 C00A B00R 60.95(13) . . ?
C006 C00A B00V 111.54(16) . . ?
C006 C00A B00Z 61.43(13) . . ?
C006 C00A B014 111.53(16) . . ?
C006 C00A C00C 118.13(18) . . ?
C00I C00B H00B 119.95(14) . . ?
C003 C00B H00B 119.95(14) . . ?
C003 C00B C00I 120.1(2) . . ?
H00a C00C C00A 109.5 . . ?
H00c C00C C00A 109.5 . . ?
H00c C00C H00a 109.5 . . ?
H00d C00C C00A 109.5 . . ?
H00d C00C H00a 109.5 . . ?
H00d C00C H00c 109.5 . . ?
C00H C00D H00e 119.96(15) . . ?
C007 C00D H00e 119.96(15) . . ?
C007 C00D C00H 120.1(2) . . ?
H00g C00E H00f 109.5 . . ?
H00h C00E H00f 109.5 . . ?
H00h C00E H00g 109.5 . . ?
C004 C00E H00f 109.5 . . ?
C004 C00E H00g 109.5 . . ?
C004 C00E H00h 109.5 . . ?
C00K C00F H00i 119.82(16) . . ?
C008 C00F H00i 119.82(14) . . ?
C008 C00F C00K 120.4(2) . . ?
C00J C00G H00j 119.61(16) . . ?
C005 C00G H00j 119.61(14) . . ?
C005 C00G C00J 120.8(2) . . ?
H00k C00H C00D 120.10(15) . . ?
C00I C00H C00D 119.8(2) . . ?
C00I C00H H00k 120.10(15) . . ?
C00H C00I C00B 120.4(2) . . ?
H00l C00I C00B 119.78(14) . . ?
H00l C00I C00H 119.78(15) . . ?
H00m C00J C00G 120.00(16) . . ?
C00L C00J C00G 120.0(3) . . ?
C00L C00J H00m 120.00(17) . . ?
H00n C00K C00F 120.29(16) . . ?
C00P C00K C00F 119.4(2) . . ?
C00P C00K H00n 120.29(16) . . ?
H00o C00L C00J 120.11(17) . . ?
C00S C00L C00J 119.8(3) . . ?
C00S C00L H00o 120.11(16) . . ?
C00Q C00M H00p 120.17(16) . . ?
C008 C00M H00p 120.17(15) . . ?
C008 C00M C00Q 119.7(2) . . ?
C00S C00O H00q 120.10(18) . . ?
C005 C00O H00q 120.10(16) . . ?
C005 C00O C00S 119.8(3) . . ?
H00s C00P C00K 119.78(16) . . ?
C00Q C00P C00K 120.4(2) . . ?
C00Q C00P H00s 119.78(16) . . ?
C00P C00Q C00M 120.3(3) . . ?
H00 C00Q C00M 119.83(16) . . ?
H00 C00Q C00P 119.83(16) . . ?
C00O C00S C00L 120.6(3) . . ?
H1 C00S C00L 119.70(16) . . ?
H1 C00S C00O 119.70(18) . . ?
C007 C003 C00B 119.1(2) . . ?
P002 C003 C00B 122.96(17) . . ?
P002 C003 C007 117.93(17) . . ?
B00W C004 B00T 112.54(16) . . ?
B012 C004 B00T 114.06(18) . . ?
B012 C004 B00W 62.72(15) . . ?
B015 C004 B00T 62.69(15) . . ?
B015 C004 B00W 113.65(18) . . ?
B015 C004 B012 62.51(15) . . ?
C00E C004 B00T 117.99(18) . . ?
C00E C004 B00W 118.06(18) . . ?
C00E C004 B012 119.55(18) . . ?
C00E C004 B015 119.92(18) . . ?
C009 C004 B00T 60.74(13) . . ?
C009 C004 B00W 60.74(13) . . ?
C009 C004 B012 111.37(16) . . ?
C009 C004 B015 111.09(16) . . ?
C009 C004 C00E 119.47(18) . . ?
C00O C005 C00G 119.0(2) . . ?
P002 C005 C00G 122.23(18) . . ?
P002 C005 C00O 118.70(19) . . ?
B00R C006 B00N 125.07(18) . . ?
B00U C006 B00N 123.60(17) . . ?
B00U C006 B00R 61.95(14) . . ?
B00X C006 B00N 116.38(17) . . ?
B00X C006 B00R 112.09(17) . . ?
B00X C006 B00U 61.81(14) . . ?
B00Z C006 B00N 113.30(17) . . ?
B00Z C006 B00R 111.53(16) . . ?
B00Z C006 B00U 111.89(17) . . ?
B00Z C006 B00X 61.36(14) . . ?
C00A C006 B00N 122.01(17) . . ?
C00A C006 B00R 60.38(13) . . ?
C00A C006 B00U 109.01(16) . . ?
C00A C006 B00X 108.36(16) . . ?
C00A C006 B00Z 59.98(13) . . ?
C003 C007 C00D 120.5(2) . . ?
H007 C007 C00D 119.77(15) . . ?
H007 C007 C003 119.77(14) . . ?
C00M C008 C00F 119.7(2) . . ?
P002 C008 C00F 117.89(18) . . ?
P002 C008 C00M 122.36(19) . . ?
B00T C009 B00N 124.21(17) . . ?
B00W C009 B00N 111.83(17) . . ?
B00W C009 B00T 111.10(16) . . ?
B00Y C009 B00N 118.78(17) . . ?
B00Y C009 B00T 112.24(17) . . ?
B00Y C009 B00W 61.57(14) . . ?
B011 C009 B00N 127.00(17) . . ?
B011 C009 B00T 62.16(14) . . ?
B011 C009 B00W 111.80(17) . . ?
B011 C009 B00Y 61.76(15) . . ?
C004 C009 B00N 118.50(16) . . ?
C004 C009 B00T 59.88(13) . . ?
C004 C009 B00W 59.89(12) . . ?
C004 C009 B00Y 108.45(16) . . ?
C004 C009 B011 108.71(16) . . ?
P002 Cu01 B00N 164.02(7) . . ?
C005 P002 C003 106.23(10) . . ?
C008 P002 C003 105.18(10) . . ?
C008 P002 C005 104.97(11) . . ?
Cu01 P002 C003 108.82(7) . . ?
Cu01 P002 C005 120.07(7) . . ?
Cu01 P002 C008 110.53(8) . . ?
H2b C2 H2a 109.5 . . ?
H2c C2 H2a 109.5 . . ?
H2c C2 H2b 109.5 . . ?
C3 C2 H2a 109.5 . . ?
C3 C2 H2b 109.5 . . ?
C3 C2 H2c 109.5 . . ?
C4 C3 C2 119.1(10) . . ?
C8 C3 C2 99.3(10) . . ?
C8 C3 C4 129.3(11) . . ?
H4 C4 C3 128.3(6) . . ?
C5 C4 C3 103.5(7) . . ?
C5 C4 H4 128.3(5) . . ?
H5 C5 C4 123.3(5) . . ?
C6 C5 C4 113.3(8) . . ?
C6 C5 H5 123.3(6) . . ?
H6 C6 C5 119.2(6) . . ?
C7 C6 C5 121.6(12) . . ?
C7 C6 H6 119.2(9) . . ?
H7 C7 C6 125.0(8) . . ?
C8 C7 C6 110.0(14) . . ?
C8 C7 H7 125.0(9) . . ?
C7 C8 C3 120.4(14) . . ?
H8 C8 C3 119.8(8) . . ?
H8 C8 C7 119.8(9) . . ?

loop_
_geom_torsion_atom_site_label_1
_geom_torsion_atom_site_label_2
_geom_torsion_atom_site_label_3
_geom_torsion_atom_site_label_4
_geom_torsion
_geom_torsion_site_symmetry_1
_geom_torsion_site_symmetry_2
_geom_torsion_site_symmetry_3
_geom_torsion_site_symmetry_4
_geom_torsion_publ_flag
B00N C006 C00A B00R -115.1(3) . . . . ?
B00N C006 C00A B00V -153.7(2) . . . . ?
B00N C006 C00A B00Z 100.2(2) . . . . ?
B00N C006 C00A B014 138.5(2) . . . . ?
B00N C006 C00A C00C -8.2(2) . . . . ?
B00R C00A C006 B00U 39.82(17) . . . . ?
B00R C00A C006 B00X 105.49(15) . . . . ?
B00R C00A C006 B00Z 144.68(19) . . . . ?
B00R C006 C00A B00V -38.63(18) . . . . ?
B00R C006 C00A B00Z -144.68(19) . . . . ?
B00R C006 C00A B014 -106.38(16) . . . . ?
B00R C006 C00A C00C 106.89(16) . . . . ?
B00T B015 C004 B00W 104.18(16) . . . . ?
B00T B015 C004 B012 141.81(19) . . . . ?
B00T B015 C004 C00E -108.19(16) . . . . ?
B00T B015 C004 C009 37.95(17) . . . . ?
B00T C004 B015 B01A -102.59(16) . . . . ?
B00T C004 B015 B01B -39.19(19) . . . . ?
B00T C004 B015 B012 -141.8(2) . . . . ?
B00U C006 C00A B00V 1.19(19) . . . . ?
B00U C006 C00A B00Z -104.9(2) . . . . ?
B00U C006 C00A B014 -66.56(19) . . . . ?
B00U C006 C00A C00C 146.71(18) . . . . ?
B00V C00A C006 B00X 66.86(19) . . . . ?
B00V C00A C006 B00Z 106.0(2) . . . . ?
B00W C004 B015 B01A 1.58(18) . . . . ?
B00W C004 B015 B01B 64.98(19) . . . . ?
B00W C004 B015 B012 -37.6(2) . . . . ?
B00X C006 C00A B00Z -39.19(19) . . . . ?
B00X C006 C00A B014 -0.89(19) . . . . ?
B00X C006 C00A C00C -147.62(17) . . . . ?
B00Z C006 C00A B014 38.30(18) . . . . ?
B00Z C006 C00A C00C -108.43(16) . . . . ?
B01A B015 C004 B012 39.21(19) . . . . ?
B01A B015 C004 C00E 149.21(18) . . . . ?
B01A B015 C004 C009 -64.65(19) . . . . ?
B01B B015 C004 B012 102.6(2) . . . . ?
B01B B015 C004 C00E -147.39(18) . . . . ?
B01B B015 C004 C009 -1.2(2) . . . . ?
B012 B015 C004 C00E 110.00(16) . . . . ?
B012 B015 C004 C009 -103.86(14) . . . . ?
C00B C00I C00H C00D -1.2(3) . . . . ?
C00B C003 C007 C00D -0.3(3) . . . . ?
C00D C007 C003 P002 -178.68(18) . . . . ?
C00F C00K C00P C00Q -0.3(3) . . . . ?
C00F C008 C00M C00Q 0.6(3) . . . . ?
C00G C00J C00L C00S -0.7(3) . . . . ?
C00G C005 C00O C00S -1.3(3) . . . . ?
C00J C00L C00S C00O 0.1(3) . . . . ?
C00K C00P C00Q C00M -0.5(3) . . . . ?
C00L C00S C00O C005 0.9(4) . . . . ?
C2 C3 C4 C5 152.2(11) . . . . ?
C2 C3 C8 C7 -173.4(12) . . . . ?
C3 C4 C5 C6 19.6(9) . . . . ?
C3 C8 C7 C6 0.8(18) . . . . ?
C4 C5 C6 C7 -53.0(15) . . . . ?
C5 C6 C7 C8 39.7(12) . . . . ?

loop_
_diffrn_refln_index_h
_diffrn_refln_index_k
_diffrn_refln_index_l
_diffrn_refln_intensity_net
_diffrn_refln_intensity_u
0 0 -2 385.12 13.64
0 0 -3 0.21 0.21
0 0 -4 235.58 8.56
0 0 -5 0.23 0.42
0 0 -6 47.66 2.14
0 0 -7 -0.05 0.45
0 0 -8 30.36 1.68
0 0 -9 0.26 0.49
0 0 -10 1067.5 38.25
0 0 -11 0.33 0.5
0 0 -11 -0.08 0.59
0 0 -12 80.74 3.7
0 0 -12 76.36 3.72
0 0 -13 0.1 0.7
0 0 -14 96.3 4.67
0 0 -14 101.23 4.63
0 0 -15 -0.24 0.77
0 0 -15 -0.65 0.8
0 0 -15 -0.13 0.73
0 0 -16 214.62 8.95
0 0 -16 212.15 8.82
0 0 -16 204.58 8.85
0 0 -17 -0.31 0.87
0 0 -17 0.57 0.82
0 0 -17 -0.15 0.72
0 0 -17 -0.14 0.92
0 0 -18 174.83 7.99
0 0 -18 190.35 8.24
0 0 -18 169.12 7.9
0 0 -18 187.14 8.05
0 0 -19 -0.73 0.98
0 0 -19 0.52 1.02
0 0 -19 1.46 1.25
0 0 -19 -0.51 1.03
0 0 -20 0.39 1.16
0 0 -20 0.55 0.92
0 0 -20 1.03 1.13
0 0 -20 2.51 1.18
0 0 -21 -1.26 1.36
0 0 -21 0.19 1.04
0 0 -21 -0.82 0.93
0 0 -22 53.97 3.78
0 0 -22 56.68 3.81
0 0 -23 -1.23 1.25
0 0 -23 -0.75 1.6
0 0 -23 -0.59 1.21
0 0 -24 89.06 5.07
0 0 -24 89.9 5.04
0 0 -25 -0.89 1.46
0 0 -25 -0.92 1.21
0 0 -26 55.73 3.57
0 0 -27 -0.62 1.05
0 0 -28 39.52 2.69
0 0 -29 -0.56 0.89
0 0 -29 -0.78 0.88
0 0 -30 39.13 2.24
0 0 -30 45.23 2.39
0 0 -31 -0.05 0.64
0 1 0 0.46 0.11
0 1 -1 360 12.75
0 1 -2 4.94 0.35
0 1 -2 5.4 0.35
0 1 -3 328.58 11.75
0 1 -4 984.18 35.99
0 -1 -4 1063.01 36.07
0 1 -5 793.91 28.03
0 -1 -5 783.88 28.07
0 1 -6 1274.43 44.71
0 -1 -6 1250.7 44.76
0 1 -7 16.23 1.05
0 1 -7 15.07 1.04
0 -1 -7 14.88 1.05
0 1 -8 150.19 5.85
0 -1 -8 146.81 5.87
0 1 -9 156.13 6.16
0 -1 -9 153.65 6.23
0 1 -10 5 0.78
0 -1 -10 7.06 0.91
0 1 -11 70.32 3.22
0 -1 -11 65.08 3.22
0 -1 -11 62.48 3.11
0 1 -11 65.59 3.15
0 1 -12 657.59 24.06
0 1 -12 662.29 24.02
0 -1 -12 650.48 24
0 1 -13 191.67 7.83
0 1 -13 186.82 7.76
0 -1 -13 194.08 7.78
0 1 -14 344.37 13.47
0 -1 -14 347.88 13.46
0 1 -14 339.37 13.33
0 -1 -14 351.75 13.35
0 -1 -15 23.58 1.91
0 1 -15 21.03 1.85
0 -1 -15 19.47 1.77
0 1 -15 20.51 1.82
0 1 -15 23.75 1.86
0 -1 -15 22.61 1.81
0 1 -15 21.26 1.83
0 -1 -16 444.64 16.58
0 1 -16 429.57 16.57
0 1 -16 409.72 16.38
0 -1 -16 428.78 16.41
0 1 -16 428.89 16.46
0 -1 -16 403.15 16.37
0 1 -16 439.68 16.56
0 -1 -17 4.72 1.11
0 1 -17 5.37 1.19
0 -1 -17 2.77 1.04
0 1 -17 6.1 1.21
0 1 -17 5.19 1.16
0 -1 -17 5.06 1.16
0 -1 -17 5.92 1.3
0 1 -17 5.05 1.24
0 1 -18 0.95 0.92
0 -1 -18 2.34 1.05
0 -1 -18 -0.17 1.03
0 1 -18 1.19 0.98
0 1 -18 1.67 1.06
0 -1 -18 1.98 1.12
0 -1 -18 1.28 0.96
0 -1 -19 143.12 6.99
0 1 -19 137.01 6.92
0 -1 -19 157.1 7.13
0 1 -19 152.73 7.1
0 -1 -19 146.2 7.04
0 -1 -19 160.31 7.27
0 1 -19 160.28 7.31
0 -1 -20 11.17 1.72
0 1 -20 9.13 1.66
0 -1 -20 7.84 1.63
0 -1 -20 10.89 1.71
0 1 -20 9.13 1.63
0 1 -20 7.21 1.53
0 -1 -20 8.37 1.52
0 -1 -21 21.35 2.21
0 -1 -21 16.26 2.14
0 1 -21 13.87 2.01
0 1 -21 15.99 2.1
0 -1 -21 13.56 1.95
0 -1 -21 17.73 2.04
0 1 -21 17.94 2.07
0 -1 -22 -0.2 1.09
0 1 -22 0.82 1.01
0 -1 -22 -1.49 1.52
0 1 -22 -1.85 1.52
0 1 -23 3.36 1.5
0 -1 -23 0.94 1.46
0 1 -23 2.45 1.24
0 -1 -23 1.21 1.13
0 1 -23 2.54 1.3
0 -1 -23 4.45 1.35
0 1 -24 296.21 12.34
0 -1 -24 285.17 12.27
0 1 -24 289.25 12.26
0 -1 -24 293.42 12.29
0 -1 -25 78.68 4.59
0 1 -25 92.34 4.81
0 -1 -25 77.96 4.61
0 1 -25 77.14 4.63
0 1 -26 103.06 5.26
0 -1 -26 101.7 5.23
0 1 -26 90.87 4.86
0 1 -27 3.18 0.99
0 1 -27 3.7 1.19
0 -1 -27 3.84 1.16
0 1 -28 0.11 0.98
0 1 -28 1.61 0.95
0 -1 -29 12.67 1.43
0 1 -29 12.62 1.47
0 1 -29 14.44 1.41
0 -1 -30 13.76 1.26
0 1 -30 13.34 1.26
0 1 -30 15.2 1.38
0 -1 -31 1.39 0.65
0 1 -31 1.34 0.63
0 2 0 1212 42.64
0 2 1 674.54 23.62
0 -2 -1 651.62 23.48
0 2 -2 43.37 1.81
0 2 -3 1490.49 52.51
0 2 -4 201.17 7.41
0 2 -5 0.36 0.4
0 2 -6 0.64 0.43
0 2 -7 115.04 4.61
0 2 -8 27.87 1.56
0 2 -9 263.16 9.81
0 2 -9 254.39 9.8
0 2 -10 241.05 9.26
0 2 -11 1094.54 38.84
0 2 -11 1087.43 38.81
0 -2 -11 1064.73 38.78
0 2 -12 67.96 3.32
0 -2 -12 64.12 3.21
0 2 -12 66.3 3.27
0 -2 -13 414.88 15.57
0 2 -13 409.69 15.58
0 -2 -14 4.71 0.97
0 2 -14 4.36 0.97
0 -2 -14 5.38 0.95
0 2 -14 4.88 1.03
0 2 -15 27.72 2.06
0 -2 -15 25 2
0 2 -15 29.53 2.15
0 2 -15 30.16 2.26
0 -2 -15 26.71 2.06
0 -2 -15 29.66 2.15
0 2 -16 149.64 6.83
0 2 -16 154.06 6.87
0 -2 -16 150.23 6.82
0 2 -16 162.71 7.04
0 -2 -16 160.99 6.95
0 -2 -16 146.61 6.84
0 -2 -17 567.21 22.03
0 2 -17 574.66 22.04
0 -2 -17 538.77 21.9
0 2 -17 560.99 21.94
0 -2 -17 624.44 22.22
0 2 -17 618.91 22.26
0 2 -17 597.4 22.09
0 -2 -17 580.59 22
0 -2 -18 21.45 2.08
0 2 -18 24.61 2.19
0 -2 -18 23.51 2.13
0 -2 -18 21.6 2.14
0 2 -18 21.04 2.14
0 -2 -18 20.49 2.05
0 2 -18 22.46 2.24
0 -2 -19 40.74 2.91
0 2 -19 42.18 3.04
0 -2 -19 40.38 2.98
0 -2 -19 37.35 2.92
0 2 -19 40.72 3.03
0 2 -19 46.12 3.23
0 -2 -19 41.79 3.07
0 2 -20 82.18 4.61
0 -2 -20 80.46 4.56
0 -2 -20 76.71 4.52
0 -2 -20 73.94 4.5
0 2 -20 79.5 4.53
0 2 -20 78.15 4.67
0 -2 -20 83.99 4.73
0 -2 -21 27.71 2.48
0 2 -21 26.87 2.54
0 2 -21 24.59 2.49
0 -2 -21 22.25 2.45
0 2 -21 25.15 2.52
0 -2 -21 29.87 2.62
0 -2 -21 24.92 2.41
0 2 -22 59.42 3.93
0 -2 -22 54.64 3.82
0 -2 -22 59.02 3.85
0 2 -22 59.18 3.95
0 -2 -22 58.8 3.87
0 2 -23 146.86 7.22
0 -2 -23 148.06 7.14
0 -2 -23 145.34 7.1
0 2 -23 145.08 7.14
0 2 -23 147.54 7.13
0 -2 -23 138.58 7.01
0 -2 -24 0.37 1.07
0 2 -24 -0.94 1.3
0 2 -24 -0.36 1.44
0 -2 -24 -1.27 1.56
0 2 -25 1.62 1.21
0 -2 -25 3.71 1.32
0 -2 -25 2.92 1.43
0 2 -25 3.6 1.42
0 2 -26 8.38 1.51
0 2 -26 13.92 1.83
0 -2 -26 8.68 1.62
0 2 -26 11.6 1.63
0 2 -27 10.42 1.44
0 2 -27 12.13 1.53
0 2 -27 12.32 1.6
0 -2 -27 13.37 1.67
0 2 -28 32.44 2.19
0 2 -28 31.24 2.12
0 -2 -28 25.49 2.07
0 2 -29 1.84 0.93
0 2 -29 -0.56 0.96
0 2 -29 -0.1 0.86
0 -2 -30 12.24 1.11
0 2 -30 11.3 1.08
0 2 -30 11.58 1.19
0 2 -31 10.41 0.88
0 -2 -31 10.23 0.87
0 3 0 0.34 0.42
0 3 1 2736.5 97.92
0 3 -1 2865.48 98.07
0 -3 -2 119.64 4.27
0 3 -2 113.53 4.27
0 3 -2 127.6 4.59
0 3 2 117.32 4.46
0 3 -3 136.3 5.2
0 3 -4 4.95 0.55
0 3 -5 345.99 12.61
0 3 -6 363.79 13.31
0 3 -7 1526.79 54.11
0 3 -8 61.49 2.83
0 3 -9 518.14 18.96
0 3 -10 105.52 4.55
0 -3 -11 198.91 7.52
0 -3 -11 187.43 7.39
0 3 -11 183.34 7.38
0 3 -11 178.12 7.42
0 3 -11 178.64 7.38
0 3 -12 0.18 0.66
0 -3 -12 -0.09 0.65
0 3 -12 0.56 0.54
0 -3 -12 -0.1 0.64
0 3 -12 0.7 0.63
0 -3 -13 59.82 3.17
0 3 -13 64.01 3.27
0 3 -14 136.07 6.09
0 -3 -14 131.07 6.02
0 3 -14 142.07 6.16
0 -3 -14 145.34 6.23
0 3 -14 145.46 6.31
0 -3 -15 185.75 7.57
0 3 -15 180.05 7.62
0 3 -15 177.25 7.49
0 3 -15 165.46 7.41
0 -3 -15 163.52 7.36
0 -3 -16 -0.43 0.74
0 3 -16 0.45 0.86
0 -3 -16 0.14 0.77
0 3 -16 0.41 0.68
0 -3 -16 -0.13 0.89
0 3 -16 0.28 0.85
0 3 -17 78.54 4.3
0 -3 -17 74.95 4.26
0 -3 -17 80.26 4.36
0 -3 -17 81.15 4.39
0 3 -17 80.58 4.49
0 3 -17 84.76 4.34
0 -3 -17 79.76 4.25
0 3 -17 83.16 4.37
0 -3 -18 7.38 1.44
0 3 -18 5.22 1.38
0 -3 -18 7.27 1.43
0 3 -18 6.36 1.37
0 -3 -18 7.18 1.32
0 3 -18 6.82 1.18
0 -3 -18 7.31 1.27
0 3 -18 4.87 1.29
0 3 -19 3.98 1.26
0 -3 -19 3.65 1.2
0 -3 -19 4.68 1.3
0 3 -19 3.61 1.21
0 -3 -19 7.25 1.37
0 3 -19 4.25 1.47
0 -3 -19 3.17 1.35
0 -3 -20 35.86 3.03
0 3 -20 43.98 3.17
0 3 -20 41.13 3.16
0 -3 -20 42.12 3.14
0 -3 -20 42.45 3.13
0 3 -20 51.14 3.34
0 -3 -20 42.35 3.1
0 3 -21 14.73 2.03
0 -3 -21 16.41 2.05
0 3 -21 12.17 1.85
0 -3 -21 12.93 1.85
0 -3 -21 16.44 1.93
0 -3 -22 5.9 1.43
0 3 -22 2.48 1.19
0 3 -22 1.26 1.39
0 -3 -22 3.11 1.51
0 -3 -22 4.61 1.28
0 3 -22 4.98 1.4
0 -3 -22 6.15 1.42
0 3 -23 127.53 6.26
0 -3 -23 126.46 6.32
0 -3 -23 116.49 6.13
0 3 -23 118.69 6.2
0 -3 -23 128.43 6.28
0 3 -24 -0.91 1.15
0 -3 -24 -0.53 0.99
0 3 -24 -0.69 1.29
0 -3 -24 -0.87 1.37
0 3 -25 254.63 11.03
0 3 -25 266.15 11.12
0 -3 -25 257.65 11.03
0 3 -25 271.69 11.1
0 3 -26 10.58 1.59
0 -3 -26 7.67 1.42
0 3 -26 11.43 1.56
0 3 -26 10.76 1.55
0 3 -27 18.65 1.85
0 3 -27 16.85 1.72
0 3 -27 19.91 1.85
0 3 -28 51.01 2.9
0 -3 -28 42.15 2.75
0 3 -28 59.84 3.04
0 3 -28 59.65 2.99
0 3 -28 39.49 2.63
0 3 -29 5.33 1.2
0 3 -29 5.5 1.11
0 3 -30 0.78 0.75
0 4 0 38.64 1.92
0 4 -1 758.32 26.41
0 4 1 723.5 26.2
0 4 2 594.35 4.24
0 4 -2 598.56 4.99
0 4 -3 81.98 3.17
0 -4 -3 86.63 3.18
0 4 3 87 3.44
0 4 -3 85.4 3.53
0 4 -4 366.89 13.61
0 -4 -4 384.71 13.33
0 4 -4 361.8 13.32
0 -4 -5 14.46 0.86
0 4 -5 14.34 0.86
0 4 -6 0.22 0.42
0 4 -6 0.85 0.39
0 -4 -6 -0.21 0.36
0 4 -7 34.52 1.9
0 4 -7 36.07 1.85
0 -4 -7 38.63 1.85
0 4 -8 6.54 0.79
0 -4 -8 5.85 0.73
0 4 -8 5.86 0.77
0 4 -9 108.28 4.65
0 4 -9 107.74 4.68
0 4 -9 96.12 4.71
0 4 -10 66.67 3.16
0 -4 -10 67.06 3.09
0 4 -10 59.08 3.08
0 -4 -11 154.76 6.19
0 4 -11 143.28 6.2
0 -4 -11 144.3 6.09
0 4 -11 139.08 6.09
0 4 -12 23.12 1.76
0 -4 -12 26.57 1.81
0 4 -12 24.93 1.76
0 -4 -12 21.47 1.64
0 4 -12 26.14 1.76
0 -4 -13 0.2 0.75
0 4 -13 0.32 0.67
0 -4 -14 7.32 1.12
0 4 -14 5.65 1.04
0 -4 -14 8.08 1.11
0 4 -14 6.43 1.13
0 4 -14 8.56 1.14
0 4 -15 135.87 6.13
0 4 -15 136.03 6.14
0 -4 -15 131.81 6.06
0 -4 -15 139.52 6.18
0 4 -15 136.32 6.22
0 -4 -16 0.13 0.77
0 4 -16 0.42 0.97
0 4 -16 2.78 0.85
0 4 -16 0.92 0.95
0 -4 -16 0.43 0.88
0 -4 -17 15.88 1.78
0 4 -17 16 1.69
0 4 -17 17.99 1.93
0 -4 -17 18.52 1.88
0 -4 -17 16.88 1.93
0 4 -17 16.48 1.78
0 4 -17 21.89 1.96
0 -4 -17 15.89 1.77
0 -4 -18 68.57 4.07
0 4 -18 69.45 3.98
0 -4 -18 79.35 4.23
0 4 -18 76.02 4.29
0 -4 -18 63.96 4.03
0 4 -18 66.34 3.99
0 -4 -18 68.26 3.95
0 4 -18 69.52 4.05
0 -4 -19 47.95 3.3
0 4 -19 39.53 3.02
0 -4 -19 44.55 3.21
0 4 -19 45.48 3.1
0 -4 -19 46.45 3.16
0 4 -19 41.96 3.14
0 4 -19 46.65 3.15
0 -4 -19 45.76 3.09
0 4 -20 9.57 1.66
0 4 -20 11.75 1.63
0 -4 -20 7.88 1.43
0 -4 -20 7.74 1.56
0 4 -20 6.95 1.5
0 -4 -20 5.42 1.59
0 -4 -20 7.35 1.35
0 4 -20 7.96 1.48
0 4 -21 22.51 2.29
0 4 -21 18 2.14
0 -4 -21 20.31 2.26
0 -4 -21 20.12 2.13
0 4 -21 21.21 2.21
0 -4 -21 19.47 2.07
0 -4 -22 54.1 3.55
0 4 -22 58.36 3.72
0 -4 -22 53.02 3.55
0 4 -22 50.6 3.47
0 -4 -22 48.39 3.52
0 4 -22 52.92 3.61
0 4 -22 53.19 3.57
0 -4 -22 54.47 3.53
0 4 -23 6.85 1.43
0 -4 -23 6.57 1.41
0 -4 -23 11.36 1.67
0 4 -23 6.26 1.52
0 -4 -23 6.41 1.51
0 4 -23 5.35 1.39
0 4 -23 6.15 1.44
0 4 -24 43.63 3.15
0 4 -24 45.09 3.27
0 -4 -24 43.15 3.1
0 4 -24 45.13 3.16
0 -4 -24 41.17 3.01
0 4 -25 -0.79 1.14
0 -4 -25 -1.08 1.07
0 4 -25 -0.84 1.21
0 4 -26 -0.14 0.97
0 4 -26 0.29 1.01
0 4 -26 -1.13 1.07
0 4 -26 1.11 1
0 -4 -27 12.19 1.42
0 4 -27 12.77 1.43
0 4 -27 11.61 1.49
0 4 -27 12.39 1.53
0 4 -27 10.6 1.42
0 4 -28 4.65 1.05
0 4 -28 5.86 1.07
0 4 -28 8.11 1.28
0 4 -29 184.4 6.34
0 4 -29 166.09 6.16
0 4 -30 15.01 1.21
0 5 0 0.34 0.49
0 5 1 358.7 13.15
0 5 -1 344.67 13.06
0 5 -2 7.7 0.87
0 5 2 8.32 0.72
0 5 3 14.28 1
0 5 -3 15.29 1.14
0 5 4 131.77 5.18
0 5 -4 129.23 4.8
0 -5 -4 128.97 4.8
0 5 -4 137.67 5.35
0 5 5 255.49 9.59
0 5 -5 263.56 9.7
0 5 -5 253.62 9.25
0 -5 -5 249.49 9.23
0 -5 -6 485.16 16.71
0 5 -6 447.64 16.69
0 5 -6 458.55 17.02
0 5 -6 456.74 16.97
0 5 -7 39.94 2.42
0 5 -7 45.38 2.36
0 -5 -7 48.78 2.17
0 5 -7 45.85 2.16
0 5 8 310.58 12.77
0 -5 -8 345.28 12.5
0 5 -8 364.87 12.59
0 5 -8 321.32 12.84
0 5 -8 332.27 12.69
0 5 9 129.09 5.87
0 5 -9 138.75 6
0 -5 -9 140.9 5.65
0 5 -9 143.7 5.72
0 5 -9 143.25 5.85
0 5 10 47.64 2.7
0 5 -10 44.11 2.71
0 5 -10 48.14 2.52
0 -5 -10 53.91 2.57
0 5 -10 46.75 2.61
0 5 11 38.86 2.5
0 -5 -11 44.37 2.39
0 5 -11 43.67 2.44
0 5 -11 45.32 2.49
0 -5 -11 44.21 2.4
0 5 -12 0.64 0.7
0 5 -12 0.1 0.64
0 -5 -12 0.37 0.58
0 5 -12 0.43 0.61
0 5 12 0.79 0.7
0 5 -13 86.98 4.46
0 5 -13 86.67 4.24
0 5 -13 90.94 4.33
0 -5 -13 87.2 4.13
0 5 -13 86.02 4.19
0 -5 -13 84.31 4.2
0 5 -13 86.89 4.3
0 5 13 88.5 4.32
0 5 -14 111.75 5.55
0 -5 -14 112.52 5.34
0 5 -14 108.77 5.28
0 5 -14 132.98 5.62
0 -5 -14 116.27 5.35
0 5 -14 118.51 5.36
0 -5 -14 111.18 5.23
0 5 -15 153.31 7.22
0 5 -15 153.6 6.91
0 -5 -15 155.16 6.96
0 5 -15 167.67 7.17
0 5 -15 162.35 7.01
0 -5 -15 158.72 6.88
0 5 -16 126.91 6.3
0 -5 -16 136.32 6.08
0 5 -16 135.58 6.2
0 5 -16 139.73 6.3
0 -5 -16 128.1 6.1
0 5 -16 131.24 6.12
0 5 -16 121.64 6.01
0 -5 -16 136.99 6.22
0 5 -17 293.42 12.47
0 5 -17 289.13 12.18
0 5 -17 293.33 12.17
0 -5 -17 318.26 12.4
0 5 -17 311.54 12.43
0 -5 -17 305.97 12.25
0 5 -17 299.63 12.25
0 -5 -17 302.19 12.17
0 -5 -18 3.57 1.16
0 5 -18 4.42 1.22
0 -5 -18 5.93 1.24
0 5 -18 6.68 1.27
0 -5 -18 4.76 1.22
0 -5 -18 4.53 1.41
0 5 -18 3.51 1.23
0 5 -18 5.86 1.39
0 -5 -19 1.58 1.04
0 -5 -19 1.12 0.99
0 5 -19 0.17 1.1
0 -5 -19 0.5 1.04
0 5 -19 -0.36 1.13
0 5 -19 -0.48 1.19
0 -5 -19 0.67 1.56
0 5 -19 -0.75 1.37
0 -5 -20 2.86 1.17
0 5 -20 1.12 1.17
0 5 -20 1.28 0.98
0 -5 -20 -0.34 1.19
0 5 -20 -0.33 1.25
0 -5 -20 -0.69 1.42
0 5 -20 0.19 1.09
0 5 -21 101.11 5.41
0 -5 -21 98.38 5.27
0 -5 -21 99.06 5.41
0 5 -21 110.63 5.64
0 5 -21 103.09 5.38
0 -5 -21 95.87 5.33
0 5 -21 109.86 5.84
0 5 -21 112.88 5.7
0 -5 -21 107.16 5.46
0 5 -21 100.82 5.45
0 5 -22 2.96 1.12
0 5 -22 3.95 1.41
0 -5 -22 0.33 0.87
0 5 -22 1.04 1.03
0 -5 -22 1.58 1.2
0 5 -22 3.82 1.29
0 -5 -23 48.16 3.12
0 5 -23 44.26 3.14
0 5 -23 44.64 3.26
0 5 -24 124.43 5.9
0 -5 -24 120.12 5.79
0 5 -24 124.38 5.91
0 5 -24 110.97 5.92
0 -5 -24 107.65 5.55
0 5 -24 112.81 5.67
0 5 -25 6.33 1.45
0 -5 -25 8.03 1.42
0 5 -25 7.75 1.39
0 5 -26 9.93 1.51
0 5 -26 13.57 1.6
0 5 -26 10.6 1.32
0 -5 -26 13.1 1.44
0 5 -26 10.02 1.45
0 5 -27 0.55 0.94
0 5 -27 1.5 0.97
0 5 -27 0.84 0.9
0 5 -28 -0.09 1.04
0 5 -28 1.51 1.1
0 5 -29 37.41 2.08
0 6 0 422.99 15.17
0 6 0 387.17 15.08
0 6 -1 61.87 2.92
0 6 1 58.42 2.94
0 6 -1 51.46 2.81
0 6 1 53.47 2.84
0 6 -2 436.84 16.72
0 6 2 471.65 16.89
0 6 2 454.84 16.79
0 6 -2 441.3 16.75
0 6 2 452.3 16.8
0 6 3 404.66 14.88
0 6 3 373.02 14.47
0 6 3 424.14 15.06
0 6 -3 400.42 14.81
0 6 4 70.93 3.42
0 6 4 67.36 3.1
0 6 -4 72.84 3.36
0 6 5 844.23 30.71
0 6 -5 852.22 30.63
0 6 5 842.24 30.4
0 6 -6 26.57 1.8
0 6 6 27.46 1.86
0 6 -6 26.61 1.73
0 6 -6 25.78 1.66
0 6 6 23.92 1.61
0 6 7 360.69 13.53
0 6 -7 354.6 13.29
0 6 -7 359.04 13.53
0 6 7 338.93 13.26
0 6 -8 232.7 8.96
0 6 8 226.3 9.13
0 6 -8 219.61 9.11
0 6 -9 108.95 5.03
0 6 9 104.82 4.96
0 6 -9 109.98 4.82
0 6 10 387.73 14.64
0 6 -10 360.18 14.64
0 6 -10 391.79 14.75
0 6 -11 0.27 0.65
0 6 -11 0.4 0.79
0 6 -11 1.64 0.66
0 6 11 -0.12 0.76
0 6 -12 227.04 9.49
0 6 -12 223.88 9.22
0 6 12 226.57 9.33
0 6 13 22.94 1.96
0 6 -13 25.41 1.96
0 -6 -13 26.3 1.95
0 6 -13 20.13 1.97
0 6 -13 25.25 2.11
0 -6 -14 33.72 2.38
0 6 -14 34.7 2.65
0 6 -14 33.51 2.58
0 6 -15 15.61 1.83
0 6 -15 16.95 1.88
0 6 -16 136.76 6.72
0 6 -16 141.22 6.7
0 6 -17 0.18 1.01
0 6 -17 0.9 1.04
0 6 -18 323.35 13.31
0 6 -18 339.68 13.7
0 -6 -18 300.36 13
0 6 -18 320.9 13.27
0 6 -19 39.79 3.13
0 6 -19 39.11 3.29
0 -6 -19 42.7 3.06
0 6 -19 42.53 3.2
0 6 -20 327.64 13.02
0 6 -20 313.32 13.19
0 -6 -20 287.86 12.61
0 6 -20 307.16 12.88
0 6 -21 32.25 2.79
0 6 -21 33.96 2.86
0 -6 -21 35.52 2.8
0 6 -21 34.92 3.02
0 6 -22 40.93 3.08
0 6 -23 6.13 1.53
0 6 -23 9.37 1.45
0 6 -23 4.85 1.53
0 -6 -23 7.73 1.46
0 6 -23 5.53 1.69
0 6 -24 0.78 0.91
0 6 -24 0.35 1.1
0 6 -24 1.21 1.05
0 -6 -24 0.56 0.9
0 6 -25 64.37 3.62
0 6 -25 64.5 3.62
0 6 -25 59.36 3.66
0 6 -26 10.23 1.4
0 6 -26 8.83 1.41
0 6 -27 0.86 1.01
0 6 -27 0.52 0.94
0 6 -28 -0.45 0.75
0 6 -28 0.84 0.78
0 7 0 -0.21 0.61
0 7 1 20.8 1.7
0 7 -1 22.55 1.73
0 7 -2 53.1 2.95
0 7 2 55.7 3.01
0 7 3 11.87 1.3
0 7 4 245.7 9.65
0 7 4 233.25 9.61
0 7 5 24.01 1.98
0 7 5 30.38 2.06
0 7 6 268.89 10.54
0 7 -6 264.24 10.25
0 7 6 252.03 10.69
0 7 -6 264.71 10.5
0 7 -7 107.86 4.97
0 7 7 101.64 4.9
0 7 -8 20.47 1.86
0 7 -8 24.97 2.02
0 7 8 20.68 1.82
0 7 -8 23.43 1.89
0 7 -9 0.67 0.77
0 7 9 1.16 0.84
0 7 9 0.14 0.78
0 7 -9 -0.14 0.98
0 7 -9 1.71 0.93
0 7 -9 1.46 0.8
0 7 -9 1.92 0.68
0 7 -10 0.14 0.72
0 7 10 0.57 0.79
0 7 10 0.67 0.71
0 7 -10 0.92 0.86
0 7 -10 0.14 0.71
0 7 -10 1.25 0.72
0 7 -11 -0.45 0.84
0 7 11 -0.15 0.87
0 7 -11 1.88 0.89
0 7 11 0.97 0.76
0 7 -11 1.31 0.9
0 7 -11 0.45 0.82
0 7 -11 1.08 0.63
0 7 12 -0.61 0.87
0 7 -12 0.15 0.8
0 7 12 0.29 0.73
0 7 -12 2.16 0.8
0 7 -12 -0.31 0.83
0 7 -12 0.52 0.87
0 7 13 0.16 0.96
0 7 -13 -0.13 0.61
0 7 -13 0.83 0.96
0 7 -13 1.13 0.97
0 7 13 0.15 0.74
0 7 -13 0.56 1.06
0 7 -14 3.53 1.29
0 7 -14 4.05 1.14
0 7 -14 3.3 1.13
0 7 -15 83.84 4.72
0 7 -15 79.73 4.68
0 7 -15 88.63 5
0 7 -16 194.93 8.57
0 7 -16 192.4 8.86
0 7 -16 185.3 8.52
0 7 16 176.1 8.4
0 7 -17 53.26 3.54
0 7 -17 58.55 3.95
0 7 -17 51.19 3.56
0 7 17 44.02 3.28
0 7 -18 205.56 8.9
0 7 -18 198.76 9.16
0 7 -18 192.75 8.85
0 -7 -18 178.8 8.52
0 7 -19 9.03 1.67
0 7 -19 7.32 1.69
0 7 -19 6.17 1.52
0 -7 -19 7.17 1.42
0 7 -20 0.18 1.03
0 7 -20 0.74 1.2
0 7 -20 -0.19 1.08
0 7 -20 1.3 1.44
0 -7 -20 -0.17 1.02
0 7 -21 0.36 1.11
0 7 -21 0.18 1.02
0 7 -22 53.1 3.42
0 7 -22 53.39 3.53
0 7 -22 53.13 3.76
0 -7 -22 50.42 3.31
0 7 -22 55.32 3.59
0 7 -23 2.47 1.16
0 7 -23 1.78 1.22
0 7 -23 2.05 1.01
0 -7 -23 3.54 1.15
0 7 -24 0.83 1.01
0 7 -24 1.11 1.09
0 7 -24 1.26 0.88
0 -7 -24 1.07 0.89
0 7 -25 9.48 1.49
0 7 -25 6.8 1.23
0 7 -26 14.17 1.63
0 7 -26 18.96 1.69
0 7 -27 0.95 0.84
0 8 0 193.16 8.19
0 8 0 193.89 8.16
0 8 -1 217.16 8.97
0 8 1 212.34 9.01
0 8 -1 211.61 8.94
0 8 1 222.9 9.02
0 8 2 29.24 2.18
0 8 -2 25.71 2.09
0 8 2 27.4 2.1
0 8 -2 27.66 2.08
0 8 3 343.65 13.55
0 8 -3 324.43 13.3
0 8 3 356.9 13.43
0 8 -3 334.51 13.27
0 8 -4 11.08 1.43
0 8 4 10.65 1.42
0 8 -4 13.72 1.45
0 8 -5 3.51 1.01
0 8 5 4.06 1
0 8 -5 1.13 0.72
0 8 5 3.57 1.03
0 8 6 22.31 2.01
0 8 6 28.56 2.14
0 8 -6 22.71 1.88
0 8 -6 23.08 1.96
0 8 -6 24.09 2.05
0 8 -6 25.02 2.02
0 8 -6 20.93 1.71
0 8 6 22.61 2.05
0 8 7 391.51 15.55
0 8 -7 383.12 15.23
0 8 -7 379.79 15.3
0 8 -7 414.26 15.34
0 8 -7 371.65 14.87
0 8 7 413.44 15.35
0 8 8 358.33 14.18
0 8 -8 344.26 13.91
0 8 -8 350.99 13.89
0 8 8 353.83 13.9
0 8 -8 338.54 13.51
0 8 -8 358.18 13.98
0 8 9 123.94 6.04
0 8 -9 122.33 5.89
0 8 -9 115.13 5.41
0 8 -9 119.54 5.85
0 8 9 124.15 5.79
0 8 -9 113.26 5.7
0 8 9 126.41 5.89
0 8 -9 112.88 5.67
0 8 10 151.19 7.14
0 8 -10 154.17 7.01
0 8 -10 142.89 6.5
0 8 10 145.24 6.88
0 8 -10 150.71 6.99
0 8 -10 157.33 6.93
0 8 -10 134.31 6.71
0 8 10 153.56 6.85
0 8 -11 15.77 1.89
0 8 -11 13.41 1.7
0 8 11 14.26 1.73
0 8 -11 16.34 1.91
0 8 -11 14.92 1.74
0 8 11 17.79 1.96
0 8 11 17.16 1.77
0 8 -12 0.17 0.86
0 8 12 1.27 0.87
0 8 -12 0.19 1.02
0 8 12 0.17 1.01
0 8 -12 0.71 1.06
0 8 12 0.38 0.91
0 8 13 73.67 4.34
0 8 13 78.87 4.42
0 8 -13 70 4.26
0 8 -13 66.6 4.13
0 8 13 63.62 3.97
0 8 -13 74.1 4.47
0 8 -14 -0.42 1.19
0 8 -14 0.54 0.93
0 8 -14 -0.19 1.13
0 8 14 -1.18 0.99
0 8 -15 16.76 2.19
0 8 -15 15.41 1.99
0 8 -15 20.41 2.23
0 8 15 12.95 1.8
0 8 -16 21.94 2.43
0 8 -16 19.07 2.15
0 8 -16 21.39 2.28
0 8 16 16.94 1.95
0 8 -17 15.53 2.19
0 8 -17 16.48 2.02
0 8 -17 10.83 1.78
0 8 17 11.2 1.59
0 -8 -18 28.81 2.48
0 8 -18 37.89 2.94
0 8 -18 29.3 2.71
0 8 -18 28.74 2.86
0 8 -19 112.69 5.93
0 8 -19 119.14 6.02
0 8 -19 114.95 6.21
0 8 -20 53.23 3.46
0 8 -20 42.58 3.3
0 -8 -20 46.43 3.14
0 8 -21 68.03 4.13
0 -8 -21 71.15 3.96
0 8 -21 69.9 4.41
0 8 -21 71.62 4.14
0 -8 -22 49.13 3
0 8 -22 49.78 3.13
0 8 -22 55.99 3.55
0 8 -23 41.53 2.67
0 8 -23 41.23 3.01
0 -8 -23 38.7 2.54
0 8 -23 45.63 2.9
0 8 -24 1.31 1.01
0 8 -24 0.27 1.1
0 8 -25 26.97 2.11
0 8 -26 1.81 0.96
0 9 0 -0.15 0.8
0 9 0 0.94 0.89
0 9 1 90.6 4.75
0 9 1 87.67 4.8
0 9 -1 99.15 4.86
0 9 2 6.16 1.25
0 9 -2 7.39 1.3
0 9 2 7.63 1.31
0 9 3 109.75 5.31
0 9 -3 105.56 5.06
0 9 -3 102.53 5.17
0 9 3 103.39 5.4
0 9 4 60.01 3.61
0 9 4 54.58 3.39
0 9 -4 55.11 3.25
0 9 -4 53.44 3.29
0 9 -4 52.33 3.38
0 9 -5 345.03 13.66
0 9 -5 385.04 14.06
0 9 5 357.04 14.32
0 9 5 352.29 14.11
0 9 -5 358.32 14.06
0 9 -5 323.86 13.87
0 9 -5 349.18 14.1
0 9 -6 33.42 2.52
0 9 6 30.89 2.53
0 9 -6 32.81 2.56
0 9 -6 33.36 2.5
0 9 6 32.23 2.66
0 9 -7 252.3 10.06
0 9 -7 215.11 9.79
0 9 7 247.07 10.12
0 9 -7 228.49 10
0 9 7 231.21 10.16
0 9 -8 50.66 3.31
0 9 -8 50.85 3.32
0 9 -8 48.27 3.38
0 9 8 53.85 3.58
0 9 8 54.61 3.51
0 9 8 51.13 3.39
0 9 -9 26.19 2.43
0 9 -9 28.69 2.52
0 9 -9 28.88 2.42
0 9 9 27.73 2.5
0 9 9 26.18 2.42
0 9 9 25.92 2.44
0 9 10 10.86 1.64
0 9 -10 13.51 1.85
0 9 -10 11.05 1.65
0 9 10 12.77 1.82
0 9 10 9.3 1.72
0 9 -10 10.77 1.66
0 9 11 -0.19 0.96
0 9 11 0.37 1.2
0 9 -11 0.56 1.07
0 9 -11 0.77 1.08
0 9 11 0.61 0.99
0 9 -11 -0.18 0.9
0 9 -12 10.2 1.7
0 9 12 10.92 1.84
0 9 12 9.84 1.64
0 9 -12 11.38 1.86
0 9 -13 98.52 5.31
0 9 -13 101.59 5.57
0 9 13 96 5.36
0 9 13 102.63 5.53
0 9 -13 94.79 5.38
0 9 -14 80.94 4.88
0 9 -14 76.95 4.6
0 9 -14 87.34 4.87
0 9 14 72.83 4.58
0 9 -15 4.77 1.44
0 9 -15 8.37 1.61
0 9 -15 7.15 1.64
0 9 15 4.21 1.19
0 9 -16 1.57 1.21
0 9 -16 0.44 1.28
0 9 16 3.32 1.11
0 9 -16 2.66 1.25
0 9 -17 106.37 5.72
0 9 -17 109.11 5.72
0 9 -17 110.48 5.92
0 9 17 101.89 5.64
0 9 -18 1.99 1.21
0 9 18 2.9 1.14
0 9 19 4.88 1.32
0 9 -19 7.59 1.58
0 9 -19 7.62 1.62
0 9 -19 6.52 1.61
0 9 -19 5.22 1.73
0 9 -20 -0.19 1.27
0 9 -20 1.58 1.16
0 9 -21 26.81 2.49
0 9 -21 24.53 2.29
0 9 -21 26.14 2.21
0 9 -22 0.36 0.91
0 9 -22 -0.26 1
0 9 -22 0.15 1.18
0 9 -23 10.99 1.28
0 9 -23 7.67 1.2
0 9 -23 8.79 1.45
0 9 -24 34.38 2.41
0 9 -25 4.16 1
0 10 0 60.48 3.82
0 10 -1 4.65 1.25
0 10 -1 4.99 1.21
0 10 1 6.13 1.33
0 10 1 4.62 1.26
0 10 -2 11.91 1.81
0 10 2 15.37 1.87
0 10 -2 15.11 1.8
0 10 2 14.69 1.8
0 10 -3 -0.36 1.05
0 10 -3 -0.35 0.98
0 10 3 1.55 0.98
0 10 3 -0.35 1.04
0 10 4 30.87 2.57
0 10 -4 30.47 2.5
0 10 4 24.33 2.54
0 10 -4 27.28 2.36
0 10 5 7.9 1.52
0 10 -5 5.58 1.19
0 10 -5 5.8 1.25
0 10 5 7.39 1.47
0 10 -5 3.98 1.18
0 10 6 2.48 1.16
0 10 6 0.92 0.95
0 10 -6 2.4 1.25
0 10 -6 1.12 1.16
0 10 -6 2.78 1.06
0 10 7 6.12 1.45
0 10 7 5.62 1.35
0 10 7 5.13 1.44
0 10 -7 4.13 1.35
0 10 -7 4.7 1.49
0 10 -7 4.63 1.27
0 10 -8 137.95 6.52
0 10 -8 134.08 6.45
0 10 -8 120.21 6.42
0 10 8 122.63 6.64
0 10 8 129.14 6.55
0 10 8 135.05 6.57
0 10 -9 38.65 3.12
0 10 -9 42.29 3.12
0 10 -9 46.92 3.35
0 10 9 44.15 3.43
0 10 9 47.01 3.4
0 10 9 42.92 3.21
0 10 -10 54.49 3.65
0 10 -10 57.28 3.67
0 10 10 49.66 3.71
0 10 10 57.41 3.82
0 10 10 52.25 3.65
0 10 -10 52.3 3.67
0 10 -11 180.7 8.37
0 10 -11 183.36 8.47
0 10 11 172.74 8.51
0 10 11 179.05 8.38
0 10 -12 23.09 2.48
0 10 12 31.7 2.78
0 10 12 27.54 2.66
0 10 -12 28.25 2.69
0 10 -13 266.92 11.29
0 10 13 256.67 11.16
0 10 -13 267.87 11.33
0 10 13 255.08 11.11
0 10 13 238.01 11.19
0 10 -14 1.41 1.28
0 10 14 1.48 1.1
0 10 14 1.97 1.05
0 10 -14 1.46 1.29
0 10 15 7.51 1.43
0 10 -15 8.51 1.69
0 10 -15 9.14 1.83
0 10 16 19.41 2.09
0 10 -16 17.56 2.45
0 10 -17 65.08 4.39
0 10 17 69.42 4.07
0 10 -17 60.85 4.04
0 10 -17 66.7 4.27
0 10 18 35.04 2.72
0 10 -18 34.63 2.95
0 10 -18 29.42 2.7
0 10 -19 37.66 2.92
0 10 -19 42.73 2.92
0 10 -20 34.64 2.71
0 10 -20 32.98 2.49
0 10 -20 30.23 2.63
0 10 -21 19.31 1.97
0 10 -21 22.39 1.87
0 10 -21 16.84 1.9
0 10 -22 0.49 1.02
0 10 -22 -0.22 0.98
0 10 -23 38.25 2.41
0 10 -23 24.4 1.92
0 10 -24 0.32 0.8
0 11 0 3.07 1.3
0 11 1 123 6.36
0 11 -1 120.73 6.28
0 11 -2 38.94 3.06
0 11 -2 33.36 2.87
0 11 2 29.74 2.78
0 11 3 275.78 12.07
0 11 -3 258.09 11.65
0 11 -3 271.33 11.68
0 11 -3 294.21 11.97
0 11 3 284.7 11.86
0 11 4 199.01 9.17
0 11 -4 176.17 8.58
0 11 4 207.55 8.95
0 11 -4 190.11 8.97
0 11 -4 192.85 8.72
0 11 5 57.75 4.07
0 11 -5 59.9 4.06
0 11 5 60.6 3.91
0 11 -5 52.55 3.64
0 11 6 103.3 5.64
0 11 -6 104.27 5.85
0 11 -6 109.34 5.6
0 11 6 99.86 5.63
0 11 6 104.52 5.88
0 11 7 141.9 7.21
0 11 7 131.49 6.91
0 11 -7 140.35 7.16
0 11 8 0.23 1.02
0 11 8 0.21 1.18
0 11 -8 -0.53 1.09
0 11 -8 -0.23 1.55
0 11 9 2.31 1.24
0 11 -9 0.94 1.5
0 11 9 2.89 1.38
0 11 -9 1.46 1.04
0 11 10 9.68 1.74
0 11 -10 6.67 1.84
0 11 -10 6.43 1.38
0 11 -10 6.76 1.45
0 11 10 7.18 1.69
0 11 10 5.25 1.37
0 11 -11 36.14 3
0 11 11 46.67 3.48
0 11 11 41.07 3.15
0 11 11 39.26 3.18
0 11 -11 33.15 3.06
0 11 -11 46.75 3.7
0 11 12 0.99 0.92
0 11 -12 1.2 1.42
0 11 -12 3.26 1.3
0 11 12 0.2 1.17
0 11 -12 1.54 1.13
0 11 13 92.23 5.09
0 11 -13 90.95 5.2
0 11 -13 84.21 5.35
0 11 14 2.04 1.09
0 11 -14 1.84 1.6
0 11 -15 1.48 1.34
0 11 15 4.57 1.22
0 11 -15 2.6 1.42
0 11 -15 3.31 1.58
0 11 16 36.83 2.78
0 11 -16 33.92 2.85
0 11 -16 29.95 2.76
0 11 -17 0.84 1.24
0 11 17 2.09 1.19
0 11 -18 23.11 2.39
0 11 -18 21.92 2.2
0 11 18 27.34 2.19
0 11 -19 1.13 1.09
0 11 -19 1.22 1.19
0 11 -20 24.4 2.18
0 11 -20 26.57 2.14
0 11 -21 23.62 2.04
0 11 -21 25.58 2.02
0 11 -22 14.61 1.38
0 11 -22 15.45 1.49
0 12 0 172.32 8.34
0 12 1 93.77 5.57
0 12 -1 99.79 5.5
0 12 -2 164.37 7.96
0 12 2 168.02 8.18
0 12 -3 3.5 1.29
0 12 -3 4.37 1.54
0 12 3 5.51 1.53
0 12 -4 1.24 1.31
0 12 4 2.56 1.33
0 12 -4 1.17 0.94
0 12 4 3.4 1.41
0 12 5 17.15 2.17
0 12 -5 12.58 2.11
0 12 -5 14.82 1.87
0 12 5 15.07 2.1
0 12 6 -0.81 1.07
0 12 6 0.47 0.97
0 12 -6 -1.54 1.7
0 12 -6 -0.58 1.07
0 12 6 -0.21 1.25
0 12 7 3.42 1.24
0 12 7 4.25 1.37
0 12 -7 4.65 1.24
0 12 -7 1.79 1.41
0 12 7 1.89 1.36
0 12 -8 11.74 1.69
0 12 -8 13.43 2.19
0 12 8 14.79 1.9
0 12 8 17.04 2.19
0 12 -9 1.72 0.97
0 12 -9 2.29 1.52
0 12 9 3.07 1.28
0 12 9 2.17 1.12
0 12 10 45.03 3.26
0 12 -10 43.58 3.63
0 12 11 71.55 4.23
0 12 -11 63.38 4
0 12 -11 70.43 4.62
0 12 -12 30.64 2.58
0 12 -12 37.84 3.36
0 12 12 28.08 2.65
0 12 12 33.61 2.73
0 12 -13 16.79 2.07
0 12 -13 15.48 2.27
0 12 13 12.54 1.74
0 12 -14 1.59 1.21
0 12 14 2.25 1.16
0 12 -15 18.23 1.92
0 12 15 16.71 1.88
0 12 -15 17.09 2.28
0 12 16 25.18 2.11
0 12 -16 21.79 2.1
0 12 -16 19.4 2.29
0 12 -17 23.65 2.04
0 12 17 23.99 1.94
0 12 -17 20.46 2.21
0 12 -18 10.21 1.42
0 12 -18 7.5 1.53
0 12 -19 29.97 2.13
0 12 -19 30.4 2.41
0 12 -20 29.29 1.95
0 12 -20 29.64 2.1
0 12 -21 17.64 1.41
0 13 0 -0.58 1.17
0 13 1 3.81 1.44
0 13 -1 2.49 1.19
0 13 -2 68.78 4.17
0 13 2 64.87 4.35
0 13 -3 7.23 1.49
0 13 3 7.79 1.84
0 13 -4 4.35 1.18
0 13 -4 5.34 1.52
0 13 -5 16.66 1.93
0 13 -5 15.92 2.11
0 13 -6 38.74 2.98
0 13 -6 39.8 3.19
0 13 -7 6.53 1.37
0 13 -7 7.94 1.74
0 13 -8 26.68 2.35
0 13 8 25.54 2.61
0 13 -8 20.1 2.45
0 13 9 6.54 1.65
0 13 10 10.69 1.82
0 13 11 3.86 1.38
0 13 -11 4.11 1.63
0 13 -12 11.85 1.94
0 13 -13 7.29 1.31
0 13 -13 9.41 1.73
0 13 -14 70.1 3.78
0 13 -14 81.58 4.46
0 13 -15 9.46 1.26
0 13 -15 9.21 1.69
0 13 -16 42.54 2.47
0 13 -16 40.67 2.91
0 13 -17 59.13 3.04
0 13 -17 63.35 3.59
0 13 -18 1.55 1.04
0 13 -19 0.37 0.99
0 14 0 263.36 11.25
0 14 0 270.28 11.52
0 14 -1 10.09 1.91
0 14 1 12.3 2.02
0 14 -1 7.06 1.6
0 14 1 7.44 1.72
0 14 2 14.55 2.06
0 14 -2 15.39 2.08
0 14 -2 10.1 1.62
0 14 2 8.12 1.62
0 14 3 3.98 1.43
0 14 -3 4.04 1.42
0 14 -3 2.2 1.07
0 14 3 1.89 1.08
0 14 4 16.99 2.16
0 14 -4 12.29 1.95
0 14 -4 12.14 1.66
0 14 -5 4.56 1.16
0 14 -5 5.13 1.44
0 14 5 2.92 1.44
0 14 -5 6.17 1.45
0 14 -6 1.59 0.97
0 14 -6 2.59 1.23
0 14 6 0.71 1.25
0 14 -6 3.72 1.33
0 14 -7 3.08 0.98
0 14 7 1.03 1.22
0 14 -7 -0.15 1.13
0 14 -7 1.79 1.25
0 14 8 14.39 1.85
0 14 -8 10.42 1.54
0 14 -8 12.69 1.8
0 14 9 26.38 2.33
0 14 -9 21.75 2.29
0 14 10 25.41 2.28
0 14 -10 24.06 2.33
0 14 -11 25.54 2.35
0 14 -12 104.84 5.22
0 14 -13 -0.9 1.3
0 14 -14 8.03 1.74
0 14 -15 0.31 0.98
0 14 -16 73.4 3.56
0 14 -17 1.68 0.86
0 15 0 -2.61 1.39
0 15 0 1.4 1.23
0 15 -1 38.25 2.79
0 15 1 41.41 2.91
0 15 -1 49.8 3.2
0 15 1 46.08 3.11
0 15 -2 7.28 1.41
0 15 2 5.32 1.35
0 15 2 10.38 1.68
0 15 -2 7.19 1.47
0 15 -3 21.44 2
0 15 3 21.82 2.02
0 15 -3 24.9 2.21
0 15 3 21.84 2.19
0 15 4 8.96 1.53
0 15 -4 7.86 1.47
0 15 -4 9.94 1.39
0 15 4 10.3 1.42
0 15 -5 5.29 1.31
0 15 5 4.05 1.3
0 15 5 4.24 1.06
0 15 -6 6.72 1.29
0 15 6 9.82 1.61
0 15 -6 9.03 1.28
0 15 6 9.3 1.35
0 15 7 7.86 1.48
0 15 -7 7.2 1.19
0 15 -7 6.53 1.18
0 15 7 6.64 1.16
0 15 8 9.9 1.5
0 15 -8 10.29 1.4
0 15 -9 3.37 1.22
0 15 -10 3.21 1.37
0 15 -11 6.25 1.22
0 15 -12 25.3 1.85
0 15 -13 0.64 0.89
0 15 -14 1.26 0.71
0 16 0 56.19 3.22
0 16 -1 47.07 2.92
0 16 1 53.54 3.05
0 16 -2 15.25 1.67
0 16 2 16.94 1.76
0 16 3 16.93 1.75
0 16 -3 17.35 1.63
0 16 4 1.52 1.07
0 16 -4 0.68 0.84
1 0 -31 11.44 1
1 0 -30 -0.07 0.72
1 0 -29 4.52 1.05
1 0 -29 2.79 0.92
1 0 -28 0.13 0.87
1 0 -28 -0.95 0.93
1 0 -27 172.72 7.72
1 0 -26 -0.35 1.11
1 0 -25 103.74 5.44
1 0 -25 98.11 5.41
1 0 -24 -0.37 1.56
1 0 -24 -0.58 1.14
1 0 -23 15.9 2.2
1 0 -23 15.56 2.01
1 0 -23 15.06 2.02
1 0 -22 -0.56 1.49
1 0 -22 -1.02 1.26
1 0 -21 1 1.11
1 0 -21 0.58 0.94
1 0 -21 1.46 1.25
1 0 -21 1.15 1.08
1 0 -20 -1.1 1.17
1 0 -20 0.55 1
1 0 -20 0.18 1.16
1 0 -20 -0.57 1.19
1 0 -19 60.09 3.76
1 0 -19 57.37 3.66
1 0 -19 58.98 3.75
1 0 -19 58.46 3.65
1 0 -18 -0.48 0.98
1 0 -18 -0.65 0.95
1 0 -18 1.39 1.28
1 0 -18 -0.69 1.03
1 0 -17 59.44 3.6
1 0 -17 61.48 3.66
1 0 -17 63.19 3.65
1 0 -17 62.71 3.75
1 0 -16 -0.54 0.87
1 0 -16 0.44 0.89
1 0 -16 -0.98 0.87
1 0 -15 336.9 13.54
1 0 -15 357.07 13.55
1 0 -15 343.14 13.59
1 0 -14 -0.44 0.79
1 0 -14 -0.48 0.7
1 0 -13 51.29 2.83
1 0 -12 0.09 0.71
1 0 -12 0.67 0.73
1 0 -11 15.4 1.3
1 0 -11 16.56 1.37
1 0 -10 0.3 0.59
1 0 -9 444.66 16.36
1 0 -8 0.06 0.47
1 0 -8 0.32 0.45
1 0 -7 1455.59 49.82
1 0 -7 1362.01 49.73
1 0 -6 0.34 0.49
1 0 -5 41.94 1.91
1 0 -4 0.48 0.39
1 0 -3 149.35 5.51
1 0 -2 0.16 0.2
1 0 -1 214.22 7.7
1 0 0 0.04 0.13
1 0 0 0.96 0.19
-1 0 -1 592.16 20.89
-1 0 -2 0.07 0.18
-1 0 -3 571.16 20.29
-1 0 -4 2.07 0.43
-1 0 -5 255.77 9.4
-1 0 -6 -0.27 0.46
-1 0 -7 194.56 7.44
-1 0 -8 0.06 0.5
-1 0 -9 160 6.39
-1 0 -10 -0.08 0.54
-1 0 -11 256.36 9.98
-1 0 -11 262.27 10.09
-1 0 -12 0.18 0.65
-1 0 -12 0.49 0.62
-1 0 -13 1447.12 51.83
-1 0 -14 0.65 0.77
-1 0 -14 -0.49 0.67
-1 0 -15 34.9 2.48
-1 0 -15 40.71 2.48
-1 0 -15 33.4 2.36
-1 0 -16 -0.27 0.75
-1 0 -16 -0.15 0.76
-1 0 -17 58.73 3.53
-1 0 -17 58.83 3.57
-1 0 -17 58.06 3.48
-1 0 -17 58.74 3.43
-1 0 -18 -0.16 0.83
-1 0 -18 -0.46 0.98
-1 0 -18 -0.77 1.03
-1 0 -18 -0.17 0.95
-1 0 -19 11.58 1.77
-1 0 -19 15.64 1.84
-1 0 -19 16.11 2.01
-1 0 -20 0.17 1.35
-1 0 -20 -0.18 1.19
-1 0 -20 0.57 0.97
-1 0 -21 0.9 1.17
-1 0 -21 0.37 1.06
-1 0 -21 2.2 1.13
-1 0 -22 -0.21 1.01
-1 0 -22 -1.29 1.51
-1 0 -23 132.12 6.75
-1 0 -23 141.68 7.03
-1 0 -23 140.41 6.84
-1 0 -24 -0.75 1.08
-1 0 -25 242.95 10.49
-1 0 -26 -0.84 1.08
-1 0 -27 18.84 1.92
-1 0 -28 0.13 0.87
-1 0 -29 0.78 0.87
-1 0 -29 0.29 0.96
-1 0 -30 -1.11 0.91
-1 0 -30 -0.3 0.72
-1 0 -31 2.69 0.67
1 -1 -31 11.56 0.93
1 1 -31 12.05 0.96
1 1 -30 1.51 0.82
1 1 -29 13.72 1.5
1 1 -29 13.86 1.33
1 -1 -29 13.27 1.3
1 -1 -29 13.21 1.5
1 1 -28 23.11 1.82
1 1 -28 20.52 1.91
1 -1 -28 20.11 1.93
1 -1 -27 19.16 2.06
1 1 -27 21.34 2.1
1 -1 -27 21.57 2.04
1 1 -27 20.57 1.88
1 -1 -26 11.63 1.72
1 1 -26 12.42 1.79
1 1 -25 8.36 1.68
1 -1 -25 7.91 1.58
1 1 -25 5.67 1.64
1 -1 -25 6.92 1.73
1 1 -24 82.51 4.93
1 -1 -24 88.13 5.01
1 -1 -24 87.3 4.98
1 1 -24 93.45 5.09
1 1 -23 255.14 11.42
1 -1 -23 270.27 11.5
1 1 -23 272.22 11.47
1 -1 -23 256.48 11.35
1 1 -23 270.57 11.58
1 -1 -23 268.16 11.51
1 -1 -22 6.93 1.72
1 1 -22 5.05 1.57
1 1 -22 4.69 1.39
1 -1 -22 5.84 1.42
1 -1 -22 4.66 1.49
1 -1 -21 45.06 3.23
1 1 -21 47.41 3.33
1 1 -21 43.6 3.31
1 -1 -21 42.24 3.22
1 -1 -21 43.47 3.26
1 1 -21 41.87 3.24
1 -1 -21 44.74 3.24
1 1 -20 62.73 3.92
1 -1 -20 67.13 3.98
1 -1 -20 67.67 4.03
1 1 -20 55.7 3.87
1 -1 -20 60.58 3.95
1 -1 -20 59.53 3.87
1 1 -20 60.2 3.9
1 1 -19 0.18 0.97
1 -1 -19 -1.27 1.23
1 1 -19 1.16 1.27
1 -1 -19 1.66 1.3
1 -1 -19 0.17 0.95
1 1 -19 -0.17 1.01
1 -1 -19 1.05 0.97
1 1 -19 1.23 1.06
1 1 -18 70.94 4.04
1 -1 -18 68.8 4
1 1 -18 65.05 3.97
1 -1 -18 59.04 3.86
1 -1 -18 73.44 4.12
1 1 -18 78.32 4.24
1 -1 -18 64.77 3.92
1 1 -18 66.98 3.95
1 1 -17 47.53 2.99
1 -1 -17 42.28 2.88
1 -1 -17 42.77 3
1 1 -17 42.91 2.96
1 -1 -17 43.9 3
1 1 -17 47.45 3.08
1 -1 -17 44.77 2.96
1 1 -17 42.32 2.91
1 -1 -16 70.28 3.86
1 1 -16 66.56 3.78
1 1 -16 69.2 3.78
1 -1 -16 66.93 3.75
1 -1 -16 68.12 3.7
1 1 -16 64.17 3.66
1 1 -15 65.74 3.53
1 -1 -15 65.27 3.53
1 -1 -15 53.82 3.31
1 1 -15 61.67 3.48
1 -1 -15 62.44 3.4
1 1 -15 65.04 3.46
1 1 -14 1.91 0.9
1 -1 -14 2 0.84
1 1 -14 3.62 0.95
1 -1 -14 2.86 0.84
1 1 -13 264.95 10.3
1 -1 -13 267.92 10.29
1 1 -13 249.24 10.22
1 1 -12 138.12 5.94
1 -1 -12 148.1 5.94
1 -1 -12 135.44 5.83
1 1 -12 136.87 5.85
1 1 -12 132.95 5.8
1 1 -11 538.31 19.3
1 -1 -11 543.18 19.29
1 1 -11 503.76 19.18
1 -1 -11 522.15 19.21
1 1 -11 508.06 19.15
1 1 -10 367.93 13.69
1 -1 -10 364.93 13.68
1 1 -10 364.8 13.62
1 -1 -9 369.39 13.65
1 1 -9 379.91 13.68
1 1 -9 357.05 13.55
1 1 -8 254.24 9.37
1 -1 -8 252.81 9.36
1 1 -8 238.04 9.24
1 1 -7 304.5 10.94
1 -1 -7 291.69 10.93
1 1 -7 289.94 10.82
1 1 -6 345.76 12.34
1 -1 -6 343.26 12.32
1 1 -6 326.18 12.21
1 -1 -5 348.97 12.42
1 1 -5 343.54 12.41
1 1 -5 335.68 12.3
1 1 -4 6274.29 207.62
1 -1 -4 5857.78 207.6
1 1 -4 5737.02 207.47
1 -1 -3 206.03 7.7
1 1 -3 208.33 7.68
1 1 -3 215.83 7.57
1 1 -2 10.3 0.48
1 -1 -2 10.93 0.49
1 1 -2 10.54 0.48
1 -1 -2 10.86 0.48
1 1 -1 2347.17 82.4
1 -1 -1 2347.15 82.4
1 1 0 1240.57 43.91
1 1 0 1300.67 43.96
1 -1 0 1258.11 43.9
1 1 0 1208.29 43.88
1 1 1 2306.03 79.78
-1 -1 -1 2248.7 79.73
1 1 2 112.7 4.05
-1 -1 -2 107.28 4.07
-1 1 -3 81.84 3.04
-1 1 -3 87.62 3.29
-1 -1 -3 90.1 3.26
-1 1 -4 3615.63 130.35
-1 -1 -4 3804.97 130.35
-1 -1 -5 16.19 1
-1 1 -5 13.8 0.96
-1 -1 -6 230.67 8.47
-1 1 -6 221.35 8.45
-1 -1 -7 143.95 5.64
-1 1 -7 141.84 5.61
-1 1 -8 14.01 1.1
-1 -1 -8 14.21 1.09
-1 1 -9 130.66 5.45
-1 -1 -9 136.19 5.5
-1 1 -10 188.99 7.55
-1 -1 -10 192.98 7.61
-1 1 -11 464.48 17.65
-1 1 -11 469.85 17.52
-1 -1 -11 490.36 17.55
-1 -1 -11 470.12 17.7
-1 1 -12 288.5 11.18
-1 -1 -12 290.45 11.25
-1 1 -12 288.39 11.09
-1 -1 -12 282.21 11.07
-1 -1 -13 152.55 6.18
-1 1 -13 135.93 6.1
-1 -1 -14 123.31 5.82
-1 1 -14 138.09 5.94
-1 -1 -14 132.68 5.74
-1 1 -14 125.67 5.7
-1 1 -15 28.84 2.13
-1 -1 -15 24.8 1.95
-1 1 -15 27.21 2.02
-1 -1 -15 25.07 1.94
-1 1 -16 197.25 8.36
-1 -1 -16 194.81 8.15
-1 1 -16 182.3 8.09
-1 -1 -16 191.88 8.19
-1 1 -17 77.01 4.13
-1 -1 -17 78.63 4.14
-1 1 -17 80.68 4.35
-1 -1 -17 89.38 4.47
-1 1 -17 81.86 4.31
-1 -1 -17 67.66 4.05
-1 1 -17 74.32 4.12
-1 -1 -17 71.39 4.09
-1 -1 -18 38.17 2.74
-1 1 -18 38.62 2.76
-1 1 -18 38.45 2.85
-1 1 -18 35.82 2.77
-1 -1 -18 34.69 2.71
-1 -1 -18 42.25 2.84
-1 1 -18 39.06 2.87
-1 -1 -18 41.97 2.96
-1 -1 -19 13.69 1.84
-1 1 -19 14.02 1.83
-1 1 -19 17.42 1.89
-1 -1 -19 13.91 1.75
-1 -1 -19 14.92 1.92
-1 1 -19 15.32 1.86
-1 -1 -19 18.68 1.93
-1 1 -20 19.4 2.11
-1 -1 -20 15.96 1.99
-1 -1 -20 19.21 2.1
-1 1 -20 14.39 1.87
-1 1 -20 15.17 1.99
-1 -1 -20 15.59 1.98
-1 -1 -20 16.86 2.01
-1 -1 -21 19.84 2.24
-1 1 -21 20.12 2.2
-1 -1 -21 22.3 2.28
-1 1 -21 23.45 2.32
-1 1 -21 21.81 2.38
-1 -1 -21 21.2 2.31
-1 -1 -22 8.29 1.54
-1 1 -22 7.32 1.53
-1 1 -22 2.76 1.4
-1 -1 -22 4.25 1.52
-1 1 -23 15.92 2.08
-1 -1 -23 13.71 1.96
-1 1 -23 12 1.97
-1 -1 -23 10.92 1.89
-1 -1 -23 13.71 1.87
-1 1 -23 11.9 1.8
-1 1 -24 31.8 2.77
-1 -1 -24 33.84 2.83
-1 -1 -25 25.91 2.47
-1 1 -25 30.18 2.59
-1 -1 -26 10.13 1.55
-1 1 -26 9.67 1.6
-1 1 -27 54.63 3.28
-1 -1 -27 55.22 3.29
-1 1 -28 2.49 1.02
-1 1 -28 2.09 1.04
-1 -1 -28 3.13 1.02
-1 1 -28 1.92 0.85
-1 1 -29 24.64 1.91
-1 1 -29 23.25 1.86
-1 1 -30 8.26 1.08
-1 -1 -30 7.04 1.04
-1 1 -30 7.66 1.05
-1 -1 -31 5.73 0.76
-1 1 -31 5.54 0.74
1 -2 -31 -0.29 0.42
1 2 -31 0.52 0.46
1 2 -30 7.15 0.96
1 2 -29 5.25 1.18
1 2 -29 6.62 0.96
1 2 -28 -1.12 0.88
1 2 -28 -1.49 1
1 -2 -28 -0.49 0.92
1 2 -28 -0.7 0.78
1 2 -27 12.35 1.59
1 -2 -27 13.57 1.65
1 2 -27 13.53 1.52
1 -2 -26 205.96 8.71
1 2 -26 203.74 8.72
1 2 -26 209.64 8.51
1 2 -25 25.89 2.32
1 2 -25 29.6 2.68
1 -2 -25 27.84 2.61
1 2 -25 29.11 2.45
1 -2 -25 31.37 2.64
1 2 -25 27.28 2.54
1 2 -24 162.19 7.92
1 -2 -24 175.78 8
1 -2 -24 166.06 7.92
1 2 -24 176.49 8
1 -2 -23 39.22 3.02
1 2 -23 36.91 2.95
1 2 -23 41.16 3.18
1 -2 -23 38.77 3.1
1 -2 -23 35.03 2.99
1 2 -23 38.38 3.11
1 -2 -23 39.52 3.06
1 2 -23 39.13 3.12
1 2 -22 23.57 2.42
1 -2 -22 25.9 2.47
1 -2 -22 21.42 2.47
1 2 -22 23.33 2.46
1 -2 -22 24.55 2.43
1 2 -21 19.22 2.26
1 -2 -21 23.72 2.49
1 2 -21 22.77 2.35
1 -2 -21 22.71 2.34
1 -2 -21 19.99 2.26
1 2 -21 18.77 2.22
1 -2 -21 25.87 2.41
1 2 -20 65.14 3.93
1 -2 -20 56.99 3.74
1 -2 -20 55.61 3.73
1 2 -20 52.62 3.7
1 -2 -20 53.55 3.69
1 -2 -20 59.11 3.78
1 2 -20 63.1 3.89
1 2 -19 24.59 2.36
1 -2 -19 20.65 2.16
1 -2 -19 22.99 2.23
1 2 -19 22.03 2.29
1 2 -19 25.21 2.37
1 -2 -19 23.06 2.36
1 -2 -19 24.95 2.28
1 2 -18 83.99 4.66
1 -2 -18 87.68 4.74
1 2 -18 87.48 4.75
1 -2 -18 97.23 4.83
1 2 -18 88.08 4.82
1 -2 -18 87.05 4.78
1 -2 -18 89.93 4.78
1 -2 -17 210.44 9.33
1 2 -17 207.7 9.29
1 -2 -17 233.07 9.44
1 2 -17 216.87 9.41
1 -2 -17 225.92 9.51
1 2 -17 237.55 9.66
1 -2 -17 223.09 9.47
1 2 -16 391.45 14.97
1 -2 -16 372.61 14.85
1 -2 -16 394.2 15.04
1 2 -16 399.6 15.13
1 -2 -16 371.21 14.92
1 2 -16 359.39 14.9
1 2 -15 196.38 8.24
1 -2 -15 186.23 8.13
1 -2 -15 207.21 8.37
1 2 -15 198.27 8.4
1 2 -15 189.11 8.27
1 2 -14 122.61 5.49
1 -2 -14 119.35 5.45
1 -2 -14 115.54 5.34
1 2 -14 115.05 5.33
1 -2 -13 10.79 1.22
1 2 -13 10.32 1.28
1 2 -13 11.08 1.18
1 2 -12 12.71 1.2
1 -2 -12 13.66 1.32
1 2 -12 12.99 1.29
1 2 -12 10.74 1.2
1 -2 -12 12.49 1.24
1 2 -11 264.16 9.84
1 -2 -11 256.61 9.8
1 -2 -11 232.52 9.68
1 2 -11 255.04 9.76
1 2 -11 252.47 9.68
1 -2 -10 346.06 12.99
1 2 -10 354.9 13.03
1 2 -10 338.6 12.87
1 2 -9 12.34 0.98
1 2 -9 10.57 1.04
1 -2 -9 11.7 1.03
1 2 -8 79.12 3.32
1 2 -8 79.23 3.43
1 -2 -8 79 3.43
1 2 -7 19.39 1.1
1 -2 -7 17.52 1.17
1 2 -7 20.13 1.24
1 2 -6 37.05 1.72
1 2 -6 35.98 1.7
1 2 -6 39 1.83
1 -2 -6 39.99 1.84
1 2 -5 850.16 31.88
1 -2 -5 926.29 32.03
1 2 -5 949.29 32.02
1 2 -4 47.55 1.96
1 2 -4 49.95 2.06
1 -2 -4 47.12 2.06
1 2 -3 552.04 19.68
1 -2 -3 544.62 19.76
1 2 -3 573.58 19.77
1 -2 -2 6.16 0.48
1 2 -2 6.55 0.49
1 2 -2 6.27 0.61
1 2 -2 5.77 0.46
1 -2 -2 5.39 0.47
1 2 -1 386.56 13.5
1 -2 -1 372.93 13.5
1 2 -1 380.39 13.49
1 -2 -1 365.21 13.49
1 2 -1 406.57 13.66
1 2 0 1412.22 49.14
1 2 0 1387.02 49.13
1 -2 0 1402.33 48.99
1 2 0 1378.37 48.98
1 2 1 236.74 8.6
1 2 1 233.43 8.56
1 2 2 143.37 5.36
-1 2 -3 2355.93 82.73
-1 -2 -4 151.04 5.49
-1 2 -4 140.26 5.28
-1 2 -5 193.47 7.49
-1 -2 -5 205.02 7.49
-1 2 -6 284.73 10.24
-1 -2 -6 265.96 10.2
-1 2 -7 37.9 1.92
-1 -2 -7 35.52 1.89
-1 2 -8 179.43 7.18
-1 -2 -8 189.84 7.24
-1 2 -9 305.25 11.86
-1 -2 -9 326.93 11.94
-1 2 -10 135.84 5.54
-1 -2 -10 126.48 5.49
-1 2 -11 183.23 7.31
-1 -2 -11 179.19 7.27
-1 2 -11 187.34 7.39
-1 2 -11 177.87 7.36
-1 2 -12 77.68 3.73
-1 -2 -12 76.7 3.67
-1 2 -12 80.9 3.81
-1 2 -13 222.92 8.85
-1 -2 -13 216.41 8.77
-1 -2 -14 331.05 12.62
-1 2 -14 316.82 12.62
-1 2 -14 326.61 12.76
-1 2 -15 201.04 8.43
-1 -2 -15 185.79 8.23
-1 -2 -15 201.67 8.28
-1 2 -15 207.4 8.37
-1 2 -16 2.63 0.93
-1 -2 -16 1.48 0.85
-1 2 -16 3.88 1.11
-1 -2 -16 2.74 0.94
-1 2 -17 67.64 3.92
-1 -2 -17 62.06 3.82
-1 -2 -17 70.98 3.93
-1 2 -17 70.39 4
-1 -2 -17 70.45 3.94
-1 2 -17 73.54 4.03
-1 -2 -17 79.52 4.17
-1 2 -17 78.06 4.23
-1 2 -18 0.32 1
-1 -2 -18 0.46 0.94
-1 2 -18 -0.52 1.12
-1 -2 -18 0.51 0.87
-1 2 -18 0.51 0.82
-1 -2 -18 1.4 0.9
-1 -2 -18 -0.31 1.12
-1 2 -18 -0.46 1.1
-1 2 -19 17.03 2.06
-1 -2 -19 17.1 2.05
-1 -2 -19 14.89 1.84
-1 -2 -19 16.45 1.96
-1 2 -19 15.43 1.84
-1 2 -19 17.57 2.09
-1 2 -19 21.82 2.14
-1 -2 -19 17.86 1.95
-1 -2 -20 19.77 2.22
-1 -2 -20 24.37 2.35
-1 2 -20 20.66 2.27
-1 -2 -20 23.07 2.28
-1 2 -20 25.19 2.45
-1 2 -20 20.34 2.25
-1 -2 -20 18.84 2.25
-1 -2 -21 51.05 3.51
-1 2 -21 48.86 3.55
-1 2 -21 49.91 3.46
-1 -2 -21 42.56 3.25
-1 -2 -21 43.72 3.38
-1 2 -21 49.89 3.44
-1 -2 -21 52.51 3.46
-1 -2 -22 0.41 1.08
-1 2 -22 0.21 1.01
-1 -2 -22 -1.29 1.6
-1 2 -22 -1.46 1.65
-1 2 -22 -0.76 1.19
-1 -2 -22 -0.37 1.15
-1 -2 -23 48.13 3.53
-1 2 -23 53.66 3.73
-1 2 -23 54.17 3.6
-1 -2 -23 48.15 3.53
-1 -2 -23 51.38 3.56
-1 2 -23 48.2 3.48
-1 2 -24 338.2 13.91
-1 -2 -24 339.32 13.9
-1 2 -25 5.78 1.38
-1 -2 -25 8.67 1.55
-1 -2 -26 155.63 7.37
-1 2 -26 158.4 7.39
-1 2 -26 173.77 7.48
-1 -2 -27 0.14 0.97
-1 2 -27 0.58 0.94
-1 2 -27 -0.27 1.01
-1 2 -27 -0.13 0.92
-1 2 -28 13.06 1.46
-1 -2 -28 13 1.53
-1 2 -28 15.27 1.61
-1 2 -28 12.98 1.49
-1 2 -29 23.22 1.8
-1 2 -29 23.75 1.77
-1 2 -30 82.48 3.58
-1 2 -30 78.05 3.53
-1 -2 -30 75.19 3.52
-1 2 -31 7.91 0.75
-1 -2 -31 8.41 0.76
1 3 -30 24.2 1.57
1 3 -29 0.93 1.04
1 3 -29 1.51 0.82
1 3 -28 -0.79 0.93
1 -3 -28 -0.33 0.86
1 3 -28 0.56 0.73
1 3 -28 1.16 0.83
1 3 -27 55.76 3.14
1 3 -27 56.67 3.29
1 -3 -27 49.61 3.15
1 3 -27 51.6 3.07
1 3 -27 58.99 3.29
1 3 -26 2.64 1.08
1 3 -26 4.92 1.31
1 -3 -26 6.11 1.42
1 3 -26 4.58 1.31
1 -3 -26 4.33 1.11
1 3 -26 2.77 1
1 3 -26 3.13 1.14
1 3 -25 4.95 1.39
1 -3 -25 9.22 1.74
1 3 -25 7.33 1.57
1 3 -25 8.12 1.55
1 -3 -25 4.38 1.34
1 3 -25 4.51 1.41
1 -3 -24 19.89 2.15
1 3 -24 22.8 2.31
1 3 -24 21.53 2.3
1 -3 -24 21.07 2.28
1 3 -23 1.31 1.01
1 3 -23 2.29 1.07
1 -3 -23 0.76 1.1
1 -3 -23 0.37 1.06
1 3 -23 1.34 1.15
1 3 -23 1.08 1.34
1 -3 -23 -0.55 1.54
1 -3 -22 82.01 4.89
1 3 -22 96.57 5.08
1 3 -22 90.24 5.01
1 -3 -22 92.76 5.04
1 3 -22 77.07 4.82
1 -3 -22 88.54 4.93
1 3 -22 87.03 4.97
1 -3 -22 81.95 4.83
1 3 -21 27.52 2.57
1 -3 -21 26.31 2.64
1 -3 -21 29.32 2.6
1 -3 -21 26.51 2.55
1 3 -21 29.91 2.63
1 -3 -20 56.86 3.87
1 3 -20 70.95 4.06
1 -3 -20 63.34 3.95
1 -3 -20 56.98 3.83
1 3 -20 67.05 4.08
1 3 -20 63.55 3.95
1 -3 -20 56.58 3.79
1 3 -19 114.09 5.59
1 -3 -19 110.2 5.59
1 -3 -19 106.98 5.55
1 -3 -19 97.7 5.37
1 3 -19 105.69 5.6
1 3 -19 111.75 5.63
1 -3 -19 102.68 5.43
1 -3 -18 41.67 3.13
1 3 -18 49.4 3.24
1 3 -18 41.45 3.04
1 -3 -18 43.31 3.05
1 -3 -18 47.34 3.2
1 -3 -18 47 3.15
1 3 -18 49.35 3.24
1 3 -17 44.5 2.95
1 -3 -17 42.05 2.96
1 3 -17 46.23 3.02
1 3 -17 44.94 3.02
1 -3 -17 42.82 2.95
1 -3 -17 42.76 2.89
1 -3 -17 43.17 2.99
1 3 -16 18.32 1.86
1 -3 -16 21.02 1.9
1 3 -16 17.34 1.72
1 -3 -16 17.17 1.74
1 3 -16 18.73 1.7
1 3 -15 6.82 1.03
1 -3 -15 10.46 1.28
1 3 -15 6.75 1.17
1 -3 -15 8.18 1.22
1 3 -15 8.67 1.31
1 -3 -14 23.96 1.93
1 3 -14 29.71 2.12
1 -3 -14 25.25 1.93
1 3 -14 27.93 2
1 -3 -14 20.47 1.84
1 3 -13 12.42 1.23
1 3 -13 15.4 1.42
1 -3 -13 15.15 1.42
1 3 -12 67 3.37
1 3 -12 70.34 3.51
1 -3 -12 70.41 3.46
1 -3 -12 78.35 3.61
1 3 -12 74.08 3.63
1 -3 -11 19.29 1.48
1 3 -11 20.12 1.51
1 3 -11 19.82 1.42
1 3 -11 20.34 1.53
1 -3 -11 22.12 1.57
1 3 -10 840.72 31.07
1 -3 -10 890.62 31.26
1 3 -10 872.41 31.27
1 3 -9 489.93 18.57
1 3 -9 517.28 18.56
1 -3 -9 507.63 18.69
1 3 -9 530.89 18.74
1 3 -8 59.1 2.55
1 3 -8 53.62 2.56
1 -3 -8 55.87 2.65
1 3 -8 56.86 2.68
1 -3 -7 0.27 0.46
1 3 -7 0.51 0.39
1 3 -6 82.34 3.37
1 -3 -6 84.88 3.44
1 3 -6 82.57 3.42
1 3 -5 28.71 1.36
1 -3 -5 29.5 1.41
1 3 -5 25.18 1.35
1 3 -4 275.74 10.02
1 3 -4 275.25 10.03
1 -3 -4 278.24 10.04
1 3 -3 751.25 26.83
1 -3 -3 754.44 26.84
1 3 -3 777.82 27.08
1 3 -2 15.98 0.78
1 -3 -2 14.2 0.77
1 3 -2 15.24 0.98
1 3 -1 1485.62 51.9
1 -3 -1 1423.33 51.89
1 3 -1 1459.8 51.89
1 -3 -1 1479.01 51.9
1 3 0 3573.88 125.71
1 3 0 3577.87 125.68
1 3 1 132.87 5.18
1 3 1 136.78 5.2
-1 3 -2 380.82 14.08
1 3 2 399.19 14.2
1 3 2 396.38 14.22
-1 3 -3 3.16 0.45
-1 3 -4 104.88 4.05
-1 3 -5 37.42 1.81
-1 3 -5 33.55 1.59
-1 3 -6 384.61 14.14
-1 3 -7 66.14 3.01
-1 3 -8 153.12 6.16
-1 3 -9 2.11 0.64
-1 3 -10 111.85 4.88
-1 3 -11 142.41 6.21
-1 3 -11 154.29 6.15
-1 -3 -11 146.79 6.08
-1 -3 -12 5.25 0.91
-1 3 -12 4.09 0.83
-1 3 -13 89.93 4.28
-1 -3 -13 93.21 4.28
-1 -3 -14 202.78 8.1
-1 3 -14 192.16 8.11
-1 3 -14 192.73 8.2
-1 3 -15 10.77 1.35
-1 -3 -15 10.8 1.32
-1 -3 -15 11.4 1.37
-1 3 -15 11.76 1.41
-1 -3 -16 134.05 6.28
-1 3 -16 143.66 6.49
-1 3 -16 145.24 6.38
-1 -3 -16 135.59 6.27
-1 -3 -16 142.6 6.47
-1 3 -16 135.9 6.45
-1 -3 -17 2.05 0.9
-1 -3 -17 2.82 1.06
-1 3 -17 2.44 1.05
-1 3 -17 2.07 0.87
-1 3 -17 0.87 0.99
-1 -3 -17 0.45 1.02
-1 3 -17 2.97 1.11
-1 -3 -17 1.43 0.83
-1 3 -18 91.88 4.91
-1 -3 -18 93.83 4.81
-1 3 -18 98.63 5.1
-1 -3 -18 86.44 4.84
-1 -3 -18 95.5 4.82
-1 3 -18 92.69 4.84
-1 -3 -18 86.36 4.83
-1 3 -18 85.78 4.77
-1 3 -19 72.87 4.3
-1 -3 -19 68.5 4.18
-1 -3 -19 77.69 4.36
-1 3 -19 76.87 4.44
-1 -3 -19 76.4 4.28
-1 3 -19 77.4 4.35
-1 -3 -19 74.23 4.31
-1 3 -19 71.22 4.25
-1 3 -20 182.42 8.66
-1 -3 -20 202.04 8.8
-1 3 -20 201.82 8.97
-1 3 -20 191.01 8.65
-1 -3 -20 179.55 8.59
-1 3 -20 196.39 8.73
-1 -3 -20 188.37 8.6
-1 -3 -20 200.06 8.67
-1 -3 -21 30.88 2.63
-1 3 -21 28.6 2.69
-1 3 -21 20.15 2.31
-1 -3 -21 22.35 2.4
-1 -3 -21 28.88 2.45
-1 3 -22 72.46 4.51
-1 -3 -22 73.85 4.5
-1 -3 -22 80.81 4.46
-1 3 -22 75.18 4.42
-1 -3 -22 75.64 4.35
-1 -3 -22 60.99 4.21
-1 3 -22 80.83 4.53
-1 -3 -23 21.84 2.18
-1 3 -23 15.53 1.96
-1 3 -24 47.74 3.27
-1 -3 -24 47.99 3.3
-1 -3 -25 84.06 4.66
-1 3 -25 78.47 4.58
-1 -3 -26 2.85 1.03
-1 3 -26 3.04 1.1
-1 3 -26 3.07 1.3
-1 3 -26 4.76 1.31
-1 -3 -27 7.15 1.28
-1 3 -27 6.15 1.26
-1 3 -27 6.66 1.25
-1 3 -27 8.03 1.26
-1 3 -27 6.73 1.3
-1 3 -28 1.24 0.86
-1 -3 -28 3.14 1.01
-1 3 -28 2.31 0.93
-1 3 -28 3.03 1
-1 3 -28 4.22 1.09
-1 3 -29 5.16 1.19
-1 3 -29 9.29 1.32
-1 3 -29 8.92 1.32
-1 3 -30 4.9 0.8
-1 3 -30 3.26 0.81
1 4 -30 24.88 1.53
1 4 -29 41.53 2.32
1 4 -28 23.63 1.71
1 4 -28 20.8 1.65
1 4 -27 1.65 0.97
1 4 -27 1.06 0.86
1 -4 -27 1.71 0.89
1 4 -27 0.79 0.84
1 4 -27 1.82 0.9
1 4 -26 6.04 1.24
1 4 -26 4.28 1.19
1 4 -26 2.05 1.04
1 4 -26 5 1.1
1 -4 -26 3.2 1.01
1 -4 -25 31.24 2.49
1 4 -25 23.61 2.2
1 4 -25 25.34 2.23
1 -4 -25 22.58 2.12
1 4 -25 26.23 2.36
1 4 -24 46.35 3.17
1 -4 -24 44.7 3.19
1 4 -24 40.15 3.16
1 4 -24 44.89 3.18
1 -4 -24 44.33 3.13
1 -4 -24 39.57 2.99
1 4 -24 45.57 3.25
1 4 -24 50.83 3.33
1 4 -23 1.72 1.22
1 -4 -23 1.84 1.16
1 -4 -23 -0.17 1.04
1 4 -23 0.18 1.1
1 4 -23 0.17 0.98
1 -4 -23 0.35 1.27
1 4 -23 -0.51 1.32
1 4 -22 0.2 1.1
1 -4 -22 -1.13 1.11
1 -4 -22 -1.28 1.29
1 4 -22 -1.69 1.36
1 -4 -22 -1.07 1.33
1 4 -22 -0.18 0.95
1 4 -22 -1.04 1.37
1 -4 -22 0.18 1.42
1 4 -21 5.7 1.48
1 4 -21 3.3 1.23
1 -4 -21 0.18 1.05
1 4 -21 3.1 1.16
1 -4 -21 3.21 1.45
1 4 -21 2.09 1.32
1 -4 -21 4.37 1.33
1 -4 -20 -0.7 1.13
1 4 -20 0.18 1.13
1 4 -20 -0.57 1.09
1 -4 -20 0.54 0.95
1 4 -20 2 1.09
1 4 -20 -1.53 1.35
1 -4 -20 -1.05 1.43
1 -4 -20 0.94 1.03
1 4 -19 11.88 1.75
1 -4 -19 13.52 1.7
1 -4 -19 13.73 1.78
1 4 -19 13.69 1.83
1 4 -19 13.46 1.84
1 -4 -19 12.51 1.97
1 4 -19 11.18 1.7
1 -4 -19 13.41 1.85
1 4 -18 94.88 5.01
1 -4 -18 93.6 4.87
1 -4 -18 87.95 4.95
1 4 -18 90.54 4.89
1 4 -18 91.28 4.93
1 -4 -18 102.98 5.02
1 -4 -18 90.25 4.96
1 4 -17 82.57 4.51
1 -4 -17 83.08 4.47
1 4 -17 87.63 4.62
1 -4 -17 87.79 4.53
1 4 -17 84.79 4.56
1 -4 -17 83.6 4.54
1 4 -16 616.96 22.76
1 -4 -16 603.46 22.58
1 -4 -16 590.35 22.61
1 4 -16 654.12 22.89
1 -4 -16 560.99 22.55
1 4 -16 586.64 22.57
1 -4 -15 36.46 2.48
1 4 -15 37.22 2.56
1 4 -15 37.3 2.5
1 -4 -15 36.88 2.48
1 4 -15 34.26 2.34
1 -4 -15 38.77 2.61
1 -4 -14 157.39 6.62
1 4 -14 154.26 6.7
1 -4 -14 147.04 6.64
1 4 -14 153.05 6.6
1 -4 -14 142.62 6.48
1 4 -13 213.81 8.85
1 -4 -13 211.18 8.75
1 4 -13 212.61 8.62
1 4 -13 217.78 8.81
1 -4 -13 221.24 8.73
1 -4 -12 34.3 2.06
1 4 -12 37.55 2.18
1 4 -11 24.65 1.71
1 -4 -11 25.73 1.73
1 4 -11 25.73 1.65
1 -4 -11 26.65 1.75
1 4 -11 27.71 1.86
1 4 -10 86.66 3.93
1 4 -10 88.43 3.89
1 4 -10 94.85 4.09
1 -4 -10 90.25 4.01
1 4 -9 162.09 6.46
1 4 -9 165.06 6.54
1 -4 -9 162.09 6.56
1 4 -9 172.37 6.64
1 4 -8 374.05 13.62
1 4 -8 368.24 13.66
1 -4 -8 364.47 13.63
1 4 -7 152.46 6.04
1 4 -7 157.51 6.06
1 -4 -7 156.7 6.05
1 4 -6 1025.08 36.89
1 4 -6 1054.65 36.89
1 -4 -6 1034.25 36.88
1 4 -5 6.18 0.61
1 4 -5 5.42 0.54
1 -4 -5 4.92 0.54
1 -4 -4 33.78 1.57
1 4 -4 36.04 1.58
1 4 -4 37.59 1.89
-1 4 3 231.88 8.63
1 4 -3 260.36 9.05
1 -4 -3 241.03 8.62
1 4 -3 232.93 8.61
-1 4 2 25.02 1.15
1 4 -2 25.39 1.12
1 -4 -2 27.94 1.14
1 4 -1 62.05 2.8
1 4 0 87.7 3.66
1 4 0 90.5 3.74
1 4 1 109.31 4.35
1 4 1 106.5 4.4
1 4 2 927.14 32.49
1 4 2 928.56 32.56
-1 4 -2 881.52 32.42
-1 4 -3 20.22 1.22
1 4 3 22.8 1.38
1 4 3 22.06 1.34
-1 4 -4 311.07 11.43
-1 4 -5 143.88 5.58
-1 4 -6 974.82 35.8
-1 4 -6 1054.52 36.06
-1 4 -7 216.78 8.42
-1 4 -8 95.94 4.12
-1 4 -8 88.54 4.13
-1 4 -9 9.58 1.07
-1 4 -9 9.38 1.12
-1 4 -10 9 1.04
-1 -4 -11 144.97 5.93
-1 4 -11 141.12 5.96
-1 -4 -12 276.48 10.66
-1 4 -12 291.48 10.76
-1 4 -12 254.51 10.79
-1 4 -13 420.37 15.64
-1 -4 -13 418.19 15.55
-1 4 -13 395.11 15.72
-1 4 -13 407.95 15.74
-1 -4 -14 291.43 11.41
-1 4 -14 294.25 11.51
-1 -4 -14 287.57 11.52
-1 4 -14 286.49 11.58
-1 -4 -15 61.23 3.51
-1 4 -15 65.06 3.63
-1 4 -15 65.27 3.56
-1 -4 -15 67.97 3.57
-1 4 -15 60.36 3.58
-1 -4 -15 69.14 3.66
-1 -4 -16 483.58 19.14
-1 4 -16 477.49 19.05
-1 -4 -16 484.01 19.1
-1 4 -16 502.87 19.23
-1 4 -16 520.62 19.36
-1 -4 -16 505.77 19.23
-1 -4 -16 518.52 19.09
-1 4 -16 520.33 19.22
-1 4 -17 35.51 2.67
-1 -4 -17 27.97 2.52
-1 4 -17 32.22 2.59
-1 -4 -17 38.08 2.68
-1 -4 -17 38.63 2.64
-1 4 -17 34.12 2.58
-1 -4 -17 35.29 2.55
-1 4 -17 38.43 2.65
-1 -4 -18 -0.47 1.05
-1 4 -18 -0.17 1.05
-1 -4 -18 -0.83 1.08
-1 4 -18 0.16 0.97
-1 -4 -18 -0.15 0.97
-1 4 -18 0.17 0.79
-1 -4 -18 -1.46 1.54
-1 4 -18 -1.4 1.43
-1 -4 -19 17.69 2.11
-1 4 -19 19.25 2.12
-1 4 -19 19.81 2.1
-1 -4 -19 16.99 1.99
-1 -4 -19 17.59 1.97
-1 -4 -19 17.26 1.9
-1 4 -19 19.65 2.04
-1 4 -19 15.91 1.9
-1 4 -20 57.1 3.71
-1 4 -20 62.32 3.76
-1 -4 -20 51.89 3.64
-1 -4 -20 58 3.72
-1 4 -20 62.17 3.91
-1 4 -20 54.39 3.62
-1 -4 -20 56.93 3.6
-1 -4 -20 54.76 3.6
-1 -4 -21 21.36 2.17
-1 4 -21 27.01 2.55
-1 4 -21 25.57 2.43
-1 -4 -21 23.54 2.3
-1 -4 -22 108.43 5.51
-1 4 -22 111.05 5.66
-1 -4 -22 102.99 5.44
-1 -4 -22 99.07 5.48
-1 4 -22 103.36 5.64
-1 4 -22 116.64 5.82
-1 4 -23 47.35 3.35
-1 -4 -23 46.02 3.2
-1 4 -23 47.38 3.25
-1 4 -24 43.04 3.12
-1 -4 -24 41.59 2.97
-1 4 -24 39.76 2.9
-1 4 -24 39.5 2.98
-1 4 -25 19.79 2.16
-1 4 -25 20.81 2.13
-1 -4 -25 18.52 1.94
-1 4 -25 18.47 1.92
-1 4 -26 34.59 2.58
-1 -4 -26 39.42 2.68
-1 4 -26 44.81 2.87
-1 4 -26 39.8 2.73
-1 4 -26 35.03 2.69
-1 4 -27 7.96 1.31
-1 -4 -27 6.85 1.15
-1 4 -27 7.04 1.18
-1 4 -27 7.72 1.31
-1 4 -27 8.33 1.33
-1 4 -28 13.16 1.5
-1 4 -28 13.71 1.49
-1 4 -28 16.79 1.59
-1 4 -29 84.54 3.55
-1 4 -29 89.49 3.57
-1 4 -30 1.34 0.66
1 5 -29 13.76 1.19
1 5 -28 0.78 1.05
1 5 -28 0.55 0.97
1 5 -27 -0.43 0.92
1 5 -27 -0.32 0.82
1 5 -27 -0.28 0.75
1 -5 -26 2.22 0.96
1 5 -26 0.93 0.81
1 5 -26 0.76 0.92
1 5 -26 -0.53 0.95
1 5 -26 -0.47 0.98
1 5 -25 82.4 4.26
1 5 -25 75.26 4.32
1 5 -25 86.41 4.39
1 -5 -25 73.2 4.07
1 5 -25 75.18 4.16
1 -5 -25 86.16 4.4
1 5 -24 20.81 2.13
1 5 -24 17.08 1.83
1 -5 -24 22.61 2.2
1 5 -24 21.03 2.28
1 -5 -24 16.93 1.82
1 5 -24 19.15 2.1
1 5 -23 103.69 5.38
1 -5 -23 97.94 5.21
1 5 -23 102.03 5.2
1 5 -22 1.83 1.2
1 5 -22 6.53 1.45
1 -5 -22 3.31 1.22
1 -5 -22 4.13 1.16
1 5 -22 3 1.16
1 -5 -22 2.52 1.28
1 5 -22 2.26 1.21
1 5 -22 4.26 1.24
1 5 -21 42.96 3.08
1 -5 -21 39.24 3.1
1 5 -21 46.74 3.43
1 -5 -21 49.45 3.31
1 5 -21 46.82 3.22
1 5 -21 43.09 3.16
1 -5 -21 33.6 2.87
1 5 -21 44.43 3.21
1 -5 -21 43.11 3.08
1 5 -21 32.79 2.94
1 5 -20 59.23 4.07
1 -5 -20 64.78 3.99
1 5 -20 57.51 3.84
1 -5 -20 59.93 3.85
1 5 -20 62.53 3.81
1 -5 -20 58.91 3.78
1 5 -20 59.76 3.84
1 5 -20 67.47 4.09
1 -5 -19 97.86 5.15
1 5 -19 87.83 5.13
1 5 -19 97.1 5.16
1 -5 -19 105.43 5.38
1 5 -19 102.23 5.36
1 -5 -19 100.15 5.22
1 5 -19 102.92 5.4
1 5 -19 101.18 5.58
1 -5 -19 107.27 5.46
1 -5 -18 4.75 1.2
1 5 -18 5.48 1.33
1 5 -18 10.81 1.81
1 5 -18 6.75 1.41
1 -5 -18 7.59 1.33
1 5 -18 7.02 1.44
1 -5 -18 7.76 1.68
1 5 -18 6.6 1.45
1 5 -17 0.81 1.08
1 -5 -17 2.24 1.02
1 5 -17 0.51 0.94
1 5 -17 1.18 1.1
1 5 -17 0.58 1.13
1 -5 -17 1.38 1.25
1 -5 -17 0.15 1.05
1 5 -17 0.95 0.91
1 -5 -16 45.86 3.06
1 5 -16 43.89 2.9
1 5 -16 46.62 3.13
1 5 -16 43.05 2.93
1 -5 -16 46.62 2.88
1 -5 -16 41.87 2.85
1 5 -16 48.07 3.05
1 -5 -15 13.01 1.54
1 5 -15 12.56 1.57
1 -5 -15 11.47 1.42
1 5 -15 14.33 1.58
1 5 -15 12.32 1.51
1 -5 -15 11.59 1.39
1 -5 -14 87.83 4.39
1 5 -14 97.37 4.6
1 5 -14 93.97 4.52
1 -5 -14 94.3 4.47
1 5 -14 87.79 4.63
1 -5 -14 86.84 4.55
1 -5 -13 13.67 1.43
1 5 -13 13.63 1.43
1 -5 -13 12.22 1.43
1 5 -13 13.91 1.42
1 5 -13 13.24 1.49
1 -5 -13 16.23 1.53
1 5 -12 27.75 1.95
1 -5 -12 26.5 1.84
1 5 -12 28.15 2.09
1 5 -11 341.07 12.89
1 5 -11 335.71 12.97
1 -5 -11 343.02 12.94
1 5 -11 353.06 13.05
1 5 -11 340.22 13
1 -5 -11 336.38 12.93
1 5 -10 200.08 7.69
1 5 -10 186.13 7.72
1 -5 -10 201.85 7.74
1 5 -10 206.95 7.81
-1 5 10 182.75 7.77
1 5 -9 -0.15 0.45
1 5 -9 0.29 0.6
1 -5 -9 0.34 0.47
1 5 -9 -0.14 0.51
1 5 -8 209.28 8.3
1 5 -8 206.15 8.02
1 -5 -8 205.64 7.95
1 5 -8 208.97 7.97
1 5 -7 11.24 1.11
1 -5 -7 12.45 0.92
1 5 -7 10.61 0.87
1 5 -7 9.95 0.92
1 5 -6 92.18 3.72
1 -5 -6 91.33 3.72
1 5 -6 94.59 3.87
1 5 -5 2.13 0.64
1 5 -5 2.36 0.5
1 -5 -5 2.55 0.41
1 5 -5 2.28 0.41
-1 5 4 449.07 16.77
1 5 -4 465.29 16.67
1 -5 -4 471.64 16.68
1 5 -4 503.38 17.27
1 -5 -3 -0.03 0.19
1 5 -3 0.02 0.18
-1 5 3 0.21 0.28
1 5 -2 76.77 3.46
1 5 -1 1478.09 52.59
1 5 0 320.19 12.04
1 5 1 1294.15 46.49
-1 5 -1 1345.48 46.46
1 5 1 1277.01 46.33
1 5 2 701.57 25.46
-1 5 -2 708.62 25.49
1 5 2 711.97 25.61
-1 5 -3 32.39 1.77
1 5 3 31.72 1.81
1 5 3 33 1.92
1 5 4 289.82 10.91
1 5 4 282.46 10.76
-1 5 -4 282.36 10.67
1 5 5 508.19 17.96
1 5 5 485.89 17.8
-1 5 -5 465.39 17.63
-1 5 -6 617.85 22.91
-1 5 -6 647.93 23.21
1 5 6 643.5 23.27
-1 5 -7 80.29 3.61
-1 5 -7 74.81 3.65
1 5 7 75.14 3.69
-1 5 -8 57.29 2.95
1 5 8 58.99 3.11
-1 5 -8 58.93 3.06
-1 5 -9 60.11 3.11
-1 5 -9 60.32 3.21
-1 5 -10 287.76 11.38
-1 -5 -11 204.46 7.93
-1 5 -11 198.97 7.97
-1 5 -11 193.41 8.21
-1 5 -12 52.27 3.26
-1 5 -12 63.53 3.13
-1 -5 -12 57.86 3
-1 5 -12 61.56 3.3
-1 5 -13 31.98 2.34
-1 5 -13 26.48 1.97
-1 -5 -13 29.47 2.06
-1 5 -13 28.72 2.18
-1 5 -13 27.91 2.09
-1 -5 -13 32.4 2.16
-1 -5 -14 5.3 1.09
-1 5 -14 5.47 1.08
-1 5 -14 4.41 1.12
-1 5 -14 6.55 1.11
-1 5 -14 7.78 1.21
-1 5 -14 6.49 1.11
-1 -5 -14 6.81 1.01
-1 5 -15 0.32 0.86
-1 5 -15 -0.29 0.75
-1 5 -15 -0.43 0.82
-1 -5 -15 -0.79 0.81
-1 -5 -15 0.61 0.64
-1 5 -15 0.79 0.78
1 5 15 -0.45 0.76
-1 5 -16 5.14 1.25
-1 5 -16 3.37 1.1
-1 -5 -16 5.27 1.1
-1 -5 -16 5.76 1.2
-1 5 -16 2.87 1.09
-1 -5 -16 2.37 1.07
-1 5 -16 4.89 1.05
1 5 16 6.07 1.23
-1 -5 -16 6.36 1.1
-1 5 -16 6.97 1.24
-1 5 -17 32.85 2.57
-1 -5 -17 36.49 2.71
-1 5 -17 38.51 2.9
-1 -5 -17 35.81 2.63
-1 5 -17 36.15 2.75
-1 5 -17 33.41 2.59
-1 -5 -17 35.17 2.53
-1 -5 -17 33.97 2.71
-1 5 -17 32.03 2.53
-1 5 -18 28.79 2.61
-1 -5 -18 29.12 2.44
-1 5 -18 27.51 2.4
-1 5 -18 26.43 2.39
-1 -5 -18 29.92 2.42
-1 5 -18 33.25 2.48
-1 -5 -18 26.9 2.3
-1 -5 -18 25.2 2.43
-1 5 -18 26.03 2.31
-1 5 -19 141.13 6.69
-1 -5 -19 130.6 6.48
-1 5 -19 146.28 6.98
-1 5 -19 135.19 6.76
-1 -5 -19 151.74 6.82
-1 5 -19 141.94 6.74
-1 -5 -19 132.72 6.55
-1 -5 -20 57.4 3.64
-1 5 -20 62.15 3.98
-1 5 -20 61.07 3.85
-1 -5 -20 60.99 3.76
-1 5 -20 58.03 3.77
-1 5 -20 57.07 3.7
-1 5 -21 54.94 3.63
-1 -5 -21 54.76 3.51
-1 -5 -21 49.6 3.37
-1 5 -21 55.06 3.58
-1 5 -21 57.27 3.73
-1 5 -21 60.39 3.87
-1 -5 -22 10.4 1.55
-1 5 -22 14.06 1.73
-1 -5 -22 14.71 1.73
-1 5 -22 13.38 1.85
-1 5 -22 15.23 1.94
-1 -5 -23 15.13 1.75
-1 5 -23 16.33 1.92
-1 5 -23 12.79 1.69
-1 -5 -23 13.51 1.68
-1 5 -24 5.47 1.42
-1 5 -24 4.59 1.28
-1 -5 -24 4.5 1.27
-1 5 -24 3.75 1.21
-1 5 -24 4.57 1.49
-1 5 -25 10.29 1.57
-1 5 -25 10.44 1.54
-1 5 -25 11.04 1.46
-1 -5 -25 9.18 1.44
-1 5 -25 13.89 1.78
-1 5 -26 12.44 1.67
-1 5 -26 18.29 1.78
-1 5 -26 15.98 1.74
-1 5 -27 1.17 0.99
-1 5 -27 1.91 0.97
-1 5 -27 2.29 1.01
-1 5 -28 24.83 1.97
-1 5 -28 31.33 2.06
-1 5 -28 29.12 2.02
-1 5 -29 51.47 2.55
1 6 -28 34.1 1.93
1 6 -28 27.72 1.79
1 6 -27 28.9 2.08
1 6 -27 28.48 2.04
1 6 -26 2.17 0.96
1 6 -26 2.44 1.03
1 6 -25 22.14 2.12
1 6 -25 22.18 2.03
1 -6 -25 27.65 2.14
1 6 -24 1.67 1.18
1 6 -24 -0.43 1.05
1 -6 -24 2.24 1.14
1 6 -23 56.09 3.56
1 6 -23 50.97 3.44
1 6 -23 52.6 3.73
1 -6 -23 56.96 3.59
1 6 -22 18.66 2.14
1 6 -21 0.18 1.15
1 6 -21 0.18 1.01
1 -6 -21 -0.18 1.1
1 6 -21 -0.84 1.29
1 6 -20 0.19 1.15
1 6 -20 -0.43 1.39
1 6 -20 -0.18 1.17
1 -6 -20 0.37 1.13
1 6 -19 35.33 2.93
1 6 -19 34.21 2.87
1 -6 -19 38.8 2.96
1 6 -19 34.76 3.07
1 6 -18 111.21 5.97
1 6 -18 106.47 5.63
1 6 -18 103.86 5.6
1 6 -17 227.92 10
1 6 -17 217.86 9.63
1 6 -17 213.09 9.59
1 6 -16 2.41 1.25
1 -6 -16 2.05 1.18
1 6 -16 3.28 1.13
1 6 -16 1.91 1.07
1 6 -15 1.72 1.23
1 6 -15 0.16 0.91
1 -6 -15 0.75 0.83
1 6 -15 1.33 0.93
1 6 -14 1.81 1.03
1 6 -14 1.09 0.88
1 -6 -14 -0.14 0.69
1 6 -14 0.63 0.83
1 6 -13 47.47 3.13
1 6 -13 42.43 2.84
1 -6 -13 42.21 2.75
1 6 -13 38.74 2.78
1 -6 -12 13.17 1.43
1 6 -12 12.11 1.46
1 6 -12 11.09 1.55
1 6 -11 15.97 1.62
1 6 -11 17.84 1.8
-1 6 11 16.66 1.51
1 6 -10 30.57 1.96
-1 6 10 33.4 2.14
1 6 -10 33.36 2.4
1 6 -10 34.76 2.28
-1 6 9 14.44 1.36
1 6 -9 15.96 1.27
1 6 -9 13.67 1.44
1 6 -8 18.84 1.36
1 6 -8 20.89 1.62
-1 6 8 15.71 1.42
1 6 -7 1058.55 37.48
1 6 -7 1047.68 37.8
-1 6 7 1029.64 37.7
-1 6 6 3.81 0.81
1 6 -6 3.92 0.66
1 6 -6 4.33 0.83
1 6 -5 249.37 9.65
-1 6 5 246.01 9.63
1 6 -5 246.76 9.71
1 6 -5 245.56 9.36
1 6 -4 9.75 1.08
-1 6 4 8.41 1.02
-1 6 3 54.75 2.82
1 6 -3 52.98 2.8
1 6 -3 56.42 2.86
-1 6 2 325.49 12.2
1 6 -2 320.23 12.21
1 6 -2 314.83 12.25
-1 6 1 114.14 4.93
1 6 -1 105.25 4.91
1 6 -1 104.4 4.97
1 6 0 17.07 1.43
1 6 0 16.37 1.41
1 6 0 17.88 1.45
-1 6 0 17.51 1.4
-1 6 -1 40.89 2.36
1 6 1 40.79 2.41
1 6 1 45.92 2.48
1 6 1 42.69 2.43
-1 6 -1 46.51 2.39
1 6 2 163.39 6.63
-1 6 -2 158.47 6.47
1 6 2 153.07 6.56
1 6 2 160.9 6.38
1 6 3 47.43 2.56
1 6 3 42.44 2.31
1 6 3 42.9 2.48
-1 6 -3 43.58 2.36
-1 6 -4 35.79 2.04
1 6 4 36.31 2.21
1 6 4 33.23 2.17
1 6 4 35.12 2.04
-1 6 -5 344.27 13.54
1 6 5 367.57 13.86
1 6 5 361.65 13.66
1 6 5 383.42 13.92
1 6 6 1.07 0.69
1 6 6 1.76 0.69
-1 6 -6 1.21 0.68
1 6 6 1.73 0.8
-1 6 -6 0.63 0.5
-1 6 -7 48.56 2.63
-1 6 -7 55.01 2.84
1 6 7 55.43 2.92
1 6 7 53.69 2.98
-1 6 -7 52.84 2.92
1 6 8 161.1 6.84
-1 6 -8 162.86 6.91
1 6 8 159.02 6.91
1 6 9 17.82 1.67
-1 6 -9 18.48 1.68
-1 6 -10 23.12 1.84
-1 6 -10 26.35 2.05
1 6 10 22.91 1.96
-1 6 -10 26.29 2.09
-1 6 -11 103.22 5.06
1 6 11 104.51 5.03
-1 6 -11 104.01 5.03
-1 6 -11 96.55 4.8
1 6 11 103.78 5.01
1 6 12 16.25 1.74
1 6 12 20.9 1.9
-1 6 -12 21.75 1.8
-1 6 -12 19.9 1.9
-1 6 -13 38.49 2.57
1 6 13 33.8 2.51
-1 6 -13 32.09 2.51
-1 6 -13 35.78 2.68
1 6 13 39.27 2.75
1 6 14 15.11 1.62
-1 6 -14 12.46 1.49
1 6 14 10.33 1.52
-1 6 -14 12.7 1.54
-1 6 -14 14.67 1.71
-1 6 -14 16.24 1.69
1 6 15 102.19 5.28
1 6 15 116.96 5.61
-1 6 -15 107.6 5.35
-1 6 -15 108.96 5.52
-1 6 -15 113.29 5.66
-1 6 -16 0.36 1
1 6 16 1.33 1.03
-1 6 -16 0.34 0.94
-1 6 -16 0.47 0.84
-1 6 -17 135.2 6.68
-1 6 -17 137.57 6.63
-1 6 -17 136.12 6.42
-1 -6 -17 128.4 6.3
-1 -6 -18 1.27 1
-1 6 -18 1.35 0.97
-1 6 -18 3.29 1.37
-1 6 -18 -0.36 1.15
-1 6 -19 10.37 1.77
-1 -6 -19 9.2 1.47
-1 6 -19 10.51 1.74
-1 6 -20 53.18 3.62
-1 -6 -20 47 3.21
-1 6 -20 48.68 3.46
-1 6 -21 13.14 1.91
-1 6 -21 8.35 1.76
-1 -6 -21 12.91 1.64
-1 6 -21 12.05 1.82
-1 6 -22 12.59 1.82
-1 6 -23 15.29 1.99
-1 6 -23 16 2.16
-1 6 -23 21.82 2.2
-1 -6 -23 17.47 1.82
-1 6 -24 25.36 2.46
-1 6 -24 29.14 2.45
-1 6 -25 73.76 3.85
-1 6 -25 69.21 3.84
-1 6 -25 67.25 3.94
-1 6 -25 64.95 3.64
-1 6 -26 14.79 1.74
-1 6 -26 20.89 1.66
-1 6 -26 18.2 1.75
-1 6 -26 17.46 1.7
-1 6 -27 15.68 1.69
-1 6 -27 18.19 1.69
-1 6 -28 35.39 2.31
-1 6 -28 55.33 2.49
1 7 -27 30.46 1.96
1 7 -26 1.92 0.97
1 7 -26 2.46 1.03
1 7 -25 0.13 1.01
1 -7 -25 -0.11 0.88
1 7 -25 0.71 0.96
1 7 -24 1.23 1.14
1 -7 -24 2.47 0.97
1 7 -24 1.09 1.04
1 -7 -23 24.34 2.19
1 7 -23 21.57 2.31
1 7 -22 4.03 1.55
1 -7 -22 2.09 1.18
1 7 -22 2.5 1.31
1 7 -21 229.9 10.02
1 -7 -20 1.25 1.01
1 7 -20 1.85 1.22
1 7 -20 1.47 1.14
1 7 -20 3.81 1.24
1 7 -20 -0.21 1.19
1 7 -20 1.99 1.08
1 7 -19 165.31 8.03
1 7 -19 192.49 8.74
1 -7 -19 185.13 8.31
1 7 -19 191.39 8.4
1 7 -19 181.84 8.35
1 7 -19 167.76 8.28
1 7 -18 9.89 1.62
1 7 -18 12.55 1.78
1 7 -18 10.81 1.86
1 7 -18 15.34 1.97
1 7 -17 0.35 0.96
1 7 -17 -0.56 0.95
1 7 -17 -0.66 1.3
1 7 -17 -0.19 1.01
1 7 -16 0.35 1.05
1 7 -16 -0.73 1
1 7 -16 0.18 0.95
1 7 -16 -0.43 1.16
1 7 -15 90.46 5.01
1 7 -15 88.91 4.99
1 -7 -15 102.01 5.03
1 7 -15 87.41 4.98
1 7 -15 98.21 5.39
1 7 -14 21.82 2.09
1 7 -14 20.39 2.12
1 7 -14 21.43 2.08
1 -7 -14 19.62 1.94
1 7 -14 17.43 2.12
1 7 -13 87.58 4.77
1 7 -13 89.78 4.76
1 -7 -13 94.38 4.65
1 7 -13 92.15 5.07
1 7 -13 85.19 4.72
1 7 -12 73.63 4.12
1 7 -12 65.12 3.98
1 7 -12 71.67 4.09
1 -7 -12 78.28 4.01
1 7 -12 82.6 4.42
-1 7 11 189.31 7.65
1 7 -11 165.14 7.54
1 7 -11 163.87 7.52
1 7 -11 156.12 7.43
1 -7 -11 186.11 7.47
-1 7 11 162.23 7.28
1 7 -11 173.57 7.78
1 7 -10 5.9 1.15
-1 7 10 6.84 1.21
1 7 -10 5.25 1.21
-1 7 10 6.49 1.05
1 7 -10 3.97 1.01
1 -7 -10 6.39 1.07
1 7 -10 4.49 0.97
1 7 -9 771.29 27.92
1 7 -9 729.71 27.65
-1 7 9 748.63 27.52
1 7 -9 743.39 27.65
1 7 -8 0.62 0.7
-1 7 8 0.23 0.62
1 7 -8 0.12 0.68
1 7 -8 -0.54 0.8
1 7 -7 183.49 7.7
1 7 -6 2.32 0.57
-1 7 6 1.26 0.71
1 7 -6 1.86 0.71
1 7 -5 618.73 22.21
1 7 -5 585.97 21.8
-1 7 5 597.05 22.22
-1 7 4 4.4 0.9
1 7 -3 71.02 3.56
-1 7 3 67.39 3.5
-1 7 2 8.24 1.08
1 7 -2 7.57 1.04
1 7 -1 1.05 0.66
-1 7 1 1.33 0.68
1 7 0 34.78 2.23
-1 7 0 33.8 2.18
-1 7 -1 62.56 3.12
-1 7 -1 53.8 3.03
1 7 1 53.6 3.05
1 7 1 58.18 3.11
-1 7 -2 21.66 1.66
1 7 2 20.79 1.75
1 7 2 22.17 1.76
-1 7 -3 382.89 14.64
1 7 3 386.3 14.5
1 7 3 388.36 14.82
1 7 4 11.28 1.18
1 7 4 13.31 1.41
-1 7 -4 14.26 1.29
1 7 5 1.13 0.61
-1 7 -5 1.27 0.63
1 7 5 1.84 0.78
1 7 5 0.6 0.73
1 7 6 2.11 0.75
-1 7 -6 3.34 0.91
1 7 6 1.15 0.76
1 7 6 3.25 0.91
-1 7 -7 795.44 29.16
1 7 7 776.24 28.94
1 7 7 803.02 29.27
-1 7 -7 790.27 29.21
1 7 7 800.98 29.23
-1 7 -7 786.35 28.97
-1 7 -8 58.98 3.2
1 7 8 60.68 3.45
-1 7 -8 59.93 3.39
1 7 8 55.48 3.36
-1 7 -8 54.56 3.25
1 7 8 62.92 3.45
-1 7 -9 652.33 24.04
-1 7 -9 638.12 24.2
1 7 9 642.81 24.25
-1 7 -9 640.22 24.24
1 7 9 654.55 24.27
-1 7 -9 646.53 24.21
1 7 9 646.92 24.28
1 7 10 27.74 2.22
1 7 10 26.8 2.22
-1 7 -10 26.85 2.25
-1 7 -10 27.98 2.25
1 7 10 28.24 2.29
-1 7 -10 27.92 2.09
-1 7 -10 27.87 2.24
1 7 10 28.78 2.28
1 7 11 50.38 3.16
1 7 11 53.04 3.27
-1 7 -11 48.14 3.12
-1 7 -11 43.9 2.97
-1 7 -11 44.98 2.89
-1 7 -11 48.73 3.13
1 7 11 46.33 3.05
1 7 11 48.79 3.13
-1 7 -12 32.51 2.4
1 7 12 34.45 2.6
1 7 12 35.93 2.63
-1 7 -12 33.05 2.49
-1 7 -12 33.94 2.63
1 7 12 29.96 2.53
1 7 12 34.14 2.53
-1 7 -13 5.21 1.11
1 7 13 6.84 1.41
1 7 13 3.78 1.1
1 7 13 5.92 1.15
-1 7 -13 5.95 1.27
1 7 13 3.49 1.16
-1 7 -13 4.47 1.13
-1 7 -14 9.67 1.56
1 7 14 7.1 1.4
-1 7 -14 8.57 1.3
-1 7 -14 11.92 1.7
1 7 14 10.08 1.43
-1 7 -14 9.02 1.38
-1 7 -15 16.03 1.76
1 7 15 17.24 1.93
1 7 15 15.94 1.74
-1 7 -15 17.54 2.02
-1 7 -15 16.11 2.01
-1 7 -16 13.63 1.84
-1 7 -16 13.95 1.88
-1 7 -16 12.37 1.96
-1 7 -17 72.58 4.36
-1 7 -17 77.61 4.72
-1 7 -17 70.86 4.39
-1 7 -18 4.63 1.33
-1 7 -18 5.91 1.47
-1 7 -18 5.76 1.71
-1 7 -19 365.78 15.25
-1 7 -19 375.31 15.69
-1 7 -19 393.09 15.49
-1 7 -20 -0.22 1.36
-1 7 -20 1.08 1.13
-1 7 -20 -0.19 1.1
-1 7 -21 86.94 4.82
-1 7 -22 -1.16 1.5
-1 7 -22 -0.16 1.12
-1 7 -22 2.23 1.31
-1 7 -22 0.99 1.25
-1 7 -23 -1.06 1.21
-1 7 -23 -0.73 1.06
-1 7 -23 -0.63 1.23
-1 7 -24 -0.78 1.2
-1 7 -24 0.13 0.97
-1 7 -24 -0.5 0.93
-1 7 -25 17.44 1.63
-1 7 -25 19.52 1.8
-1 7 -25 22.14 2.01
-1 7 -26 2.19 1.05
-1 7 -26 1.46 0.77
-1 7 -26 0.89 1.04
-1 7 -27 2.42 0.94
1 8 -26 2.34 0.95
1 8 -25 0.11 1
1 8 -24 2.42 1.08
1 -8 -24 2.32 0.93
1 -8 -23 9.32 1.35
1 8 -23 11.3 1.53
1 8 -23 8.26 1.54
1 8 -22 2.81 1.3
1 -8 -22 3.38 1.11
1 8 -22 2.78 1.11
1 8 -21 22.45 2.29
1 8 -21 25.22 2.48
1 8 -21 24.42 2.15
1 -8 -21 24.93 2.31
1 -8 -20 9.12 1.6
1 8 -20 8.07 1.64
1 8 -20 12.56 1.8
1 8 -20 13.41 1.7
1 -8 -19 27.59 2.47
1 8 -19 32.68 2.72
1 8 -19 27.93 2.82
1 8 -19 28.82 2.67
-1 8 18 172.81 8.41
1 8 -18 192.66 8.37
1 8 -18 191.15 8.48
1 8 -18 191.57 8.78
1 8 -18 161.87 8.38
1 8 -17 69.52 4.49
1 8 -17 71.11 4.24
-1 8 17 60.97 4.16
1 8 -17 69.8 4.23
1 8 -16 194.87 8.82
1 8 -16 192.48 8.75
1 8 -16 191.13 9.07
1 8 -15 0.56 1.03
1 8 -15 0.43 1.14
1 8 -15 1.46 1.03
1 8 -14 0.18 0.96
1 8 -14 -0.42 1.13
1 8 -14 -2.51 1.09
1 8 -13 31.51 2.61
1 8 -13 30.53 2.61
1 8 -13 30.85 2.81
1 8 -12 9.65 1.53
1 8 -12 8.59 1.63
-1 8 12 12.21 1.67
1 8 -12 12.16 1.68
1 8 -11 47.17 3.34
-1 8 11 56.41 3.37
1 8 -11 43.55 3.13
1 8 -11 49.18 3.27
1 8 -10 46.85 3.22
1 8 -10 44.35 3
-1 8 10 55.79 3.34
1 8 -10 49.69 3.2
1 8 -10 44.34 3.06
1 8 -9 4.17 1.03
1 8 -9 3.62 1.12
-1 8 9 5.54 1.17
1 8 -9 5.11 1.06
1 8 -9 4.55 1.17
-1 8 8 135.74 6.14
1 8 -8 126.29 5.98
1 8 -8 128.7 6.08
1 8 -8 126.07 6.11
-1 8 7 194.35 8.31
1 8 -7 190.71 8.34
1 8 -7 187.24 8.21
1 8 -7 202.61 8.39
-1 8 6 459.53 17.57
1 8 -6 455.24 17.6
1 8 -6 444.43 17.58
-1 8 6 500.02 18.01
1 8 -6 441.57 17.44
1 8 -5 272.73 10.53
1 8 -5 256.34 10.53
1 8 -5 259.31 10.56
-1 8 5 264.7 10.82
-1 8 5 258.09 10.54
1 8 -5 244.82 10.5
-1 8 4 0.64 0.72
1 8 -4 1.17 0.84
-1 8 4 1.95 0.96
1 8 -4 2.53 0.85
-1 8 3 11.81 1.38
1 8 -3 13 1.47
-1 8 3 12 1.54
1 8 -2 24.2 1.94
1 8 -2 21.47 1.9
-1 8 2 23.96 2
-1 8 2 24.54 1.94
1 8 -1 0.63 0.7
-1 8 1 0.37 0.68
-1 8 1 -0.39 0.74
1 8 -1 0.13 0.72
-1 8 0 41.1 2.63
1 8 0 37.39 2.58
-1 8 0 46.99 2.81
1 8 0 40.41 2.66
1 8 1 173.49 7.75
-1 8 -1 184.44 7.67
1 8 1 188.25 7.75
-1 8 -1 169.92 7.65
1 8 2 2.76 0.85
1 8 2 1.96 0.91
-1 8 -2 3.91 0.91
-1 8 -2 2.6 0.96
-1 8 -3 326.38 13.23
1 8 3 355 13.54
1 8 3 340.6 13.45
-1 8 -3 338.97 13.43
1 8 3 347.51 13.56
-1 8 -4 157.4 6.98
1 8 4 165.06 7.24
1 8 4 169.07 7.27
-1 8 -4 163.89 7.22
1 8 4 162.75 7.3
-1 8 -5 302.02 12.42
1 8 5 310.92 12.75
-1 8 -5 325.93 12.75
1 8 5 337.91 12.82
-1 8 -6 131.79 6.13
-1 8 -6 123.71 6.11
-1 8 -6 139.72 6.11
-1 8 -6 125.03 5.88
1 8 6 143.74 6.36
1 8 6 139.01 6.26
1 8 7 89.26 4.62
-1 8 -7 83.73 4.49
-1 8 -7 87.71 4.6
1 8 7 89.33 4.64
-1 8 -7 87.69 4.36
-1 8 -7 94.2 4.56
-1 8 -7 84.37 4.25
1 8 7 85.25 4.63
-1 8 -8 51.21 3.03
-1 8 -8 44.58 3.06
-1 8 -8 50.94 3.3
1 8 8 50.5 3.27
-1 8 -8 54.31 3.24
1 8 8 53.32 3.28
1 8 8 49.73 3.24
1 8 9 7.07 1.3
-1 8 -9 6.18 1.37
1 8 9 7.66 1.45
-1 8 -9 6.05 1.07
-1 8 -9 6.32 1.21
-1 8 -9 6.47 1.18
1 8 9 7.23 1.33
-1 8 -9 6.73 1.23
1 8 10 0.83 0.9
-1 8 -10 1.12 0.75
-1 8 -10 1.07 0.9
1 8 10 1.01 0.95
-1 8 -10 -0.17 0.95
-1 8 -10 0.49 0.79
-1 8 -10 1.5 0.97
1 8 10 1.01 0.89
-1 8 -11 60.67 3.53
1 8 11 58.06 3.77
-1 8 -11 61.82 3.85
-1 8 -11 65.35 3.84
-1 8 -11 60.26 3.8
1 8 11 57.2 3.71
-1 8 -11 63.23 3.73
1 8 11 59.93 3.75
-1 8 -12 18.49 2.02
1 8 12 24.35 2.21
1 8 12 18.19 2.15
-1 8 -12 19.71 2.16
-1 8 -12 21.6 2.33
-1 8 -12 22.46 2.01
1 8 12 18.85 2.01
-1 8 -13 112.94 5.89
1 8 13 136.61 6.34
-1 8 -13 113.69 6.08
-1 8 -13 128.69 6.33
1 8 13 121.32 6.05
1 8 13 113.22 5.91
-1 8 -13 112.81 5.74
-1 8 -14 1.3 0.85
-1 8 -14 2.14 1.07
-1 8 -14 2.47 1.38
-1 8 -14 2.09 1.19
1 8 14 0.9 0.96
-1 8 -14 3.73 1.55
1 8 14 1.06 0.91
-1 8 -15 55.26 3.68
1 8 15 44.47 3.26
-1 8 -15 52.36 3.75
-1 8 -15 56.99 3.63
-1 8 -15 52.47 3.71
1 8 15 51.01 3.46
-1 8 -16 127.41 6.53
-1 8 -16 123.51 6.33
-1 8 -16 126.98 6.47
-1 8 -16 127.54 6.64
-1 8 -17 3.17 1.26
-1 8 -17 4.83 1.59
-1 8 -17 4.44 1.51
-1 8 -17 4.84 1.39
-1 8 -18 64.37 4.11
-1 8 -18 60.44 3.9
-1 8 -18 58.03 3.88
-1 8 -18 55.67 4
-1 8 -19 -0.72 1.14
-1 8 -19 0.57 1.16
-1 8 -19 -0.85 1.51
-1 8 -20 106.46 5.53
-1 8 -21 38.21 2.88
-1 8 -21 34.39 2.72
-1 8 -21 31.68 2.91
-1 8 -22 0.45 1.09
-1 8 -22 1.33 1.09
-1 8 -22 0.59 1.01
-1 8 -22 0.17 1.21
-1 8 -23 1.32 1.03
-1 8 -23 1.75 0.99
-1 8 -23 1.16 0.98
-1 8 -23 1.09 1.19
-1 8 -24 -0.23 0.9
-1 8 -24 0.27 1.05
-1 8 -24 -0.11 0.85
-1 8 -25 15.16 1.38
-1 8 -25 12.43 1.6
-1 8 -26 17.08 1.53
1 9 -25 8.98 1.18
1 9 -24 4.6 1.23
1 9 -23 14.74 1.71
1 -9 -23 12.36 1.32
1 9 -22 19.68 1.88
1 -9 -22 20.54 1.81
1 9 -22 24.83 2.27
1 9 -21 0.62 0.94
1 9 -21 1.2 1.08
1 -9 -21 -0.39 0.93
1 9 -21 0.68 1.18
1 9 -20 87.19 4.67
1 -9 -20 90.27 4.7
1 9 -20 90.79 5.07
1 9 -19 11.26 2.01
1 9 -19 9.23 1.65
1 9 -19 9.42 1.8
1 -9 -19 10.39 1.61
1 9 -18 30.72 2.65
1 9 -18 25.95 2.73
1 9 -17 12.81 1.78
1 9 -17 11.6 1.99
1 9 -17 11.99 1.81
1 9 -17 13.42 2.04
1 9 -16 95.97 5.46
1 9 -16 99.76 5.83
1 9 -16 108.34 5.6
1 9 -16 108.51 5.88
-1 9 16 103.8 5.71
1 9 -15 0.38 1.09
1 9 -15 1.09 1.41
1 9 -15 -1.38 1.58
1 9 -15 0.76 1.28
-1 9 15 -0.43 1.17
1 9 -14 -0.76 1.12
1 9 -14 -0.86 1.27
-1 9 14 -0.22 1.07
1 9 -14 0.38 1.15
1 9 -13 67.3 4.27
-1 9 13 65.15 3.99
1 9 -13 60.43 4
-1 9 13 60.87 4.17
1 9 -12 19.09 2.22
-1 9 12 20.69 2.18
1 9 -12 16.82 2.02
-1 9 12 18.16 2.16
-1 9 12 14.34 1.82
1 9 -11 12.88 1.85
-1 9 11 11.8 1.69
-1 9 11 15.05 1.97
-1 9 11 12.46 1.9
1 9 -11 14.1 1.84
-1 9 10 208.33 9.69
1 9 -10 208.44 9.37
-1 9 10 212.98 9.44
-1 9 10 208.66 9.31
1 9 -10 230.24 9.62
1 9 -10 211.55 9.26
1 9 -9 90.31 5.02
1 9 -9 96.26 5.14
-1 9 9 93.28 4.99
-1 9 9 97.16 5.34
1 9 -9 93.59 4.95
1 9 -8 239.63 10.47
1 9 -8 247.55 10.53
-1 9 8 244.66 10.44
1 9 -8 237.5 10.33
-1 9 8 275.78 11.08
1 9 -7 112.48 5.68
1 9 -7 115.39 5.67
-1 9 7 112.16 5.6
1 9 -7 114.09 5.58
-1 9 7 110.56 5.86
1 9 -6 102.49 5.43
1 9 -6 103.97 5.37
-1 9 6 113.38 5.48
-1 9 6 117.88 5.81
1 9 -6 110.45 5.37
1 9 -5 0.43 0.76
-1 9 5 0.31 0.84
1 9 -5 0.3 0.81
-1 9 5 0.71 0.86
-1 9 4 291.5 11.78
-1 9 4 290.53 11.54
1 9 -4 279.43 11.39
1 9 -4 267.5 11.48
1 9 -4 273.84 11.35
1 9 -4 279.64 11.68
1 9 -3 0.16 0.74
-1 9 3 0.99 0.9
1 9 -3 1.24 0.81
-1 9 3 -0.15 0.77
1 9 -2 44.44 2.97
-1 9 2 44.99 2.95
-1 9 2 47.77 3.1
1 9 -2 43.14 2.82
1 9 -1 47.43 2.94
-1 9 1 55.78 3.29
-1 9 1 53.4 3.18
1 9 -1 46.88 3.09
1 9 0 233.75 10.39
1 9 0 249.26 10.16
-1 9 0 258.77 10.49
1 9 0 256.4 10.45
-1 9 -1 23.9 2.19
1 9 1 29.4 2.44
1 9 2 71.12 3.91
1 9 2 67.82 3.9
-1 9 -2 59.99 3.62
-1 9 -3 0.86 0.79
1 9 3 0.68 0.85
-1 9 -3 -0.47 1.07
1 9 3 0.47 0.96
1 9 4 14.39 1.77
-1 9 -4 12.49 1.54
-1 9 -4 15.04 1.77
1 9 4 12.86 1.71
-1 9 -5 17.4 1.84
1 9 5 14.39 1.72
-1 9 -5 14.74 1.76
1 9 5 12.17 1.69
-1 9 -5 14.07 1.6
1 9 6 68.23 4.16
1 9 6 82.65 4.39
-1 9 -6 69.69 3.94
-1 9 -6 76.59 4.22
1 9 6 75.66 4.28
-1 9 -6 79.61 4.35
1 9 6 71.61 4.27
-1 9 -6 73.63 3.96
-1 9 -6 73.69 4.04
-1 9 -7 22.84 1.98
-1 9 -7 28.44 2.34
1 9 7 26.94 2.35
-1 9 -7 24.31 2.26
1 9 7 22.8 2.25
-1 9 -7 26.58 2.2
1 9 7 23.38 2.22
1 9 7 23.79 2.28
-1 9 -8 437.23 16.94
-1 9 -8 409.77 17.11
1 9 8 431.9 17.29
-1 9 -8 432.79 17.29
1 9 8 437.81 17.4
-1 9 -8 472.28 17.22
1 9 8 441.93 17.37
1 9 8 428.99 17.26
-1 9 -9 166.7 7.59
1 9 9 169.16 7.99
1 9 9 170.92 8
-1 9 -9 174.38 8
-1 9 -9 172.4 7.92
1 9 9 174.82 7.96
-1 9 -9 176.37 7.88
-1 9 -10 66.43 4.07
1 9 10 67.82 4.22
-1 9 -10 72.27 4.24
1 9 10 71.3 4.26
1 9 10 60.55 4
-1 9 -10 73.31 4.25
-1 9 -10 61 3.73
1 9 11 7.41 1.37
-1 9 -11 10.85 1.77
1 9 11 7.49 1.59
-1 9 -11 8.45 1.64
1 9 11 6.34 1.43
-1 9 -11 6.87 1.24
-1 9 -11 8.07 1.48
1 9 12 80.11 4.83
-1 9 -12 91.84 5.01
-1 9 -12 79.41 4.42
1 9 12 81.45 4.77
-1 9 -12 83.46 4.84
1 9 12 81.13 4.71
-1 9 -13 40.89 3.08
1 9 13 45.83 3.33
-1 9 -13 38.11 3.15
-1 9 -13 36.88 2.84
1 9 13 43.5 3.14
-1 9 -13 43.14 3.27
1 9 13 37.14 3.02
-1 9 -14 5.95 1.52
-1 9 -14 5.44 1.52
-1 9 -14 7.41 1.54
1 9 14 5.6 1.24
-1 9 -15 9.35 1.7
1 9 15 5.47 1.3
-1 9 -15 4.52 1.44
1 9 15 7.77 1.43
-1 9 -15 6.15 1.53
-1 9 -16 6.1 1.55
-1 9 -16 4.91 1.51
-1 9 -16 3.71 1.32
-1 9 -17 105.84 5.59
-1 9 -17 101.18 5.59
-1 9 -17 90.5 5.2
-1 9 -18 143.17 6.88
-1 9 -19 8.06 1.73
-1 9 -19 8.73 1.56
-1 9 -19 7.24 1.8
-1 9 -20 83.77 4.78
-1 9 -20 92.08 5.02
1 9 20 91.62 4.89
-1 9 -21 2.21 1.12
-1 9 -21 2.34 1.35
1 9 21 3.42 1.2
-1 9 -21 1.27 1.1
-1 9 -22 3.45 1.14
-1 9 -22 1.93 1.13
1 9 22 2.28 1.03
-1 9 -22 1.74 1.06
-1 9 -23 1.06 0.9
-1 9 -23 -1.03 1.08
-1 9 -23 -0.42 0.91
-1 9 -24 4.62 1.35
-1 9 -24 5.78 1.06
-1 9 -25 6.8 1.05
1 10 -24 3.44 0.9
1 10 -23 13.98 1.64
1 10 -22 1.5 0.97
1 10 -22 1.35 1.02
1 -10 -22 2.02 0.79
1 10 -21 9.59 1.43
1 10 -21 6.56 1.4
1 -10 -21 8.95 1.18
1 10 -20 8.25 1.51
1 10 -20 7.71 1.56
1 -10 -20 11.9 1.44
1 -10 -19 26.93 2.2
1 10 -19 31.74 2.67
1 10 -19 25.42 2.49
1 10 -18 167.05 7.72
1 10 -18 153.86 7.28
1 10 -17 36.02 2.84
1 10 -17 33.79 3.1
1 10 -17 39.59 3.18
1 10 -16 215.01 9.96
1 10 -15 3.01 1.28
1 10 -15 5.99 1.74
1 10 -15 3.79 1.45
1 10 -14 21.17 2.38
-1 10 14 21.93 2.35
-1 10 14 20.37 2.11
1 10 -14 17.22 2.4
1 10 -14 20.21 2.24
1 10 -13 15.99 2.19
-1 10 13 22.57 2.4
-1 10 13 21.18 2.12
1 10 -13 15.4 2.09
1 10 -13 18.3 2.5
1 10 -12 4.14 1.46
1 10 -12 3.32 1.3
-1 10 12 4.21 1.39
1 10 -12 4.04 1.68
-1 10 12 2.72 1.27
1 10 -11 12.72 1.95
-1 10 11 9.05 1.72
1 10 -11 12.67 2.13
-1 10 11 11.03 1.72
1 10 -11 9.72 1.68
-1 10 10 18.8 2.16
1 10 -10 14.43 1.97
1 10 -10 16.27 2.06
-1 10 10 15.72 2.04
-1 10 10 14.8 1.82
1 10 -10 14.03 1.82
1 10 -10 16.8 2.26
-1 10 9 8.86 1.69
1 10 -9 9.48 1.62
1 10 -9 9.86 1.7
1 10 -9 4.94 1.64
1 10 -9 6.07 1.29
-1 10 9 7.7 1.41
-1 10 9 8.37 1.69
1 10 -8 0.73 1.07
1 10 -8 -0.87 1.39
1 10 -8 -0.35 0.93
-1 10 8 -0.43 1.09
-1 10 8 0.9 0.98
1 10 -7 -0.42 1.36
1 10 -7 -0.18 1.09
-1 10 7 2.14 1
1 10 -7 -0.34 0.87
-1 10 7 0.85 1
-1 10 6 113.46 5.8
1 10 -6 109.69 5.78
1 10 -6 115.83 6.12
-1 10 6 123.22 6.25
1 10 -6 114.2 5.71
-1 10 5 110.24 5.46
1 10 -5 104.37 5.37
-1 10 5 93.48 5.46
1 10 -5 100.24 5.58
1 10 -5 105.55 5.31
-1 10 4 313.62 12.58
-1 10 4 287.63 12.18
1 10 -4 293.9 12.4
1 10 -4 271.15 12.16
1 10 -4 312.52 12.18
1 10 -4 293.38 12.11
1 10 -3 135.78 5.97
-1 10 3 116.22 5.89
1 10 -3 108.78 5.91
-1 10 3 118.53 6.17
1 10 -3 115.69 6.04
1 10 -2 23.42 2.12
1 10 -2 28.04 2.4
-1 10 2 22.2 2.3
1 10 -2 26.82 2.42
1 10 -1 41 3.04
1 10 -1 41.95 3.07
-1 10 1 40.26 2.99
1 10 0 2.41 1.11
1 10 0 0.75 0.95
-1 10 0 2.14 1.01
1 10 0 1.97 1.34
1 10 1 11.23 1.73
-1 10 -1 12.84 1.7
1 10 1 12.53 1.74
-1 10 -2 148.87 7.11
1 10 2 153.93 7.4
1 10 2 156.3 7.27
1 10 3 27.75 2.49
-1 10 -3 22.52 2.12
1 10 3 22.75 2.3
1 10 4 290.22 12.11
1 10 4 304.79 12.02
-1 10 -5 16.21 1.75
-1 10 -5 22.36 2.17
-1 10 -5 15.7 1.8
1 10 5 17.75 2.11
1 10 5 20.12 2.12
1 10 5 14.29 1.88
-1 10 -5 19.33 2.13
1 10 6 231.18 10.43
-1 10 -6 253.69 10.34
-1 10 -6 247.53 10.38
1 10 6 222.24 10.21
-1 10 -6 223.04 9.82
1 10 6 238.69 10.32
-1 10 -7 6.33 1.43
1 10 7 6.94 1.51
-1 10 -7 3.88 1.26
1 10 7 5.66 1.4
-1 10 -7 5.95 1.21
1 10 7 6.23 1.43
-1 10 -8 -0.2 1.2
1 10 8 -0.59 1.23
-1 10 -8 0.17 1.17
-1 10 -8 -0.38 0.97
1 10 8 -0.6 1.07
-1 10 -8 0.93 0.83
1 10 8 0.85 1.06
1 10 9 41.24 3.32
-1 10 -9 42.57 3.25
1 10 9 44.17 3.39
-1 10 -9 45.2 3.24
1 10 9 46.53 3.39
-1 10 -9 41.7 3.12
-1 10 -10 19.92 2.29
1 10 10 15.17 2.08
-1 10 -10 18.73 2.1
-1 10 -10 18.2 2.08
1 10 10 15.35 2.03
1 10 10 15.13 1.95
-1 10 -11 0.82 1.15
1 10 11 2.45 1.37
-1 10 -11 3.8 1.37
1 10 11 4.67 1.23
1 10 12 12.23 1.93
-1 10 -12 13.51 2.01
1 10 12 15.12 1.94
-1 10 -12 12.14 1.87
1 10 13 25.23 2.48
1 10 13 19.98 2.36
-1 10 -13 19.36 2.31
1 10 13 19.75 2.2
1 10 14 68.4 4.29
-1 10 -14 65.06 4.3
1 10 14 66.31 4.17
-1 10 -14 62.66 4.13
-1 10 -15 6.69 1.6
1 10 15 6.36 1.42
-1 10 -15 4.62 1.46
1 10 16 130.39 6.61
-1 10 -17 78.95 4.71
1 10 17 79.23 4.67
-1 10 -17 82.06 4.77
-1 10 -18 -0.17 1.31
-1 10 -18 0.54 1.28
1 10 18 1.05 1.05
-1 10 -19 1.44 1.13
-1 10 -19 0.17 1.21
1 10 19 0.16 0.95
-1 10 -19 1.26 1.3
-1 10 -20 37.71 2.71
-1 10 -20 42.11 2.9
-1 10 -20 33.03 2.79
1 10 20 41.3 2.8
-1 10 -21 48.58 2.92
-1 10 -21 47.67 3.03
1 10 21 50.83 2.9
-1 10 -22 34.09 2.19
-1 10 -22 31.39 2.24
-1 10 -23 3.15 1.16
-1 10 -23 6.86 1.35
-1 10 -24 13.07 1.27
1 11 -22 14.67 1.35
1 11 -22 19.81 1.57
1 11 -21 38.14 2.58
1 11 -21 45.18 2.74
1 11 -20 4.98 1.29
1 11 -20 7.97 1.38
1 11 -19 11.84 1.71
1 11 -19 10.47 1.57
1 11 -18 15.39 2
1 11 -18 16.18 1.94
1 11 -17 2.63 1.45
1 11 -17 2.23 1.35
1 11 -16 15.49 2.04
1 11 -15 31.6 2.8
1 11 -15 26.04 2.86
1 11 -14 21.33 2.62
-1 11 14 24.33 2.22
-1 11 13 28.69 2.49
1 11 -13 31.01 3.01
-1 11 12 55.01 3.74
1 11 -12 59.08 4.3
1 11 -12 65.93 4.12
-1 11 12 58.16 3.88
-1 11 11 25.76 2.6
1 11 -11 29.3 2.72
-1 11 11 31.33 2.61
1 11 -11 30.27 3.08
-1 11 11 28.57 2.74
-1 11 10 120.44 6.28
1 11 -10 110.08 6.08
-1 11 10 122.16 6.17
-1 11 10 126.6 6.62
1 11 -10 125.49 6.7
-1 11 9 4.26 1.42
-1 11 9 6.32 1.51
1 11 -9 5.39 1.87
1 11 -9 6.89 1.49
-1 11 8 0.2 1.21
1 11 -8 -0.23 1.41
1 11 -8 0.19 1.04
-1 11 8 0.23 1.06
1 11 -7 -1.35 1.62
-1 11 7 0.92 1.09
1 11 -7 1.64 1.19
1 11 -6 -1.09 1.61
1 11 -6 1.28 0.89
-1 11 6 -0.38 0.92
1 11 -6 0.18 1.07
-1 11 6 -0.23 1.09
-1 11 5 54.34 3.75
1 11 -5 50.24 3.73
-1 11 5 47.36 3.41
1 11 -5 44.94 3.29
1 11 -5 48.37 3.3
1 11 -4 3.04 1.04
-1 11 4 2.85 1.29
1 11 -4 5.46 1.35
1 11 -4 3.49 1.64
-1 11 3 57.61 3.88
1 11 -3 58.1 3.63
1 11 -3 53.49 3.9
1 11 -3 55.55 3.74
1 11 -2 -1.34 1.6
-1 11 2 0.63 1.01
1 11 -2 1.64 0.99
1 11 -1 22.28 2.47
1 11 -1 24.13 2.46
-1 11 1 25.91 2.5
-1 11 0 16.73 2.1
1 11 0 17.3 2.22
1 11 1 107.99 5.96
-1 11 -1 108.08 5.75
1 11 2 8.17 1.6
1 11 2 11.04 1.8
-1 11 -2 9.34 1.55
-1 11 -2 9.81 1.75
-1 11 -3 1.68 1.02
1 11 3 2.42 1.31
-1 11 -3 3.1 1.46
1 11 3 3.55 1.25
1 11 3 5.2 1.43
-1 11 -4 13.68 1.63
1 11 4 16.17 2.03
1 11 4 13.31 1.93
1 11 4 15.58 2.12
-1 11 -4 13.11 1.78
-1 11 -4 13.29 1.86
-1 11 -5 33.98 2.84
1 11 5 30.64 2.92
-1 11 -5 32.68 2.74
1 11 5 38.91 3.05
1 11 5 37.82 3.03
-1 11 -6 41.79 3.08
1 11 6 30.63 2.93
1 11 6 33.39 2.89
1 11 6 37.21 3.01
1 11 7 11.4 1.91
1 11 7 13.47 1.98
-1 11 -8 12.26 1.96
1 11 8 15.42 2.12
1 11 8 13.48 1.96
-1 11 -9 27.85 2.83
1 11 9 32.3 2.87
-1 11 -9 25.25 2.47
1 11 9 31.1 2.85
1 11 9 26.96 2.64
-1 11 -10 49.99 3.69
1 11 10 53.48 3.74
-1 11 -10 47.6 3.46
1 11 10 49.53 3.61
1 11 10 47.07 3.57
-1 11 -11 1.26 1.36
1 11 11 2.89 1.34
-1 11 -11 1.09 1.04
1 11 11 1.47 1.09
1 11 11 0.88 0.97
1 11 12 105.22 5.78
-1 11 -12 114.1 5.94
-1 11 -12 98.11 5.5
1 11 12 108.72 5.8
1 11 13 7.09 1.46
-1 11 -13 3.66 1.45
-1 11 -14 20.97 2.27
1 11 14 25.47 2.46
-1 11 -15 10.78 2.01
-1 11 -15 9.32 1.72
1 11 15 11.03 1.87
1 11 16 70.72 4.29
-1 11 -16 70.93 4.29
-1 11 -16 83.9 4.59
-1 11 -17 48.6 3.68
-1 11 -17 60.52 3.69
1 11 17 58.81 3.55
-1 11 -17 50.28 3.41
-1 11 -18 7.63 1.43
-1 11 -18 9.65 1.52
-1 11 -18 4.32 1.43
1 11 18 9.43 1.46
-1 11 -19 55.66 3.25
-1 11 -19 45.3 3.26
-1 11 -19 49.11 3.12
1 11 19 54.94 3.18
-1 11 -20 11.47 1.49
-1 11 -20 7.28 1.39
-1 11 -21 1.58 1.38
-1 11 -21 2.55 1.17
-1 11 -22 30.71 2.01
-1 11 -22 37.35 2.14
1 12 -21 7.32 0.96
1 12 -20 3.2 0.99
1 12 -20 4.66 1.06
1 12 -19 7.79 1.62
1 12 -19 11.09 1.5
1 12 -18 6.75 1.48
1 12 -18 5.86 1.27
1 12 -17 5.27 1.48
1 12 -17 2.41 1.1
1 12 -16 -1.56 1.37
1 12 -16 0.44 1.08
1 12 -15 1.89 1.38
1 12 -15 1.41 1.17
1 12 -14 1.16 1.15
-1 12 13 0.81 1.53
-1 12 13 -1.56 1.32
1 12 -13 1.7 1.51
1 12 -13 0.17 1.26
-1 12 12 3.52 1.4
-1 12 12 3.97 1.18
1 12 -12 3.75 1.75
1 12 -12 4.77 1.49
-1 12 11 41.94 3.25
1 12 -11 39.59 3.13
-1 12 11 46.71 3.16
1 12 -11 49.36 3.74
-1 12 10 35.49 2.82
1 12 -10 37.84 3.37
1 12 -9 11.26 1.68
1 12 -9 11.65 2.15
1 12 -8 15.05 2.04
1 12 -8 20.84 2.54
1 12 -8 22.23 2.17
-1 12 8 18.84 2.31
-1 12 7 72.14 4.48
-1 12 7 68.84 4.52
1 12 -7 71.02 4.24
1 12 -7 67.64 4.14
1 12 -7 69.57 4.64
-1 12 6 7.28 1.54
1 12 -6 5.4 1.28
1 12 -6 6.37 1.62
-1 12 6 4.62 1.48
1 12 -5 148.72 7.24
-1 12 5 155.38 7.69
1 12 -5 152.57 7.59
1 12 -4 19.58 2.08
-1 12 4 18.09 2.28
1 12 -4 15.41 2.16
1 12 -3 9.88 1.56
1 12 -3 12.1 1.94
-1 12 3 6.74 1.54
1 12 -2 88.09 5.19
-1 12 2 99.06 5.51
1 12 -2 94.8 5.14
-1 12 1 28.49 2.7
1 12 -1 28.58 2.74
-1 12 0 94.92 5.51
1 12 0 102.71 5.68
1 12 1 28.23 2.79
-1 12 -1 23.94 2.45
1 12 1 27.07 2.69
1 12 2 29.95 2.82
-1 12 -2 26.96 2.5
1 12 2 26.13 2.63
-1 12 -2 24.37 2.43
-1 12 -3 71.17 4.3
1 12 3 65.9 4.46
-1 12 -3 73.07 4.37
-1 12 -3 65.2 4.23
1 12 3 65.76 4.4
1 12 4 -0.23 1.09
-1 12 -4 0.2 0.98
1 12 4 -0.21 0.92
1 12 4 -0.21 1.26
-1 12 -4 0.61 1.32
1 12 5 4.94 1.32
-1 12 -5 3.01 1.18
1 12 5 2.28 1.13
1 12 5 2.54 1.41
-1 12 -5 3.79 1.49
1 12 6 0.47 1.05
1 12 6 0.21 1.03
-1 12 -6 -0.4 1.06
-1 12 -6 0.22 1.41
1 12 6 0.63 1.3
1 12 7 49.79 3.53
1 12 7 44.62 3.55
-1 12 -7 41.59 3.24
1 12 7 43.38 3.45
-1 12 -7 48.11 3.63
-1 12 -8 6.15 1.37
1 12 8 3.55 1.43
1 12 8 3.92 1.33
-1 12 -8 5.41 1.71
-1 12 -9 0.2 0.9
1 12 9 -1.44 1.4
1 12 9 0.61 1.02
-1 12 -9 -1.59 1.55
-1 12 -10 8.86 1.93
-1 12 -10 8.7 1.55
1 12 10 8.85 1.61
1 12 11 46.68 3.36
-1 12 -11 45.43 3.69
-1 12 -12 -1.32 1.66
1 12 12 0.76 1.09
1 12 13 80.28 4.6
-1 12 -14 20.67 2.08
1 12 14 24.23 2.25
-1 12 -15 21.25 2.44
1 12 15 22.79 2.13
-1 12 -15 19.04 1.93
1 12 16 21.28 2.01
-1 12 -16 21.15 1.94
-1 12 -16 25.1 2.47
-1 12 -17 14.22 1.59
1 12 17 14.5 1.6
-1 12 -17 15.06 1.97
-1 12 -18 12.05 1.4
-1 12 -18 11.66 1.72
-1 12 -19 14.19 1.92
-1 12 -19 13.26 1.43
-1 12 -20 19.18 1.72
-1 12 -20 22.04 1.56
-1 12 -21 3.69 0.97
1 13 -19 3.83 1.02
1 13 -18 6.71 1.17
1 13 -18 6.57 0.94
1 13 -17 5.67 1.5
1 13 -17 6.48 1.23
1 13 -16 -0.13 1.21
1 13 -16 0.81 0.92
1 13 -15 3.86 1.37
1 13 -15 3.61 1.14
1 13 -14 1.47 1.35
1 13 -14 0.86 1.01
1 13 -13 13.18 1.99
1 13 -13 10.12 1.51
-1 13 12 85.6 4.47
1 13 -12 81.45 4.77
1 13 -12 78.32 4.3
-1 13 11 104.98 5.51
1 13 -11 110.39 5.87
1 13 -11 108.16 5.33
-1 13 10 8.11 1.74
1 13 -10 5.87 1.47
-1 13 9 2.91 1.47
1 13 -8 3.28 1.82
1 13 -8 4.79 1.33
-1 13 8 4.94 1.65
-1 13 7 7.45 1.75
1 13 -7 6.18 1.45
1 13 -7 5.91 1.77
1 13 -7 5.32 1.2
1 13 -6 0.73 1.17
1 13 -6 0.17 0.92
1 13 -6 2.22 1.34
1 13 -5 2.48 1.03
1 13 -5 2.77 1.36
1 13 -4 36.45 3.06
1 13 -4 41.79 3.02
1 13 -3 9.42 1.57
1 13 -3 9.71 1.73
1 13 -2 42.02 3.13
1 13 -1 83.97 4.74
1 13 -1 79.9 4.85
1 13 0 7.88 1.75
-1 13 0 5.96 1.51
1 13 0 2.93 1.32
-1 13 -1 48.58 3.43
1 13 1 48.38 3.44
1 13 1 47.53 3.55
1 13 2 1.25 1.4
-1 13 -2 0.79 1.01
-1 13 -3 0.78 0.94
-1 13 -4 0.58 0.92
-1 13 -5 8.99 1.68
-1 13 -5 9.44 1.57
-1 13 -6 1.18 1.23
-1 13 -6 -0.19 0.93
1 13 7 35.12 3.08
-1 13 -7 33.38 2.71
-1 13 -7 32.95 2.96
-1 13 -8 3.65 1.12
-1 13 -8 4.02 1.64
1 13 8 3.1 1.48
1 13 9 49.95 3.54
1 13 9 49.02 3.37
-1 13 -9 45.37 3.26
1 13 10 -0.18 0.96
1 13 10 0.72 1.21
-1 13 -11 51.57 3.69
1 13 11 51.21 3.39
-1 13 -12 35.53 3.02
1 13 12 40.66 2.88
-1 13 -13 2.79 1.4
1 13 13 2.82 1.04
-1 13 -14 6.31 1.57
1 13 14 6.63 1.31
1 13 15 5.14 1.1
-1 13 -15 3.98 1.39
-1 13 -16 84.67 4.47
-1 13 -17 0.91 1.31
-1 13 -18 2.08 1.01
-1 13 -19 27.94 1.94
1 14 -17 18.17 1.38
1 14 -16 15.37 1.49
1 14 -15 16.11 1.61
1 14 -14 11.94 1.77
1 14 -13 13.3 1.77
1 14 -12 15.68 1.89
1 14 -11 7.71 1.55
1 14 -10 0.93 1.21
-1 14 10 0.27 1.08
1 14 -9 80.4 4.45
-1 14 9 75.85 4.28
1 14 -8 -1.3 1.35
-1 14 8 0.64 1.16
1 14 -7 25.15 2.43
-1 14 7 29.15 2.55
1 14 -7 26.2 2.21
1 14 -6 18.76 1.84
1 14 -6 15.2 1.99
1 14 -6 17.33 1.93
-1 14 6 16.05 2.07
1 14 -5 10.17 1.45
1 14 -5 8.68 1.59
-1 14 5 10.1 1.77
1 14 -5 10.4 1.67
1 14 -4 1.24 0.94
-1 14 4 1.48 1.25
1 14 -4 1.54 1.28
1 14 -4 0.47 1.27
1 14 -3 55.56 3.49
-1 14 3 57.1 3.66
1 14 -3 54.36 3.67
-1 14 3 56.3 3.79
1 14 -2 -1.92 1.47
-1 14 2 0.36 1.31
-1 14 2 1.91 1.4
1 14 -2 1.64 1.33
-1 14 1 10.5 1.68
1 14 -1 6.78 1.52
1 14 -1 10.55 1.84
-1 14 1 12.48 1.99
-1 14 0 -1.96 1.33
1 14 0 -1.78 1.38
1 14 0 0.37 1.3
-1 14 0 0.96 1.42
-1 14 -1 70.41 4.28
1 14 1 73.85 4.22
1 14 1 75.77 4.53
1 14 2 8.71 1.65
-1 14 -2 10.91 1.72
1 14 2 12.78 1.91
1 14 3 18.6 2.04
-1 14 -3 22.63 2.17
1 14 3 18.09 2.24
-1 14 -4 -0.17 0.88
1 14 4 0.79 0.99
1 14 4 -1.1 1.35
-1 14 -5 0.17 0.89
1 14 5 -0.9 1.24
-1 14 -6 8.84 1.42
-1 14 -6 10.81 1.66
1 14 6 9.15 1.78
-1 14 -7 15.74 1.76
-1 14 -7 13.62 1.86
1 14 7 14.46 1.96
-1 14 -8 2.97 1.31
1 14 8 5.05 1.43
-1 14 -9 2 1.28
-1 14 -9 -0.26 0.95
1 14 9 0.15 1.12
-1 14 -10 1.2 1.23
-1 14 -11 2.29 1.28
-1 14 -12 9.56 1.61
-1 14 -13 77.69 4.16
1 14 14 0.81 0.98
-1 14 -14 0.11 1.35
-1 14 -15 1.27 1.04
-1 14 -16 3.59 1.04
-1 14 -17 17.08 1.35
1 15 -14 23.07 1.47
1 15 -13 0.57 0.87
1 15 -12 155.66 6.43
1 15 -11 9.37 1.31
1 15 -10 46.35 2.85
1 15 -9 17.01 1.77
-1 15 9 15.6 1.67
-1 15 8 8.66 1.37
1 15 -8 6.46 1.27
-1 15 8 7.01 1.39
-1 15 7 3.5 1.05
1 15 -7 3.37 1.12
-1 15 7 4.05 1.23
-1 15 6 -0.78 0.95
1 15 -6 -0.65 1.03
-1 15 6 0.81 1.14
1 15 -6 -0.85 0.92
-1 15 5 3.62 1.12
1 15 -5 2.2 0.98
1 15 -5 1.55 0.94
-1 15 5 5.38 1.39
-1 15 4 1.24 1.06
-1 15 4 3.23 1.3
1 15 -4 4.92 1.29
1 15 -3 -2.02 1.13
-1 15 3 -1.54 1.21
-1 15 3 -1.21 1.21
1 15 -3 0.55 1.01
-1 15 2 2.27 1.17
1 15 -2 0.49 1.15
-1 15 2 4.3 1.45
1 15 -2 4.16 1.28
1 15 -1 35.64 2.52
-1 15 1 32.57 2.58
-1 15 1 37.36 2.81
1 15 -1 35.71 2.7
1 15 0 69.32 3.86
-1 15 0 79.27 4.15
1 15 0 72.71 4.16
-1 15 0 73.51 4.21
1 15 1 10.4 1.58
-1 15 -1 10.79 1.62
-1 15 -1 14.6 1.86
1 15 1 14.22 1.83
-1 15 -2 0.84 1.14
1 15 2 0.86 1.1
1 15 2 2.57 1.29
-1 15 -2 3.62 1.33
-1 15 -3 28.62 2.29
1 15 3 23.78 2.06
-1 15 -3 29.57 2.47
1 15 3 27.2 2.41
-1 15 -4 52.65 3.13
1 15 4 48.13 2.92
1 15 4 48.19 3.23
-1 15 -4 46.85 3.12
-1 15 -5 17.35 1.74
1 15 5 15.08 1.86
-1 15 -5 16.28 1.82
-1 15 -6 5.88 1.29
1 15 6 5.75 1.4
-1 15 -7 0.19 0.87
-1 15 -7 0.99 1
-1 15 -8 3.16 1.06
-1 15 -8 3.54 1
-1 15 -9 4.59 1.19
-1 15 -10 16.9 1.74
-1 15 -11 0.75 0.9
1 15 11 -0.88 0.94
-1 15 -12 35.96 2.14
-1 15 -13 32.79 1.93
-1 16 6 8.12 1.19
-1 16 5 20.81 1.75
-1 16 4 13.42 1.51
1 16 -3 3.54 1.02
-1 16 3 2.57 1.17
-1 16 2 0.11 1.11
1 16 -2 0.46 0.98
-1 16 1 0.11 1.12
1 16 -1 2.64 1.14
1 16 0 18.83 1.8
-1 16 0 22.24 1.98
1 16 1 7.11 1.37
-1 16 -1 8.78 1.43
-1 16 -2 124.88 5.51
1 16 2 120.59 5.47
-1 16 -3 7.92 1.3
-1 16 -4 5.28 1.09
-1 16 -5 23.22 1.68
2 0 -30 3.23 0.79
2 0 -29 -0.32 0.93
2 0 -28 27.57 2.23
2 0 -28 36.49 2.51
2 0 -27 -1.97 1.03
2 0 -27 -1.31 1.44
2 0 -27 -1.19 1.09
2 0 -26 36.97 2.82
2 0 -25 -0.35 1.46
2 0 -24 204.46 8.94
2 0 -24 183.34 8.81
2 0 -23 0.8 1.05
2 0 -23 0.41 0.99
2 0 -23 0.19 1.44
2 0 -22 71.29 4.52
2 0 -22 69.46 4.43
2 0 -22 83.68 4.64
2 0 -21 0.6 1.05
2 0 -21 -0.57 1.07
2 0 -21 1.87 1.4
2 0 -21 0.39 1.08
2 0 -20 0.39 0.95
2 0 -20 -0.19 1.09
2 0 -20 -0.36 1.3
2 0 -20 -0.19 0.97
2 0 -19 0.73 0.93
2 0 -19 0.71 0.96
2 0 -19 1.89 1.48
2 0 -19 -0.54 1.12
2 0 -18 1.55 0.94
2 0 -18 0.33 0.94
2 0 -18 2.26 1.36
2 0 -18 1.5 0.98
2 0 -17 -0.32 0.89
2 0 -17 0.15 1.01
2 0 -17 -0.47 0.86
2 0 -17 -0.15 0.9
2 0 -16 160.61 7.14
2 0 -16 162.55 7.19
2 0 -16 156.68 7.11
2 0 -15 0.13 0.74
2 0 -15 -0.14 0.7
2 0 -15 -0.13 0.81
2 0 -14 459.3 17.25
2 0 -14 445.67 17.26
2 0 -13 -0.11 0.66
2 0 -12 79.83 3.86
2 0 -11 -0.09 0.6
2 0 -11 0.17 0.65
2 0 -10 946.01 34.07
2 0 -9 -0.07 0.51
2 0 -8 195.46 7.58
2 0 -7 -0.06 0.48
2 0 -6 14.66 1.03
2 0 -5 -0.18 0.47
2 0 -4 89.55 3.61
2 0 -3 -0.04 0.49
2 0 -2 3994.72 140.31
2 0 -1 -0.16 0.42
2 0 0 9999 348.18
2 0 0 9848.09 348.27
2 0 1 0.06 0.37
-2 0 -2 2291.45 80.55
-2 0 -3 -0.19 0.41
-2 0 -4 3454.27 121.42
-2 0 -5 0.35 0.41
-2 0 -6 954.55 34.04
-2 0 -7 -0.12 0.45
2 0 8 433.07 15.69
-2 0 -8 573.35 16.59
-2 0 -9 -0.23 0.55
-2 0 -10 417.34 15.49
-2 0 -10 411.31 15.41
-2 0 -11 0.6 0.8
-2 0 -11 0.38 0.61
-2 0 -12 101.49 4.62
-2 0 -13 0.1 0.79
-2 0 -13 0.12 0.66
-2 0 -14 391.32 14.95
-2 0 -14 387.01 15.15
-2 0 -15 0.49 0.7
-2 0 -15 0.43 0.75
-2 0 -16 60.26 3.45
-2 0 -16 62.32 3.66
-2 0 -17 -0.44 0.94
-2 0 -17 -0.17 0.87
-2 0 -18 15.34 1.87
-2 0 -18 11.9 1.65
-2 0 -18 15.15 1.76
-2 0 -19 -0.33 1.04
-2 0 -19 0.33 0.98
-2 0 -20 7.49 1.6
-2 0 -20 7.21 1.45
-2 0 -20 8.48 1.48
-2 0 -21 1.81 1.06
-2 0 -22 69.17 4.43
-2 0 -22 74.27 4.4
-2 0 -23 0.62 1.02
-2 0 -23 -0.19 1.13
-2 0 -24 12.7 1.83
-2 0 -25 -0.35 1.04
-2 0 -26 117.45 5.81
-2 0 -27 -0.15 0.87
-2 0 -28 46.36 2.9
-2 0 -29 -1.46 1.08
-2 0 -29 -0.86 1.07
-2 0 -30 4.91 0.85
-2 0 -30 2.93 0.86
2 -1 -30 1.86 0.67
2 1 -30 2.09 0.69
2 1 -29 0.1 0.89
2 -1 -29 -0.31 0.88
2 1 -29 0.59 0.85
2 1 -28 30.39 2.24
2 -1 -28 26.1 2.17
2 -1 -28 28.23 2.27
2 1 -28 30.37 2.3
2 1 -27 76.73 3.83
2 1 -27 73.19 4.12
2 -1 -27 69.65 4.06
2 1 -27 74.03 4.18
2 -1 -27 82.96 4.3
2 -1 -26 89.4 4.81
2 1 -26 92.12 4.86
2 1 -26 89.88 4.56
2 -1 -25 7.19 1.72
2 1 -25 8.57 1.76
2 1 -24 39.77 3.15
2 -1 -24 37.27 3.09
2 1 -24 31.7 2.82
2 -1 -24 38.25 2.99
2 1 -23 106.93 5.54
2 -1 -23 97.11 5.4
2 -1 -23 91.48 5.31
2 1 -23 106.02 5.59
2 -1 -23 104.62 5.5
2 -1 -23 101.12 5.48
2 1 -23 86.76 5.29
2 -1 -22 8.74 1.88
2 1 -22 6.64 1.72
2 -1 -22 8.51 1.56
2 1 -22 7.41 1.56
2 -1 -22 8.56 1.62
2 1 -22 5.85 1.43
2 -1 -22 6.17 1.47
2 -1 -21 52.3 3.69
2 1 -21 48.47 3.63
2 1 -21 58.27 3.75
2 -1 -21 53.98 3.62
2 -1 -21 51.95 3.55
2 1 -21 49.68 3.56
2 -1 -21 49.34 3.53
2 -1 -20 4.33 1.46
2 1 -20 4.86 1.65
2 1 -20 3.89 1.29
2 -1 -20 4.03 1.18
2 -1 -20 5.76 1.44
2 1 -20 5.02 1.37
2 1 -20 1.14 1.03
2 -1 -20 5.24 1.38
2 1 -19 7.2 1.59
2 -1 -19 8.42 1.66
2 1 -19 4.32 1.31
2 -1 -19 4.97 1.34
2 -1 -19 9.1 1.5
2 1 -19 7.02 1.41
2 1 -19 4.79 1.24
2 -1 -19 3.37 1.16
2 -1 -18 48.86 3.31
2 1 -18 48.5 3.3
2 -1 -18 51.5 3.36
2 1 -18 51.72 3.38
2 1 -18 54.43 3.43
2 -1 -18 49.18 3.31
2 -1 -18 54.71 3.51
2 1 -18 50.22 3.41
2 1 -17 101.33 5.25
2 -1 -17 110.81 5.38
2 -1 -17 112.83 5.41
2 1 -17 104.74 5.32
2 1 -17 107.05 5.31
2 -1 -17 112.04 5.36
2 -1 -17 98.21 5.21
2 1 -17 98.42 5.23
2 -1 -16 181.22 7.74
2 1 -16 178.37 7.75
2 1 -16 179.71 7.78
2 -1 -16 172.89 7.71
2 -1 -16 176.78 7.74
2 1 -16 167.87 7.66
2 1 -15 401.61 15.1
2 -1 -15 380.97 15
2 1 -15 386.65 15.1
2 -1 -15 378.85 15.03
2 -1 -15 381.88 15.05
2 1 -15 393.4 15.08
2 1 -14 141.77 6.07
2 -1 -14 131.56 6.03
2 -1 -14 128.74 6
2 1 -14 136.02 6.07
2 1 -13 17.29 1.57
2 -1 -13 19.39 1.61
2 1 -12 220.91 8.74
2 -1 -12 213.27 8.71
2 1 -11 151.3 6.38
2 -1 -11 151.78 6.38
2 1 -11 156.94 6.46
2 -1 -11 159.46 6.48
2 -1 -10 689.03 24.69
2 1 -10 666.86 24.67
2 1 -9 484.5 17.68
2 -1 -9 477.37 17.7
2 -1 -8 431.57 15.76
2 1 -8 426 15.75
2 1 -7 197.97 7.47
2 -1 -7 190.95 7.48
2 1 -6 141.62 5.59
2 -1 -6 144.88 5.61
2 1 -5 15.9 1.05
2 -1 -5 16.84 1.06
2 -1 -4 1449.01 52.59
2 1 -4 1497.43 52.59
2 -1 -4 1481.68 52.59
2 1 -4 1521.33 52.57
2 1 -3 959.5 33.84
2 -1 -3 951.28 33.84
2 1 -3 979.94 33.84
2 -1 -3 924.93 33.82
2 -1 -2 1545.08 55.63
2 1 -2 1566.68 55.63
2 1 -2 1596.5 55.62
2 -1 -2 1598.64 55.63
2 -1 -1 1547.95 56.34
2 1 -1 1611.43 56.35
2 1 -1 1640.5 56.39
-2 -1 0 121.9 4.39
2 -1 0 126.99 4.7
2 1 0 127.56 4.68
2 1 0 121.38 4.7
2 -1 0 119.25 4.5
-2 -1 -1 124.41 4.6
2 1 1 130.49 4.86
-2 -1 -2 80.21 3.08
2 1 2 80.77 3.08
-2 -1 -3 2011.73 71.56
2 1 3 2049.21 71.46
-2 1 -4 0.29 0.42
2 1 4 0.06 0.23
2 1 5 48.36 1.94
-2 1 -5 51.11 2.27
2 1 6 171.23 6.34
-2 -1 -6 180.72 6.72
-2 1 -6 175.62 6.74
2 1 7 599.56 22.11
-2 -1 -7 681.09 22.61
-2 1 -7 640.35 22.59
-2 1 -8 13.34 1.14
-2 -1 -8 14.3 1.15
-2 -1 -9 64.69 3.11
-2 1 -9 64.38 3.1
-2 -1 -10 1.57 0.64
-2 1 -10 1.59 0.75
-2 -1 -10 1.02 0.74
-2 1 -10 0.95 0.61
-2 1 -11 30.23 1.97
-2 1 -11 29.3 1.95
-2 -1 -11 30.34 1.95
-2 -1 -11 27.94 1.93
-2 1 -12 426.02 16.18
-2 -1 -12 434.63 16.2
-2 1 -13 773.06 29.17
-2 1 -13 781.17 29.06
-2 -1 -13 815.07 29.09
-2 -1 -13 811.98 29.27
-2 1 -14 570.69 21.61
-2 -1 -14 565.9 21.62
-2 -1 -14 573.25 21.44
-2 1 -14 588.25 21.49
-2 -1 -15 0.6 0.68
-2 1 -15 0.37 0.75
-2 -1 -15 0.25 0.78
-2 1 -15 0.14 0.75
-2 -1 -15 0.58 0.81
-2 -1 -16 15.12 1.6
-2 1 -16 15.27 1.63
-2 1 -16 19.4 1.83
-2 -1 -16 15.12 1.72
-2 -1 -16 16.53 1.63
-2 -1 -17 5.39 1.11
-2 1 -17 6.14 1.32
-2 -1 -17 5.62 1.28
-2 1 -17 4.71 1.13
-2 1 -17 7.16 1.32
-2 -1 -17 6.37 1.27
-2 -1 -18 37.5 2.77
-2 1 -18 36.89 2.75
-2 1 -18 37.55 2.76
-2 -1 -18 40.59 2.88
-2 1 -18 41.17 3
-2 -1 -19 38.24 2.83
-2 1 -19 40.56 2.87
-2 1 -19 33.18 2.78
-2 -1 -19 39.63 2.95
-2 1 -19 40.31 3.04
-2 1 -20 90.54 4.82
-2 -1 -20 78.9 4.64
-2 -1 -20 81.03 4.66
-2 1 -20 89.6 4.81
-2 -1 -20 82.79 4.79
-2 1 -20 83.04 4.83
-2 1 -21 28.34 2.7
-2 -1 -21 28.14 2.66
-2 1 -22 112.42 5.62
-2 -1 -22 96.05 5.39
-2 1 -22 101.57 5.68
-2 -1 -22 101.34 5.62
-2 -1 -23 43.96 3.18
-2 1 -23 45.67 3.21
-2 -1 -23 40.8 3.24
-2 1 -23 41.22 3.25
-2 -1 -24 95.96 5.22
-2 1 -24 97.78 5.24
-2 -1 -25 17.33 1.98
-2 1 -25 21.37 2.14
-2 1 -26 102.25 5.14
-2 -1 -26 95.04 5.06
-2 1 -27 1 0.9
-2 -1 -27 0.43 0.9
-2 1 -28 16.58 1.69
-2 -1 -28 15.68 1.64
-2 1 -28 14.68 1.6
-2 1 -29 5.68 1.02
-2 1 -29 9.36 1.42
-2 1 -30 38.78 2.06
-2 -1 -30 38.1 2.15
-2 1 -30 37.61 2.14
2 2 -30 0.41 0.59
2 2 -29 3.08 1.06
2 2 -28 7.08 1.19
2 -2 -28 6.01 1.21
2 2 -28 5.4 1.18
2 2 -27 -0.12 0.91
2 -2 -27 0.69 0.95
2 2 -27 -0.14 0.9
2 2 -27 -0.21 0.8
2 2 -27 -0.68 1.25
2 -2 -27 -1.51 1.32
2 2 -26 24.24 2.04
2 2 -26 25.14 2.31
2 -2 -26 28.33 2.38
2 2 -25 32.28 2.5
2 -2 -25 29.28 2.57
2 2 -25 31.99 2.64
2 -2 -25 31.2 2.79
2 -2 -24 0.36 1.27
2 2 -24 0.9 1.42
2 -2 -23 243.86 10.54
2 -2 -23 235.76 10.51
2 2 -23 259.13 10.64
2 -2 -23 257.64 10.67
2 2 -23 258.63 10.72
2 -2 -22 14.96 1.97
2 2 -22 15.12 1.91
2 -2 -22 12.3 1.82
2 2 -22 9.37 1.54
2 2 -22 16.65 2.02
2 -2 -22 14.65 1.91
2 2 -22 15.52 2.17
2 -2 -22 13.35 1.98
2 2 -21 27.41 2.51
2 -2 -21 24.45 2.4
2 -2 -21 25.02 2.46
2 2 -21 20.87 2.17
2 2 -21 31.59 2.74
2 -2 -21 27.87 2.65
2 2 -20 62.41 4.02
2 -2 -20 60.97 3.96
2 -2 -20 63.43 3.96
2 2 -20 65.34 4.06
2 2 -20 70.78 4.16
2 -2 -20 68.5 4.19
2 2 -20 58.11 3.82
2 -2 -20 64.63 4.02
2 -2 -19 -0.54 0.98
2 -2 -19 -0.18 0.97
2 2 -19 0.19 0.94
2 2 -19 1.45 1.03
2 -2 -19 0.71 0.91
2 2 -19 1.71 1.58
2 -2 -19 1.55 1.39
2 -2 -18 3.4 1.14
2 -2 -18 4.24 1.17
2 2 -18 4.55 1.17
2 2 -18 2.05 1.01
2 -2 -18 4.47 1.23
2 -2 -18 5.21 1.45
2 2 -18 2.75 1.35
2 -2 -17 1.64 0.93
2 -2 -17 -0.16 0.86
2 2 -17 -0.16 0.94
2 -2 -17 -0.62 0.91
2 -2 -17 0.32 0.83
2 2 -17 -0.32 0.87
2 -2 -17 0.46 1.16
2 2 -17 -0.15 1.1
2 -2 -16 37.25 2.6
2 2 -16 30.47 2.48
2 2 -16 34.62 2.56
2 -2 -16 37.39 2.6
2 2 -15 -0.13 0.82
2 -2 -15 -0.39 0.79
2 2 -15 -0.55 0.87
2 -2 -15 0.54 0.73
2 2 -15 -0.41 0.82
2 -2 -15 0.41 0.75
2 -2 -14 53.29 3.13
2 -2 -14 50.13 3.06
2 2 -14 56.7 3.17
2 2 -14 61.39 3.22
2 -2 -14 53.91 3.1
2 2 -13 347.21 13.45
2 -2 -13 342.81 13.4
2 -2 -13 348.11 13.39
2 2 -13 347.7 13.4
2 -2 -12 316.2 12.32
2 2 -12 324.52 12.37
2 2 -11 358.76 13.37
2 -2 -11 363.34 13.37
2 2 -11 338.97 13.29
2 -2 -11 343.88 13.29
2 -2 -10 432.83 15.97
2 2 -10 447.69 16.01
2 -2 -10 424.24 15.95
2 2 -10 413.78 15.92
2 2 -9 3.27 0.66
2 -2 -9 2.4 0.68
2 -2 -8 1.17 0.58
2 2 -8 1.48 0.58
2 2 -7 815.01 29.48
2 -2 -7 829.79 29.5
2 -2 -6 16.88 1.11
2 2 -6 15.84 1.09
2 2 -5 26.32 1.4
2 -2 -5 25.62 1.41
2 -2 -4 670.21 24.74
2 2 -4 716.73 24.77
2 -2 -3 1953.42 69.89
2 2 -3 2000.99 69.89
2 2 -3 2059.33 69.9
2 -2 -3 1920.68 69.88
2 -2 -2 73.47 3.07
2 2 -2 80.14 3.1
2 -2 -2 74.33 3.08
2 2 -2 77.35 3.08
2 -2 -1 10.92 0.82
2 2 -1 11.05 0.81
2 2 -1 12.72 0.94
2 2 0 1429.37 50.23
2 -2 0 1383.17 50.24
2 2 0 1488.12 50.36
2 2 0 1406.23 50.27
2 2 1 201.36 7.04
-2 -2 -1 177.37 6.65
2 2 1 189.14 6.88
2 2 2 480.04 16.85
-2 -2 -2 444.61 16.55
2 2 2 485.26 16.69
-2 -2 -3 57.32 2.38
2 2 3 57.46 2.39
2 2 4 9.14 0.65
-2 2 -4 7.34 0.45
-2 -2 -4 9.4 0.71
-2 -2 -5 331.01 12.12
2 2 5 331.6 11.97
-2 2 -5 328.24 12.2
-2 -2 -6 878.1 31.12
2 2 6 862.72 30.89
-2 2 -6 874.75 31.19
-2 -2 -7 281.79 10.35
2 2 7 266.46 10.04
-2 2 -7 281.45 10.4
-2 -2 -8 555.67 20.22
-2 2 -8 551.85 20.26
-2 -2 -9 189.99 7.45
-2 2 -9 181.52 7.42
-2 -2 -10 16.05 1.41
-2 2 -10 17.36 1.45
-2 2 -10 17.1 1.45
-2 -2 -10 17.06 1.4
-2 -2 -11 547.85 20.32
-2 2 -11 528.73 20.27
-2 2 -11 542.91 20.16
-2 -2 -11 564.02 20.17
-2 -2 -12 116.68 5.34
-2 2 -12 131.84 5.48
-2 -2 -13 69.47 3.69
-2 2 -13 71.29 3.72
-2 2 -13 70.79 3.62
-2 -2 -13 67.91 3.53
-2 2 -14 8.31 1.26
-2 -2 -14 10.18 1.37
-2 -2 -14 10.44 1.25
-2 2 -14 9.28 1.23
-2 2 -15 444.74 16.74
-2 -2 -15 447 16.7
-2 -2 -15 424.28 16.57
-2 2 -15 426.86 16.86
-2 2 -16 1.91 0.97
-2 -2 -16 3.22 1.04
-2 -2 -16 2.72 0.86
-2 2 -16 2.18 0.94
-2 -2 -17 300.32 12.5
-2 2 -17 292.73 12.45
-2 2 -17 327.17 12.57
-2 -2 -17 322.93 12.53
-2 2 -17 321.46 12.81
-2 -2 -17 298.22 12.36
-2 -2 -18 2.02 0.98
-2 2 -18 2.54 1.11
-2 2 -18 3.79 1.13
-2 -2 -18 2.69 1.04
-2 2 -18 2.2 1.12
-2 -2 -18 2.24 1.16
-2 -2 -19 76.57 4.23
-2 -2 -19 65.4 4.23
-2 2 -19 65.74 4.2
-2 2 -19 77.79 4.49
-2 2 -19 79.79 4.37
-2 -2 -19 80.63 4.36
-2 2 -19 84.73 4.69
-2 -2 -19 75.54 4.42
-2 2 -20 78.89 4.61
-2 2 -20 78.17 4.62
-2 -2 -20 76.53 4.57
-2 2 -20 75.82 4.41
-2 -2 -20 76.07 4.39
-2 2 -21 40.35 3.23
-2 -2 -21 50.59 3.46
-2 2 -22 12.52 1.81
-2 -2 -22 12.37 1.74
-2 2 -22 12.35 1.8
-2 -2 -23 1.28 1.06
-2 2 -23 1.3 1.1
-2 -2 -24 6.94 1.43
-2 2 -24 6.64 1.41
-2 2 -25 56.13 3.51
-2 -2 -25 50.43 3.41
-2 2 -26 3.87 1.19
-2 -2 -26 6.63 1.29
-2 2 -26 4.11 1.2
-2 -2 -27 37.32 2.61
-2 2 -27 35.04 2.53
-2 2 -27 39.9 2.7
-2 2 -28 -0.43 0.89
-2 2 -28 0.35 0.92
-2 -2 -28 -1.17 1.04
-2 2 -28 1.01 0.93
-2 2 -28 1.13 0.92
-2 2 -29 -0.18 0.97
-2 2 -29 0.87 1.05
-2 2 -29 0.98 0.95
-2 -2 -30 0.26 0.67
-2 2 -30 -0.39 0.69
-2 2 -30 -0.12 0.63
2 3 -30 15.98 1.18
2 3 -29 15.68 1.4
2 3 -28 11.27 1.3
2 -3 -28 10.63 1.32
2 3 -28 7.99 1.25
2 3 -27 81.21 4.34
2 -3 -27 81.93 4.32
2 3 -27 91.35 4.35
2 3 -27 82.91 4.07
2 3 -27 97.31 4.52
2 -3 -27 86.6 4.41
2 3 -26 -0.36 0.81
2 3 -26 -0.41 0.91
2 3 -26 0.3 0.86
2 -3 -26 0.15 0.9
2 3 -26 0.12 0.85
2 -3 -26 -2.18 1.47
2 3 -26 1.01 1.21
2 3 -25 26.21 2.3
2 -3 -25 25.06 2.24
2 3 -25 20.45 2.05
2 -3 -25 21.12 2.25
2 3 -25 25.76 2.18
2 3 -24 3.2 1.11
2 3 -24 3.95 1.47
2 -3 -24 1.21 1.28
2 3 -24 1.95 1.03
2 -3 -24 3.13 1.02
2 3 -24 4.35 1.25
2 3 -23 1.31 0.91
2 3 -23 0.97 1.07
2 3 -23 1.07 1.26
2 -3 -23 -0.18 1.26
2 3 -23 -0.53 0.99
2 -3 -23 -0.19 1.11
2 3 -22 18.33 2.11
2 3 -22 20.34 2.15
2 -3 -22 19.48 2.17
2 3 -22 19.46 2.03
2 -3 -22 16.32 1.99
2 -3 -22 18.04 2.21
2 3 -22 19.28 2.25
2 3 -22 20.28 2.14
2 -3 -22 17.02 2.11
2 3 -21 6.85 1.38
2 -3 -21 5.53 1.3
2 3 -21 6.58 1.46
2 3 -21 6.16 1.44
2 -3 -21 6.57 1.56
2 3 -21 7.44 1.68
2 -3 -21 7.53 1.71
2 3 -20 6.56 1.54
2 -3 -20 4.49 1.57
2 -3 -20 5.58 1.33
2 3 -20 7.59 1.41
2 3 -20 4.27 1.26
2 3 -20 6.69 1.44
2 -3 -20 6.4 1.42
2 -3 -20 8.14 1.58
2 3 -19 6.14 1.67
2 -3 -19 6.39 1.58
2 3 -19 6.16 1.34
2 -3 -19 5.35 1.33
2 3 -19 8.33 1.51
2 -3 -19 6.3 1.29
2 3 -19 9.69 1.48
2 -3 -19 7.86 1.49
2 -3 -18 5.09 1.54
2 3 -18 7.61 1.57
2 3 -18 4.32 1.21
2 -3 -18 4.96 1.24
2 3 -18 5.74 1.27
2 3 -18 5.29 1.27
2 -3 -18 3.88 1.12
2 -3 -18 6.79 1.4
2 -3 -17 374.05 14.44
2 3 -17 374.39 14.52
2 -3 -17 353.89 14.3
2 -3 -17 352.62 14.39
2 3 -17 379.79 14.59
2 3 -17 349.8 14.35
2 -3 -17 349.75 14.36
2 -3 -16 15.54 1.62
2 3 -16 17.11 1.77
2 -3 -16 13.3 1.57
2 -3 -16 13.51 1.78
2 3 -16 15.71 1.75
2 -3 -16 16.36 1.71
2 -3 -16 15.83 1.73
2 3 -16 13.4 1.67
2 3 -15 174.46 7.59
2 -3 -15 180.58 7.6
2 3 -15 170.1 7.59
2 -3 -15 170.18 7.54
2 -3 -15 178.25 7.7
2 3 -14 7.77 1.16
2 -3 -14 6.76 1.12
2 3 -14 9.2 1.22
2 -3 -14 6.86 1.11
2 -3 -14 7.14 1.21
2 3 -13 3.38 0.88
2 -3 -13 3.95 0.91
2 -3 -13 4.49 0.91
2 3 -13 3.69 0.89
2 -3 -12 115.18 5.19
2 3 -12 121.35 5.28
2 -3 -11 17.32 1.49
2 3 -11 19.71 1.53
2 3 -11 22.02 1.58
2 -3 -11 18.55 1.48
2 3 -11 17.82 1.29
2 3 -10 323.27 11.98
2 -3 -10 306.11 11.92
2 3 -10 314.16 11.69
2 3 -10 311.03 11.94
2 -3 -10 317.31 11.96
2 3 -9 332.69 12.21
2 -3 -9 332.47 12.48
2 3 -9 330.02 12.49
2 3 -8 1.22 0.41
2 3 -8 0.2 0.52
2 -3 -8 0.6 0.52
2 3 -7 639.38 22.78
2 3 -7 638.5 23.07
2 -3 -7 638.1 23.07
2 3 -6 150.46 5.58
2 3 -6 151 5.88
2 -3 -6 150.54 5.89
2 3 -5 1082.13 38.39
2 3 -5 1090.92 38.72
2 -3 -5 1111.96 38.74
2 3 -4 1.44 0.17
2 3 -4 1.58 0.25
2 -3 -4 1.55 0.48
2 3 -4 1.99 0.45
2 3 -3 161.11 5.68
2 -3 -3 154.56 5.96
2 3 -3 159.14 5.96
2 -3 -3 152.41 5.96
2 3 -3 154.7 5.96
2 3 -2 728.77 25.92
2 -3 -2 723.52 26.21
2 3 -2 761.02 26.23
2 3 -2 740.69 26.2
2 -3 -2 721.26 26.21
2 3 -2 787 26.47
2 -3 -1 36.04 1.79
2 3 -1 35.96 1.94
2 3 0 106.32 4.26
2 3 0 104.42 4.3
2 3 1 1217.03 41.98
2 3 1 1145.61 42.02
2 3 2 8.86 0.77
2 3 2 7.83 0.82
2 3 3 1520.3 48.28
2 3 3 1407.3 48.06
2 3 4 109.02 4.14
-2 3 -4 98.27 3.89
-2 3 -5 523.25 19.29
2 3 5 581.05 19.59
-2 3 -6 24.25 1.52
2 3 6 24.66 1.39
-2 3 -7 29.06 1.78
2 3 7 30.47 1.62
-2 3 -8 287.05 10.7
2 3 8 272.11 10.38
-2 3 -9 79.65 3.72
-2 3 -10 136.5 5.77
-2 -3 -10 143.41 5.77
-2 3 -10 134.28 5.9
-2 3 -11 167.98 6.97
-2 -3 -11 171.65 6.94
-2 3 -12 21 1.7
-2 -3 -12 22.22 1.68
-2 3 -12 21.48 1.75
-2 -3 -13 576.07 21.15
-2 3 -13 565.56 21.18
-2 3 -13 564.64 21.41
-2 3 -14 0.95 0.72
-2 3 -14 0.83 0.77
-2 -3 -14 1.48 0.74
-2 -3 -15 210.99 8.58
-2 -3 -15 201.74 8.58
-2 3 -15 211.3 8.67
-2 3 -15 200.41 8.78
-2 3 -16 7.5 1.25
-2 -3 -16 8.55 1.42
-2 3 -16 8.55 1.3
-2 3 -16 8.75 1.32
-2 -3 -16 12.91 1.46
-2 -3 -16 13.73 1.46
-2 -3 -17 0.93 1.07
-2 3 -17 1.04 0.92
-2 -3 -17 3.62 1.01
-2 3 -17 3.57 1.11
-2 -3 -17 3.2 1.04
-2 3 -17 4.04 1.16
-2 -3 -18 -0.16 1.15
-2 3 -18 -0.79 1.2
-2 3 -18 0.16 0.97
-2 -3 -18 -0.47 0.92
-2 -3 -18 0.52 0.91
-2 -3 -18 0.3 0.95
-2 3 -18 0.36 0.9
-2 3 -19 10.16 1.61
-2 -3 -19 13.37 1.74
-2 -3 -19 10.91 1.67
-2 3 -19 9.16 1.67
-2 3 -19 11.44 1.68
-2 -3 -19 11.97 1.6
-2 3 -20 36.18 2.96
-2 3 -20 38.64 3
-2 -3 -20 38.33 3
-2 -3 -20 38.56 2.9
-2 3 -20 37.02 2.84
-2 -3 -20 37.38 2.8
-2 3 -21 51.08 3.68
-2 -3 -21 51.13 3.6
-2 3 -21 61.26 3.87
-2 -3 -22 0.72 1
-2 3 -22 1.28 1.05
-2 3 -22 2.2 1.14
-2 -3 -22 1.96 1.07
-2 3 -23 60.59 3.81
-2 -3 -23 58.59 3.76
-2 -3 -24 18.87 1.95
-2 3 -24 14.29 1.78
-2 -3 -25 129.84 6.4
-2 3 -25 134.55 6.44
-2 3 -25 145.48 6.64
-2 3 -26 0.72 0.88
-2 -3 -26 0.14 0.93
-2 3 -26 0.54 0.94
-2 3 -26 1.02 1.08
-2 3 -27 1.05 0.88
-2 3 -27 0.52 1
-2 -3 -27 0.76 0.89
-2 3 -27 0.13 0.85
-2 3 -27 0.51 0.98
-2 3 -28 19.59 1.61
-2 3 -28 18.33 1.68
-2 3 -28 12.57 1.49
-2 3 -28 16.84 1.63
-2 -3 -28 13.7 1.52
-2 3 -29 37.21 2.06
-2 3 -29 32.89 1.91
-2 3 -30 4.28 0.78
2 4 -30 0.46 0.47
2 4 -29 11.24 1.12
2 4 -28 29.84 2.03
2 4 -27 -0.34 0.82
2 -4 -27 0.22 0.83
2 4 -27 -0.11 0.83
2 4 -27 -0.87 0.8
2 4 -26 0.74 0.85
2 4 -26 0.33 0.98
2 4 -26 2.85 1.05
2 4 -26 0.38 1.09
2 -4 -26 -1.04 1.12
2 -4 -26 2.84 0.99
2 4 -26 0.81 0.9
2 -4 -25 20.22 2.07
2 -4 -25 17.98 1.89
2 4 -25 20.47 2
2 4 -25 19.57 1.93
2 4 -25 20.71 2.02
2 -4 -25 18.61 2.09
2 4 -25 21.75 2.14
2 4 -24 118.41 5.89
2 -4 -24 128.72 6.12
2 4 -24 118.79 5.73
2 4 -24 116.68 5.88
2 -4 -24 118.54 5.83
2 4 -24 111.9 5.85
2 4 -24 116.78 5.86
2 -4 -24 119.4 5.92
2 4 -23 34.52 2.79
2 -4 -23 30.86 2.59
2 4 -23 35.19 2.77
2 4 -23 35.17 2.8
2 -4 -23 38.47 2.9
2 4 -22 12.94 1.72
2 4 -22 13.92 1.88
2 -4 -22 15.77 1.98
2 4 -22 14.57 1.99
2 -4 -22 13.57 1.87
2 4 -21 121.34 6.1
2 -4 -21 112.76 5.92
2 4 -21 111.22 6.02
2 4 -21 111.63 5.84
2 4 -21 123.91 6.05
2 -4 -21 119.6 6
2 -4 -21 126.54 6.23
2 4 -21 113.43 6.01
2 -4 -21 116.57 5.97
2 4 -20 32.02 2.75
2 -4 -20 28.11 2.57
2 4 -20 23.77 2.34
2 4 -20 35.96 2.79
2 -4 -20 31.16 2.78
2 4 -20 27.59 2.57
2 -4 -20 30.41 2.57
2 4 -19 22.68 2.2
2 -4 -19 22.39 2.14
2 4 -19 27.6 2.4
2 4 -19 17.79 2.13
2 4 -19 17.96 2.04
2 -4 -19 26.48 2.44
2 -4 -19 22.89 2.36
2 4 -19 27.03 2.49
2 -4 -19 20.71 2.15
2 4 -18 10.5 1.72
2 4 -18 16.18 1.89
2 -4 -18 13.93 1.7
2 -4 -18 14.9 1.76
2 4 -18 9.83 1.57
2 -4 -18 12.86 1.93
2 4 -18 13.02 1.82
2 4 -18 11.12 1.62
2 -4 -18 13.45 1.62
2 -4 -17 67.93 4.01
2 4 -17 67.83 3.98
2 4 -17 70.74 4.01
2 -4 -17 68.91 3.91
2 4 -17 68.89 4.02
2 -4 -17 70.73 3.94
2 4 -17 75.04 4.24
2 -4 -17 64.63 3.82
2 4 -17 64.43 3.92
2 -4 -17 66.38 4
2 -4 -16 4.14 1.08
2 4 -16 3.39 1.03
2 4 -16 5.26 1.19
2 -4 -16 5.13 1.28
2 4 -16 5.13 1.34
2 -4 -16 5.45 1.17
2 4 -16 4.4 1.1
2 4 -16 4.16 1.07
2 -4 -16 5.98 1.13
2 -4 -16 3.4 0.98
2 4 -15 381.18 14.68
2 -4 -15 381.19 14.61
2 4 -15 386.84 14.71
2 -4 -15 362.7 14.56
2 4 -15 367.26 14.61
2 -4 -15 366.45 14.72
2 4 -15 365.37 14.87
2 -4 -14 12.4 1.4
2 4 -14 13.24 1.46
2 4 -14 14.55 1.51
2 -4 -14 12.7 1.38
2 4 -14 11.91 1.4
2 -4 -14 12.81 1.49
2 4 -14 10.82 1.47
2 -4 -13 3.51 0.85
2 4 -13 2.24 0.79
2 4 -13 2.34 0.82
2 -4 -13 3.24 0.95
2 4 -13 3.13 0.86
2 -4 -13 2.57 0.78
2 -4 -12 41.94 2.47
2 4 -12 41.27 2.52
2 4 -11 113.66 4.96
2 -4 -11 112.79 4.95
2 4 -11 108.36 4.97
2 -4 -11 112.76 4.93
2 4 -10 105.7 4.39
2 -4 -10 109.76 4.69
2 4 -10 109.23 4.68
2 -4 -10 105.94 4.67
2 4 -10 104.53 4.69
2 4 -9 89.23 3.71
2 4 -9 88.59 3.98
2 -4 -9 94.41 4.02
2 4 -8 27.83 1.43
2 4 -8 28.41 1.66
2 -4 -8 28.64 1.69
2 4 -7 2.29 0.44
2 4 -7 3.72 0.44
2 4 -7 1.95 0.56
2 -4 -7 1.92 0.58
2 4 -6 5 0.45
2 4 -6 5.77 0.54
2 -4 -6 4.81 0.64
2 4 -6 5.59 0.66
2 4 -5 851.22 30.96
2 -4 -5 844.67 30.97
2 4 -5 877.77 30.64
2 4 -5 879.69 30.78
2 4 -4 155.47 5.93
2 -4 -4 156.45 5.94
2 4 -4 153.75 5.6
2 4 -4 158.9 5.75
2 4 -3 709.66 24.91
2 4 -3 740.73 25.49
2 -4 -3 697.41 25.08
2 4 -3 682.77 25.07
2 4 -2 18.59 1.24
2 -4 -2 15.93 0.94
2 -4 -2 16.52 0.94
2 4 -2 15.13 0.92
2 4 -2 17.12 0.96
2 4 -1 45.69 2.19
2 4 -1 41.25 1.84
2 -4 -1 43.01 1.87
2 4 0 813.5 29.42
2 4 0 825.75 29.43
2 4 1 333.94 12.58
2 4 1 342.69 12.63
2 4 2 276.57 10.32
2 4 2 269.62 10.27
2 4 3 -0.12 0.48
-2 4 -3 0.54 0.38
2 4 3 0.21 0.53
-2 4 -4 46.54 2.15
2 4 4 50.52 2.39
2 4 4 50.51 2.53
-2 4 -5 133.48 5.29
2 4 5 145.28 5.57
-2 4 -6 154.38 6.12
-2 4 -6 168.65 6.56
2 4 6 169.89 6.45
-2 4 -7 226.42 8.87
2 4 7 225.97 8.73
-2 4 -8 172.26 6.99
2 4 8 172.06 6.81
-2 4 -8 166.07 6.97
-2 4 -9 28.97 1.95
-2 4 -9 25.57 1.89
2 4 9 29.37 1.77
2 4 10 378.52 14.69
-2 -4 -10 401.95 14.74
-2 4 -10 403.42 14.8
-2 4 -11 15.7 1.49
-2 4 -11 13.74 1.35
-2 -4 -11 14.82 1.34
2 4 11 13.23 1.21
-2 -4 -12 73.59 3.54
-2 4 -12 76.18 3.63
-2 4 -12 67.19 3.72
2 4 12 69.93 3.42
-2 -4 -13 170.35 7.29
-2 4 -13 178.33 7.38
-2 4 -13 178.72 7.63
-2 -4 -14 100.54 4.56
-2 4 -14 87.79 4.51
-2 -4 -14 93.93 4.49
-2 4 -14 94.46 4.77
-2 -4 -15 61.88 3.48
-2 4 -15 59.19 3.48
-2 4 -15 68.49 3.76
-2 -4 -15 66.49 3.5
-2 -4 -16 0.26 0.78
-2 4 -16 -0.32 0.82
-2 4 -16 0.42 0.88
-2 -4 -16 -0.13 0.85
-2 -4 -17 4.87 1.07
-2 4 -17 4.86 1.34
-2 -4 -17 6.73 1.33
-2 4 -17 6.39 1.3
-2 4 -17 5.31 1.27
-2 -4 -17 4.94 1.13
-2 4 -18 99.86 5.19
-2 4 -18 87.71 4.96
-2 -4 -18 91.71 4.94
-2 -4 -18 84.48 4.74
-2 4 -18 94.48 4.93
-2 -4 -18 101.31 4.95
-2 4 -19 150.94 7.34
-2 -4 -19 148.27 6.98
-2 -4 -19 153.94 7.22
-2 4 -19 159.98 7.39
-2 -4 -19 150.75 7.09
-2 4 -19 155.8 7.18
-2 4 -20 8.16 1.56
-2 -4 -20 10.8 1.59
-2 -4 -20 10.18 1.5
-2 4 -20 8.41 1.54
-2 4 -21 1.24 1.02
-2 -4 -21 0.69 0.95
-2 4 -21 2.35 1.15
-2 4 -21 1.94 1.24
-2 4 -21 3.1 1.25
-2 -4 -21 3.4 1.14
-2 -4 -22 36.54 2.86
-2 4 -22 43.68 3.06
-2 4 -22 41.56 3.16
-2 4 -23 11.93 1.64
-2 -4 -23 9.17 1.51
-2 -4 -24 0.63 0.88
-2 4 -24 -0.32 0.86
-2 4 -24 0.95 1.18
-2 4 -24 0.34 1.18
-2 4 -25 4.85 1.39
-2 4 -25 3.37 1.09
-2 -4 -25 1.45 0.98
-2 4 -26 8.83 1.54
-2 4 -26 10.63 1.53
-2 4 -26 9.86 1.38
-2 4 -26 9.6 1.37
-2 -4 -26 8.75 1.32
-2 4 -27 76.62 3.61
-2 4 -27 65.87 3.52
-2 -4 -27 63.18 3.48
-2 4 -27 72.67 3.7
-2 4 -27 56.77 3.5
-2 4 -28 6.94 1.21
-2 4 -28 5.47 1.2
-2 4 -29 85.59 3.3
-2 4 -29 81.54 3.15
2 5 -29 22.31 1.43
2 5 -28 10.7 1.23
2 5 -27 1.99 0.92
2 5 -27 2.49 0.87
2 5 -26 37.52 2.51
2 5 -26 36.47 2.4
2 -5 -26 34.13 2.34
2 5 -26 42.73 2.62
2 5 -25 4.42 1.16
2 5 -25 0.49 1.15
2 -5 -25 1.25 0.92
2 5 -25 2.12 0.95
2 -5 -25 4.16 1.29
2 5 -25 3.84 0.99
2 5 -25 3.14 1.16
2 -5 -24 1.01 1.55
2 5 -24 3.21 1.32
2 5 -24 2.9 1.18
2 -5 -24 3.93 1.17
2 5 -24 1.05 0.95
2 -5 -24 3.96 1.28
2 5 -24 2.78 1.23
2 5 -23 36 2.85
2 5 -23 33.55 2.63
2 -5 -23 36.52 2.63
2 5 -23 42.86 3.13
2 5 -23 36.5 2.73
2 -5 -23 34.84 2.75
2 5 -23 37.43 2.75
2 5 -22 21.39 2.2
2 5 -22 21.93 2.18
2 -5 -22 23.02 2.23
2 5 -22 23.21 2.34
2 5 -22 23 2.18
2 -5 -22 18.61 1.96
2 -5 -22 20.9 2.22
2 5 -21 1.03 1.04
2 5 -21 0.61 1.07
2 5 -21 1.49 0.97
2 5 -21 -0.73 1.21
2 -5 -21 0.49 0.85
2 5 -21 0.71 0.84
2 -5 -21 -1.15 1.28
2 -5 -21 0.68 1.12
2 5 -21 -0.33 1.17
2 5 -20 -0.82 1.13
2 5 -20 0.37 1.02
2 -5 -20 0.58 1.09
2 5 -20 -0.74 0.84
2 -5 -20 0.69 0.83
2 5 -20 -0.87 1.01
2 5 -20 1.15 1.19
2 -5 -20 1.2 1.21
2 5 -19 108.34 5.51
2 5 -19 105.3 5.6
2 5 -19 91.54 5.18
2 5 -19 91.85 5.21
2 -5 -19 94.6 5.15
2 -5 -19 111.96 5.46
2 5 -19 103.47 5.28
2 5 -18 2.76 1.12
2 -5 -18 5.27 1.21
2 -5 -18 2.41 1.13
2 5 -18 3.48 1.16
2 5 -18 6.9 1.49
2 -5 -18 4.75 1.46
2 5 -18 6.2 1.47
2 5 -18 5.9 1.38
2 -5 -18 4.63 1.26
2 5 -18 5.09 1.3
2 -5 -17 174.84 7.88
2 5 -17 165.1 7.72
2 -5 -17 167.81 7.58
2 5 -17 177.93 7.82
2 5 -17 179.6 8.1
2 5 -17 178.74 7.8
2 -5 -17 153.35 7.49
2 5 -17 149.8 7.59
2 -5 -17 193.73 7.9
2 5 -17 170.06 7.64
2 5 -17 173.96 7.86
2 -5 -17 175.82 7.69
2 5 -16 320.29 13.37
2 -5 -16 359.42 13.3
2 5 -16 306.93 13.23
2 -5 -16 321.3 13.35
2 5 -16 326.25 13.24
2 -5 -16 324.77 13.15
2 5 -16 334.44 13.29
2 -5 -16 318.62 13.08
2 5 -16 339.92 13.68
2 5 -16 334.36 13.2
2 -5 -16 343.12 13.3
2 5 -15 34.19 2.51
2 5 -15 35.95 2.47
2 -5 -15 28.61 2.25
2 5 -15 36.17 2.71
2 5 -15 32.6 2.45
2 -5 -15 30.16 2.47
2 -5 -15 31.67 2.38
2 5 -15 30.43 2.36
2 -5 -15 31.28 2.28
2 5 -14 62.13 3.44
2 -5 -14 58 3.31
2 5 -14 58.11 3.43
2 -5 -14 58.57 3.32
2 5 -14 66.97 3.86
2 -5 -14 68.45 3.68
2 5 -14 57.23 3.48
2 5 -14 62.27 3.57
2 5 -13 35.6 2.64
2 5 -13 33.3 2.26
2 -5 -13 29.1 2.14
2 -5 -13 34.74 2.45
2 5 -13 34.12 2.38
2 5 -13 33.23 2.31
2 -5 -13 37.66 2.31
2 5 -12 55.52 3.3
2 -5 -12 52.42 3.13
2 5 -12 52.91 3.04
2 -5 -12 59.23 3.05
2 5 -11 3.11 0.78
2 -5 -11 2.17 0.73
2 5 -11 2.52 0.97
2 5 -11 2.52 0.73
2 -5 -11 3.65 0.74
2 5 -10 426.17 15.83
2 -5 -10 419.22 15.79
2 5 -10 434.6 15.89
2 -5 -10 415.22 15.79
2 -5 -9 54.71 2.77
2 5 -9 59.31 2.82
2 5 -8 72.21 3.4
2 5 -8 70.05 3.04
2 -5 -8 67.61 3.16
2 5 -8 69.35 3.19
2 5 -7 114.89 4.86
2 5 -7 108.48 4.59
2 -5 -7 112.53 4.63
2 5 -7 113.99 4.49
2 -5 -6 337.48 12.7
2 5 -6 342.14 12.7
2 5 -6 354.59 12.61
2 5 -5 92.6 3.91
2 -5 -5 95.25 3.92
2 5 -5 103.73 3.87
2 5 -4 22.11 1.22
2 -5 -4 22.28 1.22
2 5 -4 23.28 1.18
2 -5 -3 74.57 3
2 5 -3 71.44 2.98
2 5 -3 77.54 3.49
2 5 -2 15.95 1.28
2 5 -1 167.83 6.76
2 -5 0 0.94 0.32
2 5 0 1.61 0.35
2 5 1 25.75 1.66
2 -5 1 24.62 1.23
-2 5 -2 756.74 28.61
2 5 2 828.14 28.82
2 5 2 817.04 28.83
-2 5 -3 860.5 32.26
2 5 3 957.09 32.58
2 5 3 909.5 32.53
2 5 4 7.9 1.05
2 5 4 9.66 1.07
2 5 4 10.91 1.06
-2 5 -4 7.91 0.8
-2 5 -5 241.51 9.43
2 5 5 268.63 9.79
2 5 5 249.31 9.84
-2 5 -6 19.01 1.23
-2 5 -6 16.63 1.46
2 5 6 22.72 1.68
2 5 6 22.97 1.53
-2 5 -7 49.69 2.71
-2 5 -7 46.1 2.29
-2 5 -7 53.24 2.71
2 5 7 46.79 2.59
2 5 8 76.14 3.66
-2 5 -8 79.07 3.83
2 5 9 298.63 11.87
-2 5 -9 323.58 12.17
2 5 10 19.92 1.59
-2 5 -10 22.41 1.83
-2 5 -10 23.22 1.83
-2 5 -10 22.6 1.63
-2 -5 -10 23.45 1.57
-2 5 -11 0.87 0.66
-2 5 -11 0.26 0.69
-2 5 -11 -0.09 0.6
-2 -5 -11 -0.09 0.55
-2 5 -12 126.73 5.83
-2 5 -12 132.1 5.56
-2 -5 -12 119.79 5.4
-2 5 -12 122.93 5.84
-2 5 -13 5.29 1.07
-2 5 -13 5.28 1.16
-2 5 -13 4.5 0.9
-2 -5 -13 4.62 0.93
-2 -5 -14 42.12 2.67
-2 5 -14 47.24 2.82
-2 5 -14 44.4 2.96
-2 5 -14 48.4 3.09
-2 -5 -15 61.94 3.57
-2 5 -15 63.3 3.53
-2 -5 -15 61.87 3.46
-2 5 -15 64.83 3.75
-2 5 -15 65.11 3.83
-2 5 -15 63.17 3.83
-2 5 -16 31.51 2.51
-2 -5 -16 33.1 2.46
-2 -5 -16 29.19 2.3
-2 5 -16 33.74 2.45
-2 5 -16 30.51 2.48
-2 5 -16 35.41 2.75
-2 -5 -17 53.3 3.29
-2 5 -17 42.69 3.19
-2 -5 -17 51.38 3.19
-2 5 -17 53.19 3.24
-2 5 -17 51.21 3.37
-2 5 -17 48.03 3.45
-2 5 -18 25.57 2.41
2 5 18 27.54 2.48
-2 5 -18 30.55 2.66
-2 -5 -18 28.1 2.33
-2 5 -18 28.52 2.39
-2 5 -18 28.52 2.42
-2 -5 -18 31.34 2.48
-2 5 -19 200.81 8.59
-2 -5 -19 174.78 8.3
-2 5 -19 181.44 8.33
-2 -5 -19 189.03 8.3
-2 5 -19 189.21 8.69
-2 5 -19 194.7 8.59
-2 5 -19 184.13 8.54
-2 5 -20 100.15 5.76
-2 -5 -20 129.11 6.01
-2 5 -20 116.45 5.81
-2 -5 -20 110.23 5.69
-2 5 -20 126.09 6.22
-2 5 -20 114.69 5.92
-2 5 -20 119.96 6.07
-2 5 -21 111.73 5.88
-2 5 -21 109.97 5.87
-2 5 -21 124.75 6.17
-2 5 -21 120.61 5.84
-2 -5 -21 110.9 5.66
-2 5 -21 117.45 5.92
-2 5 -22 48.1 3.25
-2 -5 -22 47.92 3.18
-2 5 -22 50.92 3.51
-2 5 -22 51.31 3.42
-2 5 -23 1.09 0.91
-2 -5 -23 0.15 0.89
-2 5 -23 2.83 1.46
-2 5 -23 0.81 1.09
-2 5 -24 59.18 3.53
-2 -5 -24 60.82 3.58
-2 5 -24 63.59 3.87
-2 -5 -25 0.12 0.91
-2 5 -25 0.89 0.89
-2 5 -25 1.6 0.98
-2 5 -25 1.17 1.05
-2 5 -25 2.87 1.25
-2 -5 -26 11.86 1.4
-2 5 -26 12.62 1.4
-2 5 -26 13.69 1.61
-2 5 -26 11.69 1.6
-2 5 -26 14.54 1.58
-2 5 -27 0.46 0.98
-2 5 -27 1.8 1.01
-2 5 -27 1.44 0.91
-2 5 -27 1.62 0.87
-2 5 -28 3.8 1.05
-2 5 -28 5.45 1.07
-2 5 -28 4.93 0.96
-2 5 -28 6.94 1.07
-2 5 -29 8.92 0.93
2 6 -27 13.93 1.42
2 6 -27 14.17 1.51
2 6 -26 10.83 1.39
2 6 -26 12.59 1.44
2 6 -25 12.59 1.6
2 6 -25 11.48 1.52
2 -6 -25 15.32 1.71
2 6 -24 -1.09 1.29
2 6 -24 0.86 0.96
2 -6 -24 -0.75 1.07
2 6 -23 0.72 1.03
2 6 -23 -0.53 1.29
2 -6 -23 0.66 1.07
2 6 -22 108.86 5.55
2 6 -22 115.87 5.77
2 6 -21 36.9 3.03
2 -6 -21 35.31 2.86
2 6 -21 30.27 2.6
2 6 -21 37.7 2.95
2 6 -20 90.89 5.29
2 6 -20 88.45 4.95
2 6 -20 92.54 5.12
2 -6 -20 101.63 5.31
2 6 -19 14.84 2.06
2 6 -19 9.84 1.67
2 6 -19 12.8 1.76
2 6 -18 19.81 2.27
2 6 -18 15.97 1.98
2 6 -18 14.54 1.93
2 6 -18 14.83 1.87
2 6 -17 2.26 1.32
2 6 -17 2.04 1.16
2 6 -17 2.16 1.07
2 6 -17 0.51 1
2 -6 -17 2.12 1.26
2 6 -16 104.53 5.38
2 -6 -16 106.27 5.42
2 6 -16 111.49 5.78
2 6 -16 102.36 5.24
2 6 -16 96.33 5.47
2 6 -16 110.13 5.54
2 -6 -15 0.82 1.04
2 6 -15 0.63 0.87
2 6 -15 1.33 1.14
2 6 -15 1.66 1.01
2 6 -15 0.87 0.85
2 -6 -14 98.32 5.05
2 6 -14 104.52 5.06
2 6 -14 96.1 5.28
2 6 -14 96.27 5.05
2 6 -14 95.53 4.88
2 6 -13 3.81 1.02
2 -6 -13 3.54 1.02
2 6 -13 4.6 1.28
2 6 -13 5.05 1.11
2 6 -13 5.57 1.06
2 6 -12 52.52 3.31
2 6 -12 48.65 2.96
2 -6 -12 47.39 3.02
2 6 -12 49.53 3
2 6 -11 4.34 1.13
2 6 -11 1.49 0.75
2 6 -11 3.09 0.86
2 6 -10 436.11 16.9
2 6 -9 59.62 3.34
2 6 -9 55.77 3.1
2 6 -8 213.34 8.62
-2 6 7 0.47 0.58
2 6 -7 -0.1 0.55
2 6 -6 67.76 3.39
-2 6 6 72.95 3.43
2 6 -5 45.69 2.5
-2 6 5 49.14 2.57
2 6 -4 851.03 31.6
2 6 -4 908.42 31.76
-2 6 4 866.47 31.65
2 6 -4 887.01 31.86
2 6 -3 607.4 23.2
-2 6 3 635.03 23.17
2 6 -3 668.04 23.43
-2 6 2 2.19 0.68
2 6 -2 3.26 0.8
2 6 -2 2.84 0.79
2 6 -1 96.25 4.34
-2 6 1 90.51 4.17
2 6 -1 95.6 4.3
2 6 -1 95.69 4.29
2 6 0 29.87 2.02
2 6 0 33.81 2.12
2 6 1 27.92 1.85
-2 6 -1 24.54 1.68
2 6 1 24.23 1.76
-2 6 -2 20.44 1.48
2 6 2 23.87 1.68
2 6 2 20.16 1.56
2 6 2 19.56 1.61
2 6 3 379.78 13.76
2 6 3 364.58 13.63
-2 6 -3 342.68 13.42
2 6 3 355.55 13.74
2 6 4 71.11 3.54
2 6 4 69.65 3.56
-2 6 -4 71.19 3.32
2 6 4 76.45 3.7
-2 6 -5 46.53 2.47
2 6 5 49.36 2.76
2 6 5 50.12 2.78
2 6 5 52.22 2.89
-2 6 -6 347.12 13.22
-2 6 -6 327.44 12.79
2 6 6 353.62 13.36
2 6 6 349.67 13.26
-2 6 -7 109.81 5.03
2 6 7 107.06 5.1
-2 6 -8 353.66 13.38
-2 6 -8 327.7 13.21
2 6 8 346.09 13.47
-2 6 -9 11.64 1.39
2 6 9 11.37 1.29
-2 6 -9 16.56 1.57
2 6 9 13.46 1.54
-2 6 -9 14.85 1.47
2 6 9 14.04 1.59
2 6 10 233.14 9.56
-2 6 -10 236.04 9.47
2 6 10 220.38 9.43
2 6 10 229.51 9.56
2 6 10 223.61 9.19
-2 6 -10 214.22 9.31
-2 6 -10 225.77 9.33
2 6 11 2.29 0.78
2 6 11 0.61 0.82
-2 6 -11 3 0.9
2 6 11 1.62 0.96
-2 6 -11 0.14 0.76
-2 6 -11 0.73 0.79
-2 6 -12 21.12 2.06
2 6 12 25.5 2.22
2 6 12 23.81 1.88
-2 6 -12 23.34 2
2 6 13 48.5 2.96
-2 6 -13 57.12 3.4
2 6 13 52.05 3.38
-2 6 -13 50.13 3.18
-2 6 -13 51.34 3.23
-2 6 -14 90.88 4.91
2 6 14 102.49 5.12
-2 6 -14 83.03 4.67
-2 6 -14 89.75 4.78
-2 6 -15 30.51 2.6
2 6 15 29.15 2.54
-2 6 -15 28.97 2.5
-2 6 -15 28.92 2.46
-2 6 -15 35.17 2.61
-2 6 -16 85.07 4.84
2 6 16 84.73 4.83
-2 6 -16 84.03 4.65
-2 6 -16 84.75 4.65
-2 6 -17 23.12 2.39
2 6 17 27.5 2.45
-2 6 -17 21.71 2.26
-2 6 -17 23.99 2.23
-2 6 -18 382.11 15.07
2 6 18 369.3 14.92
-2 6 -18 360.61 14.8
-2 6 -18 351.77 14.73
-2 6 -19 70.5 4.32
-2 6 -19 67.52 4.13
-2 6 -19 65.3 4.09
-2 6 -20 11.28 1.87
-2 6 -20 9.38 1.63
-2 6 -20 8.79 1.49
-2 6 -21 0.34 1.17
-2 6 -21 0.95 1.35
-2 6 -22 10.65 1.66
-2 6 -23 0.93 1.34
-2 6 -23 0.33 1.23
-2 6 -24 4.95 1.19
-2 6 -24 5.68 1.44
-2 6 -24 5.28 1.3
-2 6 -25 34.73 2.45
-2 6 -25 27.48 2.4
-2 6 -25 29.63 2.22
-2 6 -26 5.3 1.28
-2 6 -26 5.62 1.08
-2 6 -26 7.5 1.18
-2 6 -26 6.64 1.23
-2 6 -27 2.62 1.01
-2 6 -27 0.32 1
-2 6 -27 1.99 1.17
-2 6 -28 3.46 0.83
2 7 -27 -0.14 0.69
2 7 -26 -0.67 0.93
2 -7 -25 11.91 1.45
2 7 -25 11.82 1.45
2 7 -25 12.52 1.53
2 -7 -24 23.34 2.03
2 7 -24 24.01 2.15
2 7 -24 22.14 1.99
2 -7 -23 0.3 0.99
2 7 -23 0.15 0.98
2 7 -23 0.66 1.1
2 -7 -22 16.93 1.96
2 7 -22 12.63 1.91
2 7 -21 18.83 2.08
2 -7 -20 60.6 3.88
2 7 -20 57.69 3.78
2 7 -20 58.68 4
2 7 -19 10.1 1.69
2 7 -19 13.38 1.86
2 7 -19 14.58 2.06
2 7 -18 132 6.51
2 7 -18 137.62 6.86
2 7 -18 135.76 6.47
2 7 -18 115.12 6.41
2 7 -17 49.11 3.39
2 7 -17 52.7 3.69
2 -7 -17 46.6 3.26
2 7 -17 42.29 3.19
2 7 -17 47.12 3.48
2 7 -16 132.03 6.48
2 7 -16 138.24 6.75
2 7 -16 137.51 6.97
2 7 -16 137.49 6.63
2 -7 -16 139.97 6.65
2 7 -16 141.65 6.97
2 7 -15 54.83 3.52
2 7 -15 56.78 3.69
2 7 -15 62.35 4.01
2 -7 -15 56.85 3.64
2 7 -15 57.35 3.65
2 7 -15 61.06 3.98
2 7 -14 131.36 6.52
2 7 -14 136.73 6.71
2 7 -14 160.67 7.22
2 -7 -14 144.37 6.74
2 7 -14 141.27 6.67
2 7 -14 142.82 7.04
2 -7 -13 21.56 2.1
2 7 -13 27.48 2.32
2 7 -13 23.92 2.15
2 7 -13 25.99 2.42
2 -7 -12 0.3 0.73
2 7 -12 -0.15 0.81
2 7 -12 -0.18 0.9
2 7 -12 0.14 0.73
2 -7 -11 27.89 2.23
2 7 -11 30.97 2.34
2 7 -11 29.92 2.27
2 7 -11 27.29 2.38
-2 7 10 4.51 0.97
2 7 -10 6.8 1.13
2 7 -10 7.1 1.27
2 7 -9 12.65 1.45
-2 7 9 11.77 1.32
2 7 -9 14.14 1.69
2 7 -9 12.6 1.39
-2 7 8 94.48 4.44
2 7 -8 88.85 4.39
2 7 -8 93.1 4.66
2 7 -8 87.56 4.45
2 7 -7 83.76 4.46
-2 7 7 89.87 4.32
2 7 -7 92.93 4.34
2 7 -6 384.75 15.66
-2 7 6 426.79 15.58
2 7 -6 410.7 15.53
-2 7 5 7 1
2 7 -5 4.24 0.84
2 7 -4 13.69 1.32
-2 7 4 13.7 1.37
2 7 -3 37.03 2.4
2 7 -3 33.49 2.22
-2 7 3 35.76 2.22
2 7 -2 80.72 4.08
2 7 -2 83.9 4.04
-2 7 2 82.66 3.96
2 7 -1 3.54 0.87
2 7 -1 3.02 0.81
-2 7 1 2.6 0.73
2 7 0 3.66 0.89
2 7 0 3.17 0.83
2 7 0 3.6 0.9
2 7 1 157.32 7.18
2 7 1 182.99 7.31
2 7 1 170.49 7.21
2 7 2 106.86 4.85
2 7 2 101.46 4.75
2 7 2 98.74 4.77
-2 7 -2 95.89 4.53
2 7 3 1.58 0.84
-2 7 -3 2.21 0.71
2 7 3 1.1 0.71
2 7 3 1.04 0.65
2 7 4 394.04 14.71
2 7 4 391.76 14.68
-2 7 -4 361.35 14.27
2 7 4 372.67 14.46
2 7 5 0.39 0.81
-2 7 -5 -0.28 0.54
2 7 5 0.13 0.73
-2 7 -6 21.89 1.91
2 7 6 20.76 1.83
-2 7 -6 18.77 1.51
-2 7 -6 22.24 1.83
2 7 6 21.11 1.8
2 7 6 23.13 1.94
2 7 7 48.89 2.99
2 7 7 43.13 2.89
-2 7 -7 48.32 2.87
2 7 7 43.14 2.77
2 7 7 39.61 2.69
-2 7 -7 44.41 2.75
2 7 8 183.76 7.76
2 7 8 181.09 7.67
-2 7 -8 165.16 7.48
-2 7 -8 170.27 7.47
2 7 8 165.51 7.51
2 7 8 164.62 7.44
-2 7 -8 177.35 7.51
2 7 9 17.08 1.83
-2 7 -9 16.81 1.75
2 7 9 15.48 1.74
-2 7 -9 15.92 1.67
-2 7 -9 17.48 1.75
2 7 9 19.4 1.78
2 7 9 14.46 1.69
-2 7 -10 255.69 10.41
2 7 10 249.99 10.48
-2 7 -10 264.23 10.51
2 7 10 248.27 10.51
-2 7 -10 259.85 10.35
2 7 10 232.16 10.38
2 7 10 236.01 10.23
2 7 11 -0.69 0.94
-2 7 -11 1.1 0.85
2 7 11 -0.66 1.03
2 7 11 0.43 0.66
-2 7 -11 -0.32 0.81
-2 7 -11 0.15 0.67
-2 7 -11 0.43 0.73
2 7 11 0.17 0.88
-2 7 -12 3.3 1
2 7 12 4.07 0.99
2 7 12 2.03 0.94
-2 7 -12 5.3 1.22
2 7 12 3.87 1.21
-2 7 -12 4.21 1.1
2 7 12 2.93 1.14
2 7 13 26.79 2.51
2 7 13 29.24 2.32
-2 7 -13 36.13 2.72
-2 7 -13 29.19 2.41
-2 7 -13 32 2.52
2 7 13 35.36 2.77
2 7 14 6.37 1.43
-2 7 -14 5.44 1.37
-2 7 -14 4.95 1.13
-2 7 -14 5.75 1.31
2 7 14 6.75 1.46
2 7 15 56.1 3.76
-2 7 -15 52.6 3.52
-2 7 -15 45.88 3.3
-2 7 -15 45 3.19
-2 7 -15 47.55 3.31
2 7 15 50.24 3.45
2 7 16 328.09 13.21
-2 7 -16 313.93 12.85
-2 7 -16 286.24 12.45
-2 7 -16 290.5 12.52
2 7 16 309.74 12.8
-2 7 -17 32.01 2.84
2 7 17 28.02 2.85
-2 7 -17 36.9 2.73
-2 7 -17 29.23 2.61
-2 7 -18 85.76 4.94
2 7 18 82.05 5.08
-2 7 -18 75.95 4.53
-2 7 -18 90.36 4.82
-2 7 -19 18.6 2.14
-2 7 -19 23.4 2.41
2 7 19 24.5 2.61
-2 7 -19 26.37 2.66
-2 7 -20 285.91 12.08
-2 7 -20 288.17 12.29
-2 7 -20 278.99 11.85
-2 7 -21 -0.49 1.05
-2 7 -22 3.55 1.47
-2 7 -22 6.39 1.5
-2 7 -23 -0.15 1.06
-2 7 -23 0.17 1.19
-2 7 -23 1.22 1.09
-2 7 -23 0.14 0.95
-2 7 -24 -0.49 0.95
-2 7 -24 1.93 1.06
-2 7 -24 1.65 1.14
-2 7 -25 0.93 0.82
-2 7 -25 1.4 1.06
-2 7 -25 0.64 0.91
-2 7 -26 5.44 1.38
-2 7 -26 5.11 1.12
-2 7 -27 3.93 0.96
2 8 -26 12.33 1.21
2 -8 -25 10.61 1.3
2 8 -25 9.36 1.43
2 -8 -24 0.55 0.91
2 8 -24 0.75 1.04
2 -8 -23 2.31 1.04
2 8 -23 2.21 1.14
2 -8 -22 13.37 1.7
2 8 -22 12.73 1.81
2 8 -22 14.59 1.73
2 -8 -21 62.72 3.66
2 8 -21 61.6 3.87
2 -8 -20 19.18 2.19
2 8 -20 22.38 2.25
2 8 -20 23.93 2.56
2 8 -20 24.58 2.35
2 8 -19 4.54 1.35
2 8 -19 5.95 1.43
2 8 -18 26.03 2.54
2 8 -18 22.86 2.35
2 8 -18 23.13 2.55
2 8 -17 1.13 1.15
2 8 -17 1.68 1.45
2 8 -17 1.09 1.38
2 -8 -16 112.76 5.78
2 8 -16 110.11 6.13
2 8 -16 129.94 6.44
2 8 -16 117.23 6
2 8 -16 109.01 5.75
2 8 -15 22.06 2.45
2 8 -15 21.5 2.22
2 8 -15 20.59 2.13
2 8 -15 21.41 2.4
2 -8 -15 20.15 2.07
2 -8 -14 45.37 3.24
2 8 -14 42.22 3.44
2 8 -14 48.4 3.36
2 8 -14 46.48 3.24
2 8 -14 54.19 3.67
2 -8 -13 55.01 3.47
2 8 -13 49.06 3.35
2 8 -13 47.59 3.68
2 8 -13 51.73 3.66
2 8 -13 60.63 3.62
2 8 -12 -0.39 1.04
2 8 -12 0.34 0.97
2 8 -12 0.2 1.19
2 8 -12 0.32 0.97
2 -8 -12 0.63 1.15
-2 8 11 59.61 3.64
2 8 -11 67.64 4.21
2 8 -11 71.74 3.93
2 8 -11 66.12 4.03
2 -8 -11 65.03 3.79
2 8 -11 62.5 3.81
2 8 -10 215.07 9.24
2 8 -10 211.6 9.4
2 8 -10 205.96 8.98
-2 8 10 207.14 8.85
2 8 -10 202.91 8.92
2 8 -9 48.14 3.39
2 8 -9 47.83 3.24
2 8 -9 50.38 3.05
-2 8 9 46.14 2.96
2 8 -9 44.46 3.01
2 8 -8 157.69 7.56
2 8 -8 157.09 7.24
2 8 -8 171.07 7.26
-2 8 8 172.08 7.27
2 8 -8 158.03 7.39
2 8 -7 13.51 1.63
2 8 -7 15.06 1.52
2 8 -7 11.85 1.72
-2 8 7 11.24 1.4
2 8 -7 11.53 1.47
-2 8 6 35.57 2.46
2 8 -6 33.86 2.46
2 8 -6 36.99 2.66
2 8 -6 38.24 2.45
2 8 -5 267.42 10.95
2 8 -5 278.19 11.24
-2 8 5 279.33 11.03
2 8 -4 300.52 12.02
-2 8 4 314.37 12.17
2 8 -4 304.82 12.23
2 8 -3 29.66 2.21
-2 8 3 29.26 2.19
2 8 -3 31.13 2.26
2 8 -3 30.58 2.3
-2 8 3 31.15 2.39
2 8 -2 29.12 2.27
2 8 -2 33.17 2.45
-2 8 2 39.86 2.63
-2 8 2 41.94 2.52
2 8 -2 38.07 2.49
-2 8 1 65.28 3.58
2 8 -1 64.18 3.64
2 8 -1 65.53 3.57
-2 8 0 129.76 5.85
2 8 0 125.63 5.96
2 8 0 130.09 5.91
-2 8 -1 179.13 7.82
-2 8 -1 177.35 7.71
2 8 1 177.58 7.88
2 8 1 184.75 7.92
2 8 1 194.64 7.92
-2 8 -2 44.39 2.81
-2 8 -2 41.62 2.65
2 8 2 42.13 2.82
2 8 2 43.29 2.85
2 8 2 45.2 2.85
-2 8 -3 20.6 1.91
-2 8 -3 21.89 1.82
2 8 3 23.82 2.02
2 8 3 23.57 2
2 8 3 25.11 2.09
2 8 4 14.05 1.6
-2 8 -4 10.86 1.3
-2 8 -4 13.64 1.56
2 8 4 12.09 1.55
2 8 4 14.25 1.64
2 8 5 76.07 4
2 8 5 74.12 4.04
-2 8 -5 68.7 3.89
2 8 5 71.3 3.97
2 8 5 66.82 3.71
-2 8 -5 64.13 3.54
-2 8 -6 120.1 5.86
2 8 6 132.78 6.01
2 8 6 115.65 5.66
-2 8 -6 128.49 5.91
2 8 6 125.71 5.98
2 8 6 116.08 5.88
-2 8 -7 173.87 7.15
2 8 7 166.83 7.37
2 8 7 156.15 7.21
2 8 7 149.21 6.99
-2 8 -7 152.74 7.04
-2 8 -7 172.04 7.34
-2 8 -7 145.2 7.11
2 8 7 158.49 7.29
-2 8 -8 281.65 10.58
2 8 8 252.26 10.66
2 8 8 232.25 10.32
2 8 8 258.6 10.6
-2 8 -8 245.11 10.36
2 8 8 244.02 10.56
-2 8 -8 251.31 10.59
-2 8 -8 247.29 10.55
-2 8 -9 128.32 6.24
2 8 9 133.64 6.32
-2 8 -9 127.93 6.06
-2 8 -9 145.13 6.27
2 8 9 131.07 6.32
2 8 9 115.84 5.98
2 8 9 124.53 6.1
-2 8 -9 115.69 5.88
-2 8 -9 126.27 6.16
2 8 10 37.02 2.9
-2 8 -10 38.93 2.89
2 8 10 36.4 2.77
2 8 10 36.58 2.72
-2 8 -10 38.31 2.89
-2 8 -10 35.66 2.68
-2 8 -10 37.93 2.69
2 8 10 36.23 2.86
-2 8 -10 42.87 3.01
2 8 11 80.06 4.56
2 8 11 74.29 4.39
2 8 11 74.31 4.29
2 8 11 87.63 4.7
-2 8 -11 73.92 4.25
-2 8 -11 78.19 4.48
-2 8 -11 78.78 4.3
-2 8 -11 77.06 4.46
2 8 12 4.86 1.18
-2 8 -12 3.86 1.11
2 8 12 3.59 1.33
-2 8 -12 3.35 1.31
2 8 12 4.57 1.35
-2 8 -12 3.11 1.18
2 8 13 130.27 6.64
-2 8 -13 151.64 7.17
2 8 13 145.8 7.07
-2 8 -13 143.78 6.82
-2 8 -13 146.66 6.86
-2 8 -14 22.84 2.29
-2 8 -14 17.91 1.93
2 8 14 18.8 1.88
-2 8 -14 18.1 2.23
-2 8 -14 17.41 2.03
2 8 14 21.09 2.23
-2 8 -15 6.07 1.44
-2 8 -15 7.95 1.35
2 8 15 8.31 1.61
-2 8 -15 7.54 1.62
-2 8 -15 8.53 1.54
-2 8 -15 5.05 1.15
-2 8 -16 3.96 1.35
-2 8 -16 3.59 1.28
-2 8 -16 4.27 1.47
2 8 17 25.95 2.45
-2 8 -17 24.31 2.43
-2 8 -17 20.23 2.2
-2 8 -17 22.27 2.45
-2 8 -18 51.74 3.76
-2 8 -18 50.38 3.46
2 8 18 50.04 3.47
-2 8 -18 51.77 3.6
-2 8 -19 224.9 9.77
-2 8 -20 15.89 1.89
-2 8 -20 14.41 2.08
-2 8 -20 15.5 2.12
-2 8 -21 7.88 1.58
-2 8 -21 6.03 1.58
-2 8 -22 0.14 0.95
-2 8 -22 1.65 1.21
-2 8 -22 0.66 1.22
-2 8 -23 3.37 1.04
-2 8 -23 2.35 1.02
-2 8 -23 2.35 1.21
-2 8 -23 2.61 1.12
-2 8 -24 0.38 1
-2 8 -24 -0.87 0.96
-2 8 -25 62.08 3.08
-2 8 -25 51.57 3.17
-2 8 -26 26.69 1.82
2 9 -25 2.19 0.86
2 -9 -24 -0.08 0.9
2 9 -24 0.41 1.13
2 -9 -23 0.1 0.8
2 9 -23 0.25 1.01
2 -9 -22 2.05 1.01
2 9 -22 -0.15 1.14
2 -9 -21 12.48 1.59
2 9 -21 12.32 1.59
2 9 -21 11.36 1.74
2 -9 -20 -0.15 1.05
2 9 -20 -0.18 1.23
2 9 -20 -0.65 1.1
2 9 -19 61.45 4.09
2 9 -18 -1.19 1.32
2 9 -17 142.77 6.99
2 9 -17 122.1 6.66
2 9 -16 12.26 1.7
-2 9 16 15.78 2.04
2 9 -16 11.49 1.93
2 9 -16 14.55 2.13
2 9 -15 16.6 1.95
-2 9 15 16.38 2.15
2 9 -15 18.47 2.26
2 9 -15 11.29 2.06
2 9 -14 0.65 1.28
2 9 -14 2.27 1.48
2 9 -14 1.41 1.05
2 -9 -13 12.23 1.66
2 9 -13 13.72 1.97
2 9 -13 14.29 2.13
2 9 -13 12.9 1.77
2 -9 -12 0.32 1.08
2 9 -12 1.85 1.1
2 9 -12 1.34 1.22
2 9 -12 1.23 1.06
2 -9 -11 0.16 0.95
-2 9 11 -0.53 1.12
2 9 -11 0.86 1.02
2 9 -11 1.19 1.18
2 9 -11 -0.44 1.41
2 9 -10 275.66 12
2 9 -10 293.55 12.35
-2 9 10 287.8 11.95
2 -9 -10 307.05 12.09
2 9 -10 293.15 12.55
2 9 -9 47.23 3.32
-2 9 9 49.66 3.15
2 9 -9 46.68 3.07
2 9 -9 48.52 3.52
2 9 -9 40.41 3.09
2 9 -8 0.88 1.07
-2 9 8 0.15 0.82
2 9 -8 1.37 0.86
-2 9 8 -0.63 1.21
2 9 -8 0.4 1.13
2 9 -7 784.57 29.57
2 9 -7 755.57 29.26
2 9 -7 820.56 29.9
-2 9 7 796.21 29.94
-2 9 7 799.42 29.37
2 9 -6 23.49 2.21
2 9 -6 23.3 2.01
2 9 -6 22.85 2.37
-2 9 6 23.68 2.39
-2 9 6 18.8 1.92
2 9 -5 392.59 15.76
2 9 -5 395.86 15.59
2 9 -5 407.05 16.05
-2 9 5 396.15 16.06
-2 9 5 410.58 15.71
2 9 -4 24.76 2.05
-2 9 4 26.88 2.39
2 9 -4 26.88 2.44
2 9 -4 28.24 2.31
-2 9 4 25.09 2.13
-2 9 3 66.62 3.85
2 9 -3 58.51 3.68
2 9 -3 57.41 3.67
-2 9 3 63.22 3.6
2 9 -3 61.78 3.6
2 9 -2 1.5 0.97
-2 9 2 2.24 0.92
2 9 -2 1.62 0.98
2 9 -2 3.33 1.02
2 9 -2 2.1 0.93
2 9 -1 38.77 2.7
2 9 -1 31.83 2.47
-2 9 1 33.32 2.58
2 9 -1 41.43 2.91
2 9 0 29.15 2.36
2 9 0 27.07 2.25
-2 9 0 31.37 2.48
2 9 0 33.45 2.54
2 9 1 1.53 0.9
2 9 1 1.19 0.97
-2 9 -1 0.88 0.76
2 9 1 1.55 0.91
2 9 2 67.61 3.69
-2 9 -2 64.82 3.82
2 9 2 62.99 3.73
2 9 2 57 3.72
-2 9 -2 63.06 3.63
2 9 3 220.22 8.71
-2 9 -3 198.04 8.73
2 9 3 194.36 8.87
-2 9 -3 186.32 8.44
2 9 3 208.58 8.83
2 9 3 195.96 8.75
2 9 4 25.47 2.25
2 9 4 22.55 2.16
-2 9 -4 20.85 1.88
-2 9 -4 21.05 2.09
2 9 4 23.36 2.16
2 9 4 21.65 2.16
2 9 4 24.63 2.08
-2 9 -5 233.4 10.01
2 9 5 232.42 10.03
2 9 5 234.6 10.14
-2 9 -5 215.32 9.55
-2 9 -5 237.8 10.02
2 9 5 244.77 10.16
2 9 5 244.72 10.13
-2 9 -6 68.71 3.79
2 9 6 64.76 3.93
-2 9 -6 57.13 3.77
2 9 6 67.1 3.98
2 9 6 61.18 3.91
-2 9 -6 60.87 3.82
2 9 6 61.15 3.9
2 9 7 10.67 1.65
2 9 7 8.95 1.6
-2 9 -7 10.2 1.56
2 9 7 11.8 1.69
-2 9 -7 9.14 1.55
-2 9 -7 8.23 1.3
2 9 8 -0.19 1.04
2 9 8 -0.37 1.03
-2 9 -8 -0.36 1.14
2 9 8 -0.75 1.05
-2 9 -8 -0.54 0.89
-2 9 -8 0.64 0.77
2 9 9 12.37 1.78
-2 9 -9 14.61 1.82
-2 9 -9 14.81 1.96
2 9 9 18 2.08
2 9 9 13.25 1.83
-2 9 -9 13.6 1.78
-2 9 -9 10.35 1.52
2 9 10 8.29 1.47
-2 9 -10 8.87 1.57
-2 9 -10 6.61 1.63
2 9 10 7.59 1.55
-2 9 -10 6.77 1.49
2 9 10 6.67 1.48
-2 9 -10 5.04 1.2
2 9 11 43.14 3.29
-2 9 -11 44.53 3.26
-2 9 -11 37.49 2.85
-2 9 -11 42.66 3.1
2 9 11 33.55 2.83
-2 9 -11 39.39 3.05
2 9 11 38.36 3.09
2 9 12 28.65 2.55
-2 9 -12 32.47 2.77
2 9 12 31.55 2.85
-2 9 -12 35.19 2.91
-2 9 -12 29.99 2.55
2 9 12 27.92 2.63
-2 9 -13 62.46 4.04
-2 9 -13 61 3.78
2 9 13 61.66 3.83
-2 9 -13 54.21 3.94
-2 9 -14 58.1 3.83
-2 9 -14 52.6 3.5
2 9 14 49.08 3.46
-2 9 -14 59.28 3.95
2 9 15 42.1 3.27
-2 9 -15 49.88 3.58
-2 9 -15 41.39 3.11
2 9 16 4.99 1.34
-2 9 -16 5.76 1.57
-2 9 -16 5.55 1.47
2 9 17 31.55 2.68
-2 9 -17 34.25 2.96
2 9 18 6.6 1.38
-2 9 -19 91.21 5.25
-2 9 -19 99.74 5.29
-2 9 -20 12.6 1.91
-2 9 -20 14.52 1.94
-2 9 -21 89.14 4.68
-2 9 -21 85.23 4.67
-2 9 -22 0.52 1.05
-2 9 -22 0.9 1.04
-2 9 -22 -0.14 1.07
2 9 22 -0.13 0.91
-2 9 -23 0.97 0.98
-2 9 -23 1.9 1.05
-2 9 -23 0.42 0.9
-2 9 -24 5.18 1.34
-2 9 -24 4.02 1.22
-2 9 -25 0.68 0.81
2 10 -24 0.22 0.77
2 10 -23 25.16 1.85
2 -10 -23 17.85 1.48
2 10 -22 1.52 1.08
2 -10 -22 1.16 0.82
2 10 -21 69.48 3.84
2 10 -21 81.34 4.2
2 -10 -21 78.93 3.87
2 10 -20 16.25 1.87
2 10 -20 20.69 2.12
2 -10 -20 17.48 1.74
2 10 -19 7.22 1.6
2 10 -19 8.07 1.57
2 -10 -19 7.27 1.37
2 10 -18 -0.19 1.26
2 10 -17 16.08 2.27
2 10 -17 21.66 2.44
2 10 -16 0.64 1.46
2 10 -15 81.4 4.76
2 10 -15 66.06 4.62
2 10 -14 3.6 1.4
2 10 -14 5.76 1.64
-2 10 13 59.6 4.1
2 10 -13 59.31 4.2
2 10 -13 52.7 3.83
2 10 -12 27.02 2.68
-2 10 12 32.13 2.95
2 10 -12 25.56 2.78
-2 10 11 139.98 7.03
2 10 -11 141.79 7.2
2 10 -11 155.22 7.68
-2 10 11 151.8 7.54
2 10 -10 10.78 2.07
2 10 -10 12.05 1.86
-2 10 10 9.57 1.86
-2 10 10 7.38 1.55
-2 10 10 8.99 1.41
2 10 -9 7.03 1.56
2 10 -9 5.29 1.18
-2 10 9 7.46 1.34
-2 10 9 4.59 1.45
2 10 -9 5.62 1.69
2 10 -8 172.58 8.2
2 10 -8 192.16 8.66
2 10 -8 181.78 8.05
-2 10 8 169 7.95
-2 10 8 174.14 8.48
-2 10 7 15.64 2.04
2 10 -7 16.71 2.04
2 10 -7 15.11 1.78
2 10 -7 15.31 2.15
-2 10 7 17.59 1.88
-2 10 6 45.54 3.1
-2 10 6 42.94 3.37
2 10 -6 41.46 2.97
2 10 -6 41.15 3.16
2 10 -6 50.59 3.55
-2 10 5 596.26 22.07
2 10 -5 560.12 21.87
2 10 -5 573.72 22.36
-2 10 5 557.93 22.32
2 10 -5 582.41 22.11
2 10 -4 -0.19 1.12
2 10 -4 -0.84 1.21
-2 10 4 0.59 0.98
2 10 -4 -0.78 0.93
2 10 -3 18.01 2.02
2 10 -3 20.07 2.26
2 10 -3 20.58 1.99
2 10 -2 61.58 3.85
2 10 -2 65.37 4.08
2 10 -2 62.4 4.05
-2 10 1 12.58 1.71
2 10 -1 14.31 1.82
2 10 -1 9.01 1.65
2 10 -1 13.65 1.76
2 10 -1 13.96 1.79
2 10 0 5.65 1.38
-2 10 0 2.45 1.03
2 10 0 1.2 1.12
2 10 0 3.71 1.16
2 10 0 1.92 0.94
2 10 1 3.36 1.19
2 10 1 5.71 1.42
-2 10 -1 3.07 1.16
2 10 1 6.51 1.45
2 10 1 7.44 1.38
2 10 1 6.57 1.28
2 10 2 14.56 1.82
2 10 2 17.15 1.83
2 10 2 10.91 1.79
-2 10 -2 13.57 1.72
2 10 2 15.1 1.85
2 10 3 36.28 2.98
-2 10 -3 35.51 2.64
2 10 3 35.55 2.85
2 10 3 37.44 2.89
2 10 4 5.39 1.43
-2 10 -4 8.61 1.56
2 10 4 8.71 1.64
-2 10 -4 6.8 1.22
2 10 4 7.31 1.41
-2 10 -4 4.2 1.18
2 10 5 31.63 2.75
-2 10 -5 29.9 2.73
-2 10 -5 30.47 2.61
2 10 5 29.66 2.68
2 10 5 36.81 2.87
2 10 6 9.85 1.71
-2 10 -6 11.25 1.8
2 10 6 13.62 1.87
-2 10 -6 8.34 1.36
2 10 6 8.06 1.58
-2 10 -6 9.95 1.62
-2 10 -7 104.51 5.45
-2 10 -7 98.72 5.64
2 10 7 105.42 5.77
2 10 7 101.96 5.77
2 10 7 117.78 5.95
-2 10 -7 120.79 5.91
-2 10 -8 109.51 5.55
2 10 8 96.52 5.63
-2 10 -8 108.25 5.78
2 10 8 108.1 5.83
2 10 8 108.62 5.82
2 10 8 110.28 5.85
-2 10 -8 109.94 5.78
2 10 9 130.18 6.94
-2 10 -9 147.3 7.16
2 10 9 137.05 7
2 10 9 138.43 7.03
2 10 9 150.81 7.25
-2 10 -9 140.29 6.73
-2 10 -9 145.08 7.02
-2 10 -10 59.72 3.91
2 10 10 53.44 3.71
2 10 10 48.38 3.69
-2 10 -10 51.85 3.46
-2 10 -11 5.96 1.5
-2 10 -11 2.47 1.07
2 10 11 6.72 1.35
2 10 11 7.5 1.7
-2 10 -11 5.84 1.62
2 10 12 30.63 2.84
-2 10 -12 36.29 3.03
-2 10 -12 31.84 2.73
-2 10 -12 32.03 2.59
2 10 12 27.48 2.61
2 10 12 29.23 2.7
2 10 12 34.54 2.95
-2 10 -13 21.17 2.45
-2 10 -13 22.18 2.29
2 10 13 16.01 1.97
-2 10 -13 23.46 2.17
2 10 13 20 2.25
2 10 13 24.82 2.53
-2 10 -14 19.08 2.2
-2 10 -14 27.17 2.67
2 10 14 21.65 2.32
2 10 14 22.37 2.42
2 10 15 8.49 1.65
-2 10 -15 9.13 1.8
-2 10 -16 1.86 1.31
2 10 16 -1.02 1.29
-2 10 -17 107.01 5.81
-2 10 -17 119.5 6.06
2 10 17 118.15 6.04
-2 10 -18 34.62 2.84
-2 10 -18 35.88 2.88
2 10 18 34.86 2.8
-2 10 -19 136.4 6.75
2 10 19 150.87 6.97
-2 10 -19 156.14 6.99
-2 10 -20 4.47 1.4
-2 10 -20 4.81 1.31
-2 10 -20 4.78 1.29
2 10 20 5.53 1.22
-2 10 -21 0.39 1.1
-2 10 -21 0.25 0.97
-2 10 -21 0.37 1.02
2 10 21 0.12 0.86
-2 10 -22 1.03 1
-2 10 -22 1.67 1.01
-2 10 -22 -0.11 1.07
-2 10 -23 5.08 1.1
-2 10 -23 2.57 0.98
-2 10 -23 6.37 1.1
2 11 -22 1.93 0.87
2 11 -21 23.51 2.01
2 11 -21 22.27 1.9
2 -11 -21 21.63 1.65
2 11 -20 5.77 1.3
2 11 -20 3.51 1.19
2 -11 -20 4.98 0.97
2 11 -19 10.23 1.54
2 11 -19 8.38 1.48
2 -11 -19 7.44 1.19
2 11 -18 -0.8 1.24
2 11 -18 -0.16 1.2
2 11 -17 110.46 5.83
2 11 -17 114.87 5.78
2 11 -16 3.43 1.53
2 11 -15 30.15 2.86
2 11 -15 22.4 2.45
2 11 -14 1.54 1.52
2 11 -13 0.68 1.52
2 11 -12 16.46 2.42
2 11 -12 14.13 1.98
2 11 -11 1.41 1.22
2 11 -11 1.87 1.57
-2 11 11 0.57 1.12
-2 11 11 1.63 1.18
-2 11 10 7.26 1.59
2 11 -10 7.6 1.62
2 11 -10 12.15 2.22
-2 11 10 7.72 1.35
-2 11 10 6.22 1.6
-2 11 9 16.34 2.25
2 11 -9 19.92 2.26
2 11 -9 22.02 2.62
-2 11 9 20.29 2.06
-2 11 9 21.59 2.41
2 11 -8 2.51 1.6
2 11 -8 3.49 1.25
-2 11 8 1.86 1.18
2 11 -7 46.23 3.38
2 11 -7 54.98 3.68
-2 11 7 52.43 3.79
2 11 -6 125.28 6.48
-2 11 6 134.09 6.96
2 11 -6 143.76 6.75
2 11 -6 136.84 7.03
2 11 -5 73.83 4.23
2 11 -5 67.52 4.29
-2 11 5 77.07 4.71
2 11 -5 78.87 4.79
2 11 -5 73.35 4.36
2 11 -4 19.49 2.44
2 11 -4 21.65 2.11
-2 11 4 19.42 2.29
2 11 -4 18.05 2.1
2 11 -4 22.61 2.23
2 11 -3 2.07 1.24
2 11 -3 1.86 0.89
-2 11 3 2.73 1.13
2 11 -3 2.83 1.25
2 11 -3 0.6 1.4
2 11 -2 6.76 1.56
2 11 -2 6.24 1.28
-2 11 2 6.36 1.4
2 11 -2 5.92 1.49
2 11 -2 6.45 1.73
2 11 -1 -0.17 1.18
-2 11 1 0.4 1.01
2 11 -1 -1.28 1.18
2 11 -1 -0.38 1.5
2 11 -1 0.39 1.06
2 11 -1 -0.34 0.83
-2 11 0 33.76 2.86
2 11 0 33.19 2.97
2 11 0 36.79 3.07
2 11 0 36.62 2.97
2 11 1 430.46 17.03
2 11 1 435.56 17.04
2 11 1 408.53 17.19
-2 11 -1 415.91 16.95
2 11 2 48.45 3.42
2 11 2 40.34 3.28
2 11 2 41.1 3.37
-2 11 -2 46.7 3.27
2 11 3 175.34 8.89
2 11 3 194.39 8.99
-2 11 -3 211.54 9.14
-2 11 -3 205.54 8.88
2 11 3 197.47 9.21
2 11 4 131.33 6.72
-2 11 -4 138.25 6.76
2 11 4 125.95 6.63
2 11 4 128.97 6.87
-2 11 -4 132.74 6.43
-2 11 -5 17.12 1.92
2 11 5 15.72 2.09
2 11 5 17.02 2.07
-2 11 -6 16.67 1.88
2 11 6 18.89 2.28
2 11 6 17.6 2.2
-2 11 -7 -0.35 0.77
2 11 7 -0.45 1.02
-2 11 -7 0.83 1.24
2 11 7 -0.63 1.2
2 11 8 3.11 1.27
-2 11 -8 3.86 1.07
2 11 8 5.57 1.47
-2 11 -8 6.54 1.39
-2 11 -8 5 1.49
2 11 8 6.09 1.58
2 11 9 6.13 1.41
-2 11 -9 7.13 1.68
2 11 9 8.2 1.73
-2 11 -9 8.02 1.38
2 11 9 8.41 1.59
-2 11 -9 5.52 1.38
-2 11 -10 75.59 4.7
2 11 10 72.3 4.69
2 11 10 79.68 4.78
2 11 10 73.76 4.63
-2 11 -10 80.92 4.7
2 11 11 85.31 4.96
2 11 11 77.79 4.87
-2 11 -11 85.72 5.03
-2 11 -12 -0.41 1.55
2 11 12 1.27 1.07
2 11 13 70.22 4.42
2 11 14 8.04 1.51
2 11 15 1.34 1.08
-2 11 -15 -0.32 1.23
-2 11 -15 1.12 1.5
-2 11 -16 68.19 4.12
-2 11 -16 62.39 3.86
2 11 16 73.74 4.22
2 11 17 15.59 1.89
-2 11 -17 20 2.15
-2 11 -17 14.71 1.78
2 11 18 0.6 1
-2 11 -18 -1.03 1.14
-2 11 -18 0.52 0.99
-2 11 -18 0.5 1.22
2 11 19 8.27 1.33
-2 11 -19 11.36 1.62
-2 11 -19 7.9 1.54
-2 11 -19 9.1 1.29
-2 11 -20 77.62 3.81
-2 11 -20 84.61 4
-2 11 -21 2.82 1.18
-2 11 -21 3.32 1.07
-2 11 -22 3.12 0.88
2 12 -20 11.23 1.25
2 12 -20 14.18 1.39
2 12 -19 9.03 1.6
2 12 -19 14.33 1.72
2 -12 -18 6.44 1
2 12 -18 4.63 1.35
2 12 -18 4.48 1.21
2 -12 -17 12.74 1.41
2 12 -17 13.66 1.81
2 12 -17 16.05 1.75
2 12 -16 75.4 4.26
2 12 -16 67.55 3.97
2 12 -15 19.63 2.28
2 12 -15 20.12 2.13
2 12 -14 136.17 6.57
2 12 -13 15.64 2.02
2 12 -12 60.24 4.19
2 12 -12 58.25 3.89
-2 12 11 39.57 3.11
2 12 -11 45.17 3.58
2 12 -11 43.27 3.19
2 12 -10 68.35 4.57
2 12 -9 6.5 1.75
-2 12 8 31.09 2.83
2 12 -8 29.51 2.91
2 12 -8 32.9 2.73
2 12 -7 7.58 1.3
2 12 -7 6.74 1.49
2 12 -7 3.77 1.58
2 12 -6 47.33 3.68
2 12 -6 46.8 3.22
2 12 -6 50.11 3.42
2 12 -6 44.02 3.29
-2 12 6 52.39 3.77
2 12 -5 24.35 2.59
2 12 -5 26.41 2.44
2 12 -5 25.47 2.34
2 12 -5 23.5 2.34
-2 12 5 25.22 2.6
2 12 -4 119.99 6.15
2 12 -4 106.13 5.78
2 12 -4 103.11 5.6
2 12 -4 108.42 5.63
-2 12 4 116.03 6.14
2 12 -3 3.76 1.32
-2 12 3 3.5 1.32
2 12 -3 3.68 1.15
2 12 -3 5.27 1.53
2 12 -2 19.88 2.3
2 12 -2 25.53 2.46
-2 12 2 23.92 2.44
2 12 -2 18.25 2.07
2 12 -1 52.48 3.72
-2 12 1 62.9 3.94
2 12 -1 51.12 3.53
2 12 -1 49.61 3.62
2 12 0 56.07 3.7
2 12 0 56.71 3.94
-2 12 0 65.65 4.08
2 12 1 10.77 1.87
2 12 1 12.13 1.94
-2 12 -1 14.81 1.94
2 12 2 2.92 1.39
-2 12 -2 5.35 1.23
2 12 2 2.55 1.2
-2 12 -2 4.72 1.24
2 12 3 -0.21 1.23
-2 12 -3 0.2 0.99
-2 12 -3 -0.18 0.84
2 12 3 0.21 0.96
-2 12 -3 1.29 0.89
2 12 3 0.47 0.98
2 12 4 48.12 3.75
-2 12 -4 49.07 3.65
2 12 4 51.47 3.78
2 12 4 62.2 3.96
-2 12 -4 59.97 3.65
-2 12 -4 57.84 3.84
-2 12 -5 5.52 1.35
-2 12 -5 4.52 1.46
2 12 5 5.05 1.45
2 12 5 3.02 1.22
-2 12 -5 3.14 1
2 12 5 4.8 1.37
2 12 6 86.38 5.21
2 12 6 94.27 5.27
2 12 6 99.05 5.52
-2 12 -6 88.73 5.17
-2 12 -7 -0.41 0.99
2 12 7 -0.42 1.08
2 12 7 0.84 1.21
-2 12 -8 38.12 3.07
2 12 8 42.99 3.23
2 12 8 32.98 3.02
2 12 9 0.41 1.05
-2 12 -9 -0.99 1.14
2 12 10 33.18 2.83
-2 12 -10 28.81 2.64
2 12 11 29.23 2.64
2 12 12 7.69 1.51
2 12 13 8.46 1.59
2 12 14 22.55 2.23
-2 12 -14 18.85 2.4
-2 12 -15 35.22 2.95
2 12 15 40.43 2.84
2 12 15 30.74 2.45
-2 12 -16 1.83 1.32
2 12 16 2.64 1.04
-2 12 -17 7.46 1.14
-2 12 -17 6.86 1.53
2 12 17 8.61 1.36
-2 12 -18 0.52 1.26
-2 12 -18 0.08 0.76
-2 12 -19 35.45 2.55
-2 12 -20 15.12 1.47
-2 12 -21 9.28 1.12
2 13 -19 12.09 1.2
2 13 -18 4.36 1.01
2 13 -18 4.52 0.94
2 13 -17 29.48 2.26
2 13 -17 30.69 2.08
2 13 -16 64.09 3.62
2 13 -16 62.78 3.37
2 13 -15 11.79 1.78
2 13 -15 14.22 1.59
2 13 -14 6.35 1.55
2 13 -14 8.53 1.46
2 13 -13 4.04 1.49
2 13 -13 4.57 1.27
2 13 -12 55.76 3.76
-2 13 12 54.31 3.28
2 13 -12 55.42 3.38
2 13 -11 2.44 1.49
-2 13 11 2.23 1.16
2 13 -11 1.92 1.12
-2 13 10 55.93 3.64
2 13 -10 57.44 3.55
-2 13 9 3.45 1.4
2 13 -9 2.48 1.22
-2 13 8 35.64 2.99
2 13 -8 36.24 2.85
2 13 -7 49.43 3.69
2 13 -7 45.69 3.22
-2 13 7 51.29 3.65
2 13 -6 24.99 2.61
2 13 -6 24.79 2.19
2 13 -6 25.28 2.32
-2 13 6 23.06 2.49
2 13 -5 -0.59 1.29
2 13 -5 -0.16 0.79
2 13 -5 1.25 1.14
2 13 -4 45.64 3.41
2 13 -4 44.2 3.06
2 13 -3 18.47 2.18
2 13 -3 16.24 1.86
2 13 -2 4.49 1.41
2 13 -2 3.01 1.24
-2 13 0 37.21 3.05
2 13 0 39.34 2.89
-2 13 -1 -0.6 1.22
2 13 1 -2.36 1.4
2 13 2 59.59 3.75
-2 13 -2 62.8 4.01
2 13 3 6.06 1.4
-2 13 -3 5.91 1.45
-2 13 -4 13.11 1.83
-2 13 -5 8.52 1.51
-2 13 -6 2.25 1.39
2 13 6 1.98 1.44
-2 13 -6 1.14 1.01
2 13 7 0.19 0.89
2 13 7 -0.97 1.42
-2 13 -7 0.19 0.95
2 13 8 9.04 1.59
2 13 8 13.46 2.03
-2 13 -8 10.97 1.62
2 13 9 4.03 1.25
2 13 9 5.32 1.58
-2 13 -9 5.15 1.32
2 13 10 6.92 1.41
-2 13 -10 4.51 1.5
2 13 11 2.54 1.21
-2 13 -11 1.64 1.36
2 13 12 28.85 2.44
-2 13 -12 26.88 2.57
2 13 13 16.43 1.84
-2 13 -13 18.29 2.11
2 13 14 31.88 2.41
2 13 14 32.63 2.33
-2 13 -14 32.21 2.7
-2 13 -15 3.47 1.35
2 13 15 2.76 0.96
2 13 15 3.31 1.06
-2 13 -16 1.84 1.48
-2 13 -17 6.45 1.28
-2 13 -18 6.67 1.15
-2 13 -19 2.68 0.81
2 14 -17 0.72 0.6
2 14 -16 27.18 1.94
2 14 -15 -0.09 0.92
2 14 -14 0.74 0.93
2 14 -14 2.16 1.15
2 14 -13 6.25 1.09
2 14 -13 9.82 1.81
2 14 -12 9.6 1.26
2 14 -12 11.52 1.69
-2 14 11 2.39 1
2 14 -11 2.91 0.97
2 14 -11 1.42 1.23
-2 14 10 12.34 1.56
2 14 -10 9.67 1.34
2 14 -10 7.64 1.63
-2 14 9 5.94 1.34
2 14 -9 7.07 1.22
2 14 -9 5.26 1.46
2 14 -8 5.87 1.5
-2 14 8 4.18 1.36
2 14 -7 8.35 1.63
-2 14 7 8.41 1.57
2 14 -6 1.44 1.23
-2 14 6 1.83 1.3
2 14 -6 2.18 1.08
2 14 -5 11.86 1.8
-2 14 5 14.56 1.96
2 14 -5 14.08 1.71
2 14 -4 5.26 1.4
-2 14 4 4.46 1.49
2 14 -4 6.63 1.42
2 14 -3 16.76 1.93
-2 14 3 18.86 2.14
-2 14 3 15.7 2.07
2 14 -3 20.03 2.14
-2 14 2 55.92 3.57
2 14 -2 49.86 3.5
-2 14 1 23.05 2.35
2 14 -1 26.84 2.5
-2 14 0 21.61 2.21
2 14 0 16.4 2.12
-2 14 -1 -1.59 1.32
2 14 1 -0.18 1.21
-2 14 -2 1.23 1.12
2 14 2 3.06 1.41
-2 14 -3 0.69 0.99
2 14 3 -1.07 1.27
-2 14 -4 27.81 2.42
2 14 4 27.45 2.63
-2 14 -5 1.34 0.87
2 14 5 0.17 1.29
-2 14 -6 16.1 1.8
2 14 6 9.33 1.71
-2 14 -7 0.43 1.06
-2 14 -7 0.63 0.86
2 14 7 0.16 1.16
-2 14 -8 14.1 1.8
-2 14 -9 25.26 2.23
-2 14 -10 66.15 3.79
-2 14 -11 14.48 1.76
2 14 12 81.65 4.13
-2 14 -12 82.78 4.26
2 14 13 4.91 1.15
-2 14 -13 3.51 1.5
2 14 14 1.98 0.89
-2 14 -14 1.21 1.11
-2 14 -15 0.96 0.98
-2 14 -16 27.9 1.86
2 15 -13 -0.52 0.87
2 15 -12 0.93 0.91
2 15 -11 27.34 1.93
2 15 -10 29.93 2.14
2 15 -9 -0.7 1.33
-2 15 9 0.83 1.18
2 15 -8 13.48 1.61
-2 15 8 15.66 1.65
-2 15 8 11.09 1.56
2 15 -7 2.23 1.08
-2 15 7 3.57 1.11
-2 15 7 4.2 1.21
2 15 -6 1.06 0.99
-2 15 6 3.21 1.09
-2 15 6 2.39 1.14
2 15 -5 0.52 0.93
-2 15 5 0.66 0.9
-2 15 5 0.67 1.08
2 15 -4 3.41 1.04
-2 15 4 6.66 1.3
-2 15 4 8.63 1.54
2 15 -4 5.61 1.16
-2 15 3 66.95 3.75
2 15 -3 63.09 3.59
-2 15 3 64.69 3.78
-2 15 2 30.17 2.4
2 15 -2 27.4 2.26
-2 15 2 30.58 2.51
2 15 -1 0.14 1.02
-2 15 1 0.15 1.17
-2 15 0 -0.42 1.18
-2 15 0 -1.64 1.44
2 15 0 -0.14 1.19
-2 15 -1 68.82 4.01
2 15 1 76.97 4.15
-2 15 -1 78.86 4.29
-2 15 -2 1.94 1.22
-2 15 -2 4.83 1.4
2 15 2 5.82 1.48
-2 15 -3 61.07 3.53
2 15 3 62.22 3.62
-2 15 -3 55.22 3.53
-2 15 -4 -0.27 1.01
-2 15 -4 -0.14 1.11
2 15 4 0.14 1.16
-2 15 -5 -0.13 0.88
-2 15 -5 1.04 1.08
-2 15 -6 1.09 1.05
-2 15 -7 0.11 1.02
-2 15 -8 -0.16 0.86
-2 15 -8 -0.1 0.96
-2 15 -9 1.94 1.72
2 15 9 0.11 1.13
-2 15 -9 -0.64 1.02
-2 15 -10 1.85 0.91
2 15 10 3.82 1.1
-2 15 -11 10.82 1.15
2 15 11 13.35 1.32
-2 15 -12 11.37 1.11
-2 16 5 1 0.88
-2 16 4 4.76 1.08
-2 16 3 8.53 1.25
-2 16 2 17.98 1.73
-2 16 1 23.29 1.87
2 16 0 17.3 1.51
-2 16 0 25.27 1.88
2 16 1 5.25 1.14
-2 16 -1 7.72 1.29
2 16 2 11.9 1.38
-2 16 -2 17.86 1.63
2 16 3 2.63 0.99
-2 16 -3 3.38 1.04
2 16 4 2.59 0.95
-2 16 -4 1.53 0.87
2 16 5 0.78 0.85
2 16 6 1.78 0.87
3 0 -30 -0.54 0.48
3 0 -29 0.88 0.95
3 0 -28 1.08 0.91
3 0 -28 0.27 0.73
3 0 -27 122.96 6.21
3 0 -27 154.72 6.49
3 0 -26 -0.47 1.25
3 0 -26 -0.16 0.88
3 0 -25 6.68 1.62
3 0 -25 4.78 1.25
3 0 -24 0.37 1.35
3 0 -24 -1.32 0.93
3 0 -23 130.4 6.87
3 0 -23 158.08 7.25
3 0 -22 1.15 1.16
3 0 -22 -0.21 1.01
3 0 -22 1.54 1.41
3 0 -21 12.93 1.84
3 0 -21 11.86 2.08
3 0 -21 12.82 1.84
3 0 -20 0.19 1.02
3 0 -20 -0.39 1.09
3 0 -20 2.05 1.52
3 0 -20 -0.2 0.97
3 0 -19 343.07 14.63
3 0 -19 344.31 14.61
3 0 -19 384.17 14.74
3 0 -19 374.84 14.84
3 0 -18 0.51 0.9
3 0 -18 -0.71 1.09
3 0 -18 -0.34 1.29
3 0 -18 -0.71 1.16
3 0 -17 33.67 2.65
3 0 -17 29.65 2.56
3 0 -17 32.62 2.55
3 0 -17 36.59 2.73
3 0 -16 0.15 0.82
3 0 -16 -0.3 0.97
3 0 -16 0.15 0.77
3 0 -16 -0.77 0.94
3 0 -16 -0.6 1.1
3 0 -15 611.26 23.36
3 0 -15 637.15 23.42
3 0 -15 616.65 23.33
3 0 -14 0.26 0.75
3 0 -14 -0.26 0.76
3 0 -14 -0.13 0.66
3 0 -13 47.19 2.79
3 0 -13 45.25 2.75
3 0 -12 0.11 0.7
3 0 -11 1768.32 63.1
3 0 -10 0.27 0.64
3 0 -10 0.18 0.66
3 0 -9 853.55 31.57
3 0 -9 896.05 31.59
3 0 -8 0.15 0.56
3 0 -7 3.88 0.69
3 0 -6 -0.06 0.45
3 0 -5 674.97 25.08
3 0 -5 717.56 25.09
3 0 -4 1.21 0.48
3 0 -4 1.07 0.49
3 0 -3 1026.19 36.54
3 0 -2 0.55 0.52
3 0 -1 32.87 1.7
3 0 0 0.05 0.55
3 0 0 -0.63 0.46
3 0 1 2632.73 92.7
3 0 2 0.35 0.44
-3 0 -2 0.46 0.38
-3 0 -3 2383.6 83.96
-3 0 -4 0.28 0.41
-3 0 -5 4.09 0.61
-3 0 -6 0.37 0.48
-3 0 -7 1213.7 43.31
-3 0 -8 0.38 0.51
-3 0 -9 2.82 0.74
-3 0 -10 -0.19 0.67
3 0 11 110.21 4.9
-3 0 -11 108.58 4.91
3 0 12 -0.21 0.63
-3 0 -12 -0.21 0.81
3 0 13 215.54 8.81
-3 0 -13 229.33 8.94
-3 0 -13 204.77 8.98
-3 0 -14 0.57 0.8
-3 0 -14 -0.12 0.87
-3 0 -15 12.89 1.58
-3 0 -15 8.22 1.42
-3 0 -16 1.35 0.99
-3 0 -16 -1 1.02
-3 0 -17 209.83 9.12
-3 0 -17 216.45 9.45
-3 0 -18 -0.19 0.94
-3 0 -18 -0.16 0.98
-3 0 -19 218.08 9.5
-3 0 -19 219.65 9.91
-3 0 -20 -0.71 1.06
-3 0 -21 79.33 4.79
-3 0 -22 -0.62 1.22
-3 0 -22 0.37 1.15
-3 0 -23 189.05 8.59
-3 0 -24 -0.18 1
-3 0 -25 45.34 3.13
-3 0 -26 0.15 0.92
-3 0 -27 4.33 1.15
-3 0 -28 -1.52 1.12
-3 0 -28 -0.12 0.88
-3 0 -29 59.63 2.52
-3 0 -29 65.2 2.74
3 0 30 -0.15 0.86
-3 0 -30 -0.19 0.76
-3 0 -30 -0.09 0.58
3 1 -30 1.9 0.53
3 -1 -29 8.65 1.14
3 1 -29 8.95 1.18
3 1 -28 15.12 1.62
3 -1 -28 15.44 1.57
3 1 -28 17.12 1.47
3 1 -28 16.5 1.75
3 -1 -28 14.49 1.7
3 -1 -27 8.73 1.39
3 1 -27 7.99 1.29
3 -1 -27 6.24 1.46
3 1 -27 7.03 1.44
3 1 -27 9.49 1.28
3 1 -26 20.49 2.1
3 -1 -26 17.77 2.07
3 1 -26 18.08 1.9
3 -1 -26 13.74 1.75
3 -1 -25 58.45 3.82
3 1 -25 67.22 3.96
3 1 -25 63.21 3.99
3 -1 -25 67.29 4.06
3 1 -24 60.26 3.93
3 -1 -24 63.29 3.95
3 1 -24 65.09 4.09
3 -1 -24 59.83 3.94
3 -1 -23 137.79 6.84
3 -1 -23 155.9 7.12
3 1 -23 153.6 7.08
3 1 -23 120.29 6.71
3 -1 -23 135.14 6.85
3 1 -22 1 1.03
3 -1 -22 0.2 1.06
3 -1 -22 3.45 1.6
3 1 -22 1.53 1.45
3 -1 -22 0.38 1.04
3 1 -22 -0.83 1.17
3 -1 -22 -0.2 1.1
3 1 -21 47.44 3.51
3 -1 -21 53.78 3.63
3 -1 -21 52.14 3.58
3 -1 -21 48.86 3.66
3 1 -21 51.6 3.71
3 -1 -20 -0.56 1.03
3 1 -20 0.19 0.99
3 1 -20 1.86 1.6
3 -1 -20 -1.12 1.46
3 -1 -20 -0.2 1.06
3 1 -20 -0.6 1.17
3 1 -20 -0.39 1.13
3 -1 -20 -0.19 1.11
3 -1 -19 15.83 1.95
3 1 -19 16.22 1.93
3 -1 -19 16.34 2.14
3 1 -19 14.86 2.12
3 -1 -19 17.62 2
3 1 -19 14.83 1.97
3 -1 -19 16.54 2.04
3 1 -19 16.02 2.03
3 1 -18 3.56 1.25
3 -1 -18 5.99 1.31
3 1 -18 6.94 1.45
3 -1 -18 6.33 1.34
3 -1 -18 4.43 1.27
3 1 -18 5.92 1.33
3 -1 -18 7.85 1.71
3 1 -18 6.3 1.48
3 1 -17 101.33 5.38
3 -1 -17 106.52 5.45
3 1 -17 100.9 5.35
3 -1 -17 103.07 5.39
3 1 -17 108.37 5.37
3 -1 -17 113.88 5.47
3 1 -17 102.68 5.38
3 -1 -17 104.27 5.39
3 -1 -17 111.05 5.4
3 1 -16 1.04 0.9
3 -1 -16 0.15 0.76
3 1 -16 0.25 0.68
3 -1 -16 2.85 1.17
3 1 -16 0.6 1.11
3 -1 -16 0.31 0.79
3 1 -16 1.24 0.87
3 -1 -16 0.3 0.86
3 1 -16 1.54 0.89
3 -1 -16 0.89 0.84
3 1 -15 186.58 7.99
3 1 -15 180.08 8.01
3 -1 -15 178.18 7.97
3 1 -15 187.51 8.09
3 -1 -15 198.15 8.15
3 -1 -15 182.25 8
3 1 -14 42.78 2.67
3 -1 -14 43.05 2.71
3 1 -14 45.7 2.76
3 -1 -14 38.08 2.63
3 1 -14 40.21 2.68
3 -1 -14 40.83 2.71
3 -1 -13 262.73 10.57
3 1 -13 267.06 10.57
3 1 -13 262.74 10.55
3 -1 -13 259.41 10.52
3 -1 -12 5.93 1.06
3 1 -12 5.3 1.06
3 1 -11 504.81 18.81
3 -1 -11 502.78 18.81
3 -1 -10 187.15 7.5
3 1 -10 195.24 7.55
3 1 -10 179.32 7.47
3 -1 -10 178.09 7.48
3 1 -9 29.32 1.9
3 -1 -9 32.52 1.97
3 1 -9 30.41 1.89
3 -1 -9 33.37 1.95
3 1 -8 25.09 1.62
3 -1 -8 26.51 1.65
3 -1 -7 147.04 5.92
3 1 -7 146.87 5.91
3 1 -6 306.99 11.29
3 -1 -6 295.57 11.3
3 1 -5 277.86 10.43
3 -1 -5 282.16 10.44
3 -1 -5 272.04 10.45
3 1 -5 281.19 10.48
3 -1 -4 1023.14 35.61
3 1 -4 1008.58 35.59
3 1 -4 968.21 35.61
3 -1 -4 991.3 35.61
3 -1 -3 685.88 24.41
3 1 -3 677.12 24.39
3 -1 -3 673.22 24.42
3 1 -3 681.1 24.42
3 1 -2 305.68 11.43
3 -1 -2 315.09 11.47
3 1 -1 599.53 21.64
3 -1 -1 603.95 21.66
3 1 -1 611.19 21.64
-3 -1 1 598.89 21.21
3 1 0 209.6 8.41
3 -1 0 224.66 8.49
3 1 0 210.05 8.4
-3 -1 0 218.68 8.05
3 -1 1 216.59 7.88
3 1 1 205.47 8.06
-3 -1 -1 215.04 7.75
3 1 2 13.24 1.02
-3 -1 -2 13.77 0.81
-3 -1 -3 351.6 12.59
-3 1 -3 341.75 12.71
-3 1 -4 443.52 15.62
-3 -1 -4 415.57 15.47
-3 -1 -5 49.71 2.34
-3 1 -5 53.29 2.46
-3 1 -6 180.76 7.09
-3 -1 -7 39.32 2.08
-3 1 -7 37.86 2.09
-3 -1 -8 5.05 0.81
-3 1 -8 4.03 0.81
-3 -1 -9 683.62 24.78
-3 1 -9 673.56 24.79
3 1 10 368.67 14.37
-3 -1 -10 385.17 14.4
-3 1 -10 385.84 14.44
3 1 11 282.49 11.19
-3 -1 -11 285.97 11.15
-3 1 -11 289.3 11.15
3 1 12 117.12 5.25
3 -1 12 110.69 5.1
-3 -1 -12 122.75 5.26
-3 1 -12 111.41 5.2
-3 1 -12 115.22 5.3
-3 -1 -13 263.23 10.43
-3 1 -13 253.18 10.38
-3 1 -13 264.22 10.62
-3 -1 -13 260.51 10.57
-3 -1 -14 463.22 17.41
-3 1 -14 460.25 17.42
-3 1 -14 451.74 17.58
-3 -1 -14 448.81 17.59
-3 1 -15 160 6.97
-3 1 -15 165.5 7.16
-3 -1 -15 162.49 7.19
-3 1 -16 50.81 3.22
-3 -1 -16 52.06 3.23
-3 1 -16 51.92 3.4
-3 -1 -16 59.85 3.61
-3 1 -17 79.17 4.16
-3 -1 -17 74 4.08
-3 -1 -17 64.73 4.17
-3 1 -17 71.73 4.26
-3 -1 -18 36.3 2.75
-3 1 -18 36.33 2.77
-3 1 -18 36.64 2.91
-3 -1 -19 21.24 2.17
-3 1 -19 22.37 2.24
-3 1 -19 21.88 2.28
-3 -1 -20 1.6 1.12
-3 1 -20 0.53 1.08
-3 1 -20 1.89 1.06
-3 1 -21 0.2 1.09
-3 -1 -21 0.2 1.02
-3 1 -22 3.05 1.28
-3 -1 -22 3.64 1.26
-3 1 -22 5.18 1.36
-3 -1 -22 2.4 1.21
-3 1 -23 0.91 1.09
-3 -1 -23 2.73 1.23
-3 1 -24 14.47 1.82
-3 -1 -24 13.57 1.8
-3 1 -25 50 3.29
-3 -1 -25 49.49 3.29
-3 1 -26 51.91 3.29
-3 -1 -26 53.76 3.32
-3 1 -27 30.76 2.32
-3 -1 -27 31.74 2.34
-3 1 -27 27.8 2.23
-3 1 -28 21.46 1.81
-3 -1 -28 21.63 1.85
-3 1 -28 24.59 1.95
-3 1 -28 21.9 1.7
-3 1 -29 0.85 0.9
-3 -1 -29 1.86 0.94
-3 1 -29 0.88 0.81
-3 1 -29 2.34 0.84
-3 1 -30 0.43 0.59
-3 -1 -30 -0.04 0.58
3 2 -29 3.6 0.84
3 2 -28 58.79 3.04
3 -2 -28 57.61 3.21
3 2 -28 54.56 3.18
3 2 -28 63.16 3.33
3 -2 -28 66.1 3.36
3 2 -27 9.7 1.27
3 2 -27 9.37 1.38
3 -2 -27 8.9 1.34
3 -2 -27 9.15 1.51
3 2 -27 10.24 1.56
3 2 -26 134.24 5.99
3 2 -26 122.56 6.11
3 -2 -26 118.38 6.04
3 -2 -26 133.83 6.22
3 2 -26 143.44 6.31
3 2 -25 0.69 0.96
3 -2 -25 -0.33 0.93
3 2 -24 0.19 0.91
3 -2 -24 1.26 1
3 2 -24 1.23 1.41
3 -2 -24 1.24 1.42
3 -2 -23 7.71 1.6
3 2 -23 7.95 1.51
3 -2 -23 7.15 1.44
3 2 -23 9.75 1.93
3 -2 -23 9.07 1.76
3 -2 -22 38.41 3.1
3 2 -22 40.21 3.23
3 -2 -22 41.8 3.26
3 2 -22 43.31 3.3
3 -2 -22 42.73 3.36
3 2 -22 53.55 3.55
3 -2 -22 46.69 3.38
3 2 -21 10.23 1.71
3 -2 -21 4.96 1.36
3 -2 -21 4.04 1.35
3 -2 -21 5.1 1.86
3 2 -21 8.64 1.88
3 -2 -20 52.73 3.68
3 2 -20 56.91 3.84
3 -2 -20 64.02 3.87
3 -2 -20 54.74 3.76
3 2 -20 57.35 3.82
3 2 -20 57.1 3.84
3 -2 -20 52.56 3.67
3 2 -20 50.54 3.42
3 -2 -19 138.71 6.73
3 2 -19 136.55 6.77
3 2 -19 139.87 6.79
3 -2 -19 135.38 6.74
3 -2 -19 141.64 6.75
3 2 -19 140.4 6.86
3 -2 -19 140.35 6.79
3 2 -19 130.3 6.45
3 2 -18 44.68 3.15
3 -2 -18 40.32 2.97
3 -2 -18 37.99 2.91
3 -2 -18 42.27 3.14
3 2 -18 38.26 3.07
3 2 -18 40.51 2.92
3 -2 -18 40.06 2.95
3 -2 -18 47.38 3.16
3 2 -18 42.38 3.15
3 2 -18 36.13 2.75
3 2 -17 179.79 8.21
3 -2 -17 181.02 8.17
3 -2 -17 180.14 8.12
3 2 -17 184.81 8.22
3 -2 -17 178.07 8.17
3 2 -17 178.34 8.13
3 -2 -17 189.16 8.23
3 2 -17 186.59 8.26
3 -2 -17 195.5 8.28
3 2 -17 179.76 8.01
3 -2 -16 382.98 14.73
3 2 -16 394.79 14.8
3 -2 -16 359.06 14.61
3 2 -16 366.89 14.65
3 -2 -16 369.07 14.62
3 2 -16 369.67 14.6
3 -2 -16 354.16 14.58
3 -2 -16 352.89 14.53
3 2 -16 378.4 14.64
3 2 -16 360.38 14.43
3 2 -15 43.45 2.87
3 -2 -15 42.92 2.88
3 2 -15 41.08 2.8
3 -2 -15 47.3 2.91
3 2 -15 41.96 2.7
3 2 -15 42.65 2.8
3 -2 -15 43.62 2.88
3 2 -14 133.42 6.07
3 -2 -14 136.03 6.06
3 -2 -14 128.88 6.07
3 2 -14 137.81 6.12
3 -2 -14 128.84 6.02
3 2 -14 132.05 6
3 2 -13 7.65 1.14
3 -2 -13 9.73 1.21
3 -2 -13 11.19 1.34
3 2 -13 8.21 1.27
3 -2 -13 6.8 1.11
3 2 -12 126.8 5.82
3 -2 -12 127.9 5.79
3 2 -12 138.01 5.9
3 -2 -12 137.99 5.93
3 -2 -11 35.83 2.32
3 2 -11 42.7 2.46
3 2 -10 1117.9 41.13
3 -2 -10 1167.93 41.16
3 2 -10 1141.66 41.19
3 -2 -10 1150.52 41.19
3 2 -9 97.74 4.39
3 -2 -9 99.89 4.41
3 -2 -9 103.29 4.47
3 2 -9 98.67 4.42
3 2 -8 84.89 3.83
3 -2 -8 85.91 3.83
3 -2 -7 123.08 5.19
3 2 -7 127.05 5.18
3 -2 -6 2.28 0.59
3 2 -6 1.78 0.59
3 -2 -5 225.44 9.02
3 2 -5 239.08 9.04
3 2 -5 241.55 9
3 -2 -5 243.18 9.04
3 -2 -4 54.15 2.51
3 2 -4 55.82 2.54
3 2 -4 53.56 2.49
3 -2 -4 51.02 2.46
3 -2 -3 169.32 6.72
3 2 -3 180.95 6.76
3 2 -3 171.62 6.68
3 -2 -3 176.58 6.74
3 -2 -2 128.98 5.29
3 2 -2 141.59 5.34
3 2 -1 439.27 15.82
3 -2 -1 418.53 15.81
3 2 -1 448.01 15.91
3 2 0 189.37 6.85
3 -2 0 198.48 6.91
3 2 0 189.9 6.94
3 2 1 2.85 0.68
-3 -2 -1 3.3 0.38
-3 -2 -2 174.65 6.67
3 2 2 196.92 7.11
-3 -2 -3 89.42 3.71
3 2 3 96.66 3.77
3 2 3 100.7 4.09
3 2 4 78.46 3.25
-3 -2 -4 83.12 3.34
3 2 5 533.47 19.64
-3 2 -5 567.7 19.99
-3 -2 -5 555.81 19.83
-3 2 -6 1.58 0.6
3 2 6 0.58 0.31
-3 -2 -6 1.03 0.48
-3 2 -7 4.64 0.79
3 2 7 3.9 0.48
-3 -2 -7 5.12 0.74
-3 2 -8 66.16 3.16
-3 -2 -8 71.66 3.17
3 2 8 60.47 2.63
-3 2 -9 1013.8 33.35
3 2 9 993.12 33.37
-3 -2 -9 989.25 33.24
3 2 10 248.57 9.77
-3 2 -10 246.97 9.63
-3 -2 -10 228.35 9.54
-3 2 -10 248.31 9.75
-3 -2 -10 253.61 9.73
-3 2 -11 94.21 4.26
-3 -2 -11 84.42 4.16
-3 -2 -12 676.37 24.5
-3 2 -12 664.58 24.52
-3 -2 -12 658.07 24.64
-3 2 -12 654.48 24.67
-3 -2 -13 10.18 1.33
-3 2 -13 8.68 1.27
-3 2 -13 6.83 1.19
-3 -2 -13 10.26 1.32
-3 -2 -14 77.64 4.02
-3 2 -14 80.17 4.1
-3 -2 -14 79.64 4.25
-3 2 -14 76.25 4.18
-3 2 -15 -0.94 1.07
-3 -2 -15 -0.8 1.13
-3 -2 -15 0.48 0.83
-3 2 -15 -0.16 0.78
-3 -2 -15 0.34 0.65
-3 -2 -16 29.45 2.34
-3 2 -16 31.28 2.43
-3 2 -16 33.32 2.6
-3 2 -17 114.92 5.74
-3 -2 -17 123.99 5.77
-3 2 -17 114.82 5.9
-3 2 -18 11.94 1.79
-3 2 -18 13.34 1.75
-3 -2 -18 15.29 1.74
-3 2 -19 88.84 5.21
-3 -2 -19 93.44 5.02
-3 2 -19 97.28 5.06
-3 2 -20 41.65 3.18
-3 -2 -20 41.77 3.05
-3 2 -20 39.65 3.01
-3 2 -21 65.16 4.16
-3 2 -21 56.23 3.97
-3 -2 -21 60.55 3.99
-3 2 -22 35.26 2.83
-3 -2 -22 35.96 2.81
-3 2 -22 29.65 2.81
-3 -2 -22 30.96 2.8
-3 2 -23 26.38 2.43
-3 -2 -23 28.6 2.49
-3 2 -24 41.6 2.97
-3 -2 -24 35.16 2.78
-3 2 -25 14.75 1.82
-3 -2 -25 17.62 1.96
-3 -2 -26 2.61 1.06
-3 2 -26 3.19 1.09
-3 2 -27 1.61 1.03
-3 2 -27 3.04 1
-3 -2 -27 2.92 1.03
-3 2 -27 2.57 0.96
-3 2 -28 36.86 2.32
-3 2 -28 35.03 2.11
-3 2 -28 34.47 2.25
-3 -2 -28 33.13 2.23
-3 2 -29 -0.32 0.72
3 2 29 1.39 0.94
-3 2 -29 0.72 0.8
3 -2 29 -0.45 0.92
-3 2 -29 0.07 0.78
3 3 -29 7.52 0.9
3 3 -28 1.06 0.79
3 -3 -27 12.06 1.48
3 3 -27 11.14 1.42
3 -3 -27 13.7 1.6
3 3 -27 14.94 1.62
3 3 -27 12.53 1.39
3 3 -26 65.1 3.6
3 -3 -26 60.61 3.53
3 3 -26 63.62 3.44
3 3 -26 51.57 3.35
3 -3 -26 55.84 3.39
3 -3 -25 3.11 1.06
3 3 -25 3.41 1.07
3 -3 -25 3.24 1.27
3 -3 -24 37.08 3.01
3 3 -24 42.81 3.06
3 -3 -24 38.26 2.89
3 3 -24 35.56 2.8
3 -3 -24 41.31 3.07
3 3 -24 37.98 2.83
3 -3 -23 0.18 0.89
3 3 -23 0.19 0.93
3 -3 -23 0.53 1.29
3 3 -23 0.7 1.34
3 -3 -22 68.33 4.12
3 -3 -22 61.69 3.85
3 3 -22 56.51 3.82
3 3 -22 67.19 4.01
3 -3 -22 62.14 4.01
3 3 -22 52.9 3.6
3 -3 -22 53.26 3.71
3 3 -22 52.37 3.78
3 3 -21 4.49 1.24
3 -3 -21 4.1 1.24
3 -3 -21 5.75 1.68
3 3 -21 5.13 1.54
3 -3 -21 1.55 1.13
3 3 -21 2.03 1.06
3 -3 -21 3.86 1.35
3 3 -21 2.09 1.02
3 3 -20 1.45 1.57
3 -3 -20 0.73 1.48
3 3 -20 1.39 1.04
3 -3 -20 0.57 0.98
3 -3 -20 2.48 1.18
3 3 -20 0.35 0.98
3 3 -19 54.64 3.61
3 -3 -19 51.18 3.49
3 -3 -19 57.83 3.65
3 -3 -19 52.43 3.48
3 3 -19 52.83 3.5
3 3 -19 49.91 3.26
3 -3 -19 50.55 3.55
3 3 -19 48.32 3.53
3 3 -18 10.44 1.6
3 3 -18 15.64 1.91
3 -3 -18 9.42 1.57
3 -3 -18 15.26 2.05
3 3 -18 14.55 2
3 3 -18 10.68 1.78
3 -3 -18 13.37 1.75
3 3 -18 11.71 1.53
3 -3 -18 12 1.67
3 -3 -17 125.19 6.08
3 3 -17 128.51 6.01
3 -3 -17 129 6.04
3 3 -17 123.82 6.03
3 -3 -17 122.4 6.01
3 3 -17 113.73 5.89
3 3 -17 121.93 5.99
3 -3 -17 108.69 5.8
3 -3 -17 119.32 5.92
3 -3 -16 102.52 5.39
3 3 -16 111.93 5.39
3 -3 -16 110.11 5.36
3 3 -16 108.89 5.43
3 -3 -16 103.83 5.35
3 3 -16 108.35 5.41
3 -3 -16 106.06 5.32
3 3 -16 103.43 5.34
3 -3 -16 109 5.36
3 3 -15 60.79 3.51
3 -3 -15 59.58 3.47
3 -3 -15 54.65 3.37
3 -3 -15 58.81 3.43
3 3 -15 60.59 3.53
3 3 -15 62.16 3.51
3 -3 -15 57.68 3.56
3 3 -14 125.47 5.82
3 -3 -14 128.48 5.74
3 3 -14 118.67 5.67
3 -3 -14 122.29 5.66
3 3 -14 120.31 5.71
3 -3 -14 115.31 5.72
3 -3 -13 1.7 0.79
3 3 -13 3.34 0.94
3 -3 -13 1.73 0.8
3 3 -13 4.2 0.92
3 -3 -13 2.55 0.79
3 3 -12 129.6 5.77
3 -3 -12 135.48 5.79
3 3 -12 123.36 5.78
3 -3 -12 131.38 5.83
3 3 -11 22.01 1.76
3 -3 -11 24.77 1.78
3 -3 -10 109.19 4.92
3 3 -10 118.1 4.99
3 3 -10 110.67 4.95
3 -3 -10 112.65 5
3 -3 -9 165.21 6.72
3 3 -9 162.77 6.72
3 -3 -9 167.01 6.75
3 3 -8 5.41 0.82
3 -3 -8 5.43 0.87
3 3 -7 0.57 0.52
3 -3 -7 0.51 0.57
3 3 -6 75.68 3.34
3 -3 -6 73.6 3.36
3 -3 -5 400.46 14.65
3 3 -5 395.29 14.61
3 3 -4 639.47 24.49
3 -3 -4 703.8 24.58
3 -3 -4 684.65 24.59
3 3 -4 707.64 24.59
3 3 -3 7.92 0.76
3 -3 -3 8.01 0.82
3 3 -3 8.61 0.81
3 -3 -3 9.23 0.83
3 -3 -2 224.9 8.12
3 3 -2 219.5 8.09
3 3 -2 202.37 8.03
3 -3 -2 208.78 8.08
3 -3 -1 19.87 1.26
3 3 -1 19.3 1.23
3 3 0 392.9 14.54
3 3 1 116.93 4.87
3 3 1 127.12 5.05
3 3 2 51.94 2.17
3 3 2 50.71 2.35
3 3 3 58.31 2.59
3 3 3 55.25 2.78
3 3 4 450.11 15.79
-3 -3 -4 445.51 15.7
3 3 5 20.16 1.19
-3 3 -5 16.95 0.88
-3 -3 -5 20.85 1.24
3 3 6 152.18 5.97
-3 -3 -6 153.47 6.1
-3 3 -6 155.44 6.29
3 3 7 39.06 1.94
-3 -3 -7 40.14 2.15
3 3 7 35.95 2.29
-3 3 -7 42.99 2.32
3 3 8 84.64 3.57
-3 -3 -8 84.5 3.88
-3 3 -8 87.13 4.02
3 3 9 105.89 4.57
-3 -3 -9 117.71 5.01
-3 -3 -9 117.31 4.98
-3 3 -9 123.79 5.18
-3 -3 -10 0.2 0.64
-3 3 -10 0.28 0.75
-3 -3 -10 0.55 0.81
-3 -3 -11 1.97 0.89
-3 3 -11 3.03 0.94
3 -3 11 2.95 0.79
-3 3 -11 2.76 0.85
-3 3 -12 37.91 2.46
-3 -3 -12 40.05 2.44
-3 3 -12 36.78 2.54
-3 3 -13 8.22 1.26
-3 -3 -13 9.96 1.3
-3 3 -13 11.35 1.43
-3 3 -14 664.67 25.23
-3 -3 -14 669.49 24.95
-3 3 -14 678.57 24.98
-3 3 -15 111.28 5.46
-3 -3 -15 106.39 5.12
-3 3 -15 103.47 5.17
-3 3 -16 74.98 4.3
-3 3 -16 71.63 4.06
-3 -3 -16 79.31 4.11
-3 3 -17 26.56 2.37
-3 3 -17 23.62 2.13
-3 -3 -17 24.96 2.2
-3 3 -18 40.37 3.02
-3 3 -18 34.85 2.7
-3 -3 -18 39.01 2.84
-3 3 -19 19.66 2.24
-3 3 -19 20.12 2.11
-3 -3 -19 18.78 2.07
-3 3 -20 1.76 1.19
-3 -3 -20 1.15 1.05
-3 3 -20 1.87 1.1
-3 -3 -21 27.03 2.48
-3 3 -21 29.51 2.51
-3 3 -21 27.64 2.59
-3 3 -21 23.97 2.58
-3 -3 -21 26.34 2.55
-3 3 -22 8.01 1.49
-3 -3 -22 8.28 1.48
-3 3 -23 0.35 0.94
-3 -3 -23 2.07 1.09
-3 -3 -24 18.14 1.99
-3 3 -24 15.26 1.91
-3 3 -24 20.14 2.19
-3 3 -25 8.31 1.45
-3 -3 -25 6.48 1.28
-3 3 -25 9.02 1.58
-3 3 -25 7.24 1.39
-3 3 -26 68.55 3.79
-3 -3 -26 66.86 3.8
-3 3 -26 75.19 3.95
-3 3 -26 69.27 3.72
-3 3 -27 0.46 0.8
-3 -3 -27 -0.12 0.88
-3 3 -27 0.5 0.82
-3 3 -27 1.06 0.92
-3 3 -28 4.59 0.98
-3 3 -28 2.17 1.14
-3 3 -28 2.41 1.1
3 3 29 23.06 1.58
-3 3 -29 20.6 1.33
3 -3 29 23.62 1.58
-3 3 -29 25.45 1.59
3 4 -29 2.68 0.6
3 4 -28 44.01 2.49
3 4 -27 4.06 0.92
3 -4 -27 4.49 0.95
3 4 -27 5.04 0.99
3 4 -26 20.75 1.8
3 -4 -26 19.81 1.76
3 4 -26 17.9 1.76
3 4 -26 20.32 1.87
3 -4 -26 18.36 1.82
3 -4 -25 -1.54 1.26
3 4 -25 -1.51 1.18
3 4 -25 -0.88 0.98
3 -4 -25 0.92 1.07
3 4 -25 0.15 0.79
3 -4 -25 0.97 0.95
3 4 -25 -0.27 0.89
3 4 -24 1.17 1.14
3 -4 -24 3.39 1.32
3 -4 -24 3.24 1.11
3 4 -24 0.82 0.88
3 -4 -23 28.21 2.44
3 4 -23 29.44 2.54
3 4 -23 32.39 2.57
3 4 -23 30.91 2.56
3 -4 -23 32.07 2.64
3 4 -23 35.36 2.76
3 4 -22 43.06 3.21
3 -4 -22 42.33 3.13
3 -4 -22 47.24 3.39
3 4 -22 47.98 3.31
3 -4 -22 46.9 3.36
3 4 -22 43 3.19
3 4 -21 1.1 0.97
3 4 -21 1.05 1.38
3 -4 -21 1.43 1.4
3 4 -21 1.18 0.97
3 -4 -21 1.66 1.06
3 4 -21 1.7 1.06
3 -4 -21 2.84 1.06
3 4 -21 0.7 1.02
3 -4 -21 2.12 1.23
3 4 -20 88.44 4.94
3 -4 -20 103.55 5.34
3 4 -20 93.97 5.12
3 -4 -20 83.77 4.91
3 4 -20 93.01 5.08
3 -4 -20 89.55 5.04
3 4 -20 89.69 5.03
3 4 -19 1.88 1.01
3 4 -19 -0.19 0.94
3 4 -19 2.21 1.07
3 -4 -19 2.43 1.06
3 -4 -19 0.69 1.03
3 -4 -19 1.61 1
3 4 -19 0.38 0.96
3 -4 -19 1.14 1.05
3 -4 -19 2.11 1.43
3 4 -19 3.44 1.56
3 -4 -18 16.9 2.2
3 -4 -18 16.2 1.95
3 4 -18 17.69 1.87
3 4 -18 20.51 2.32
3 -4 -18 18.62 2
3 4 -18 16.8 2.01
3 -4 -18 16.03 1.85
3 4 -18 19.68 2.1
3 4 -18 17.72 2.02
3 4 -17 -0.16 1.33
3 -4 -17 0.16 1.45
3 -4 -17 0.32 1.09
3 4 -17 0.52 0.9
3 -4 -17 0.49 0.93
3 4 -17 0.29 0.9
3 -4 -17 1.78 1.08
3 4 -17 -0.53 0.98
3 4 -17 0.17 0.91
3 -4 -17 -0.16 0.99
3 4 -16 18.86 2.01
3 4 -16 22.97 2.11
3 -4 -16 15.99 1.81
3 -4 -16 18 1.89
3 -4 -16 16.25 1.92
3 4 -16 18.58 1.8
3 -4 -16 21.18 2.17
3 4 -16 17.28 1.87
3 4 -15 111.83 5.55
3 -4 -15 115.52 5.56
3 4 -15 110.61 5.24
3 -4 -15 105.36 5.33
3 4 -15 115.05 5.44
3 -4 -15 111.13 5.42
3 4 -15 112.06 5.42
3 -4 -15 101.19 5.23
3 4 -14 1.64 0.94
3 -4 -14 1.2 0.78
3 4 -14 0.41 0.83
3 -4 -14 1.06 0.79
3 4 -14 1.21 0.68
3 -4 -13 134.72 6.24
3 4 -13 135.31 6.1
3 -4 -13 135.48 6.06
3 4 -13 133.46 6.23
3 -4 -12 149.55 6.58
3 -4 -12 154.73 6.43
3 4 -12 143.4 6.58
3 4 -12 149.62 6.43
3 -4 -12 138.58 6.34
3 -4 -11 131.23 5.6
3 4 -11 123.24 5.55
3 -4 -10 437.22 16.31
3 4 -10 435.14 16.3
3 4 -10 420.67 16.25
3 -4 -10 444.59 16.31
3 4 -9 19.09 1.44
3 -4 -9 15.73 1.34
3 -4 -9 17.38 1.39
3 4 -9 16.71 1.37
3 4 -8 592.24 21.86
3 -4 -8 604.88 21.9
3 -4 -7 6.75 0.87
3 4 -7 6.88 0.86
3 4 -6 981.67 35.17
3 -4 -6 982.84 35.19
3 4 -5 201.07 7.9
3 -4 -5 211.07 7.93
3 4 -4 13.91 1.07
3 -4 -4 15.44 1.11
3 -4 -3 8.84 0.83
3 -4 -3 9.77 0.87
3 4 -3 9.03 0.84
3 4 -3 8.07 0.79
3 -4 -2 131 5.46
3 -4 -2 140.59 5.48
3 4 -2 142.76 5.48
3 4 -2 142.44 5.49
3 -4 -1 153.33 5.96
3 4 -1 152.86 5.94
3 4 0 88.26 4
3 4 0 90.78 3.92
3 4 1 71.85 3.34
3 4 1 67.99 3.18
3 4 2 190.55 7.47
3 4 2 183.15 7.31
3 4 3 2.93 0.73
3 4 3 3.34 0.66
-3 4 -4 85.32 3.63
3 4 4 98.45 4.24
3 4 4 96.03 3.96
3 4 5 28.71 1.93
-3 4 -5 26.48 1.35
3 4 5 28.22 1.64
-3 4 -6 22.18 1.62
3 4 6 24.24 1.81
3 4 6 20.38 1.41
-3 4 -7 3.1 0.8
-3 4 -7 3.54 0.78
3 4 7 2.6 0.61
3 4 8 40.07 2.17
-3 4 -8 43.07 2.47
-3 4 -9 139.3 5.77
-3 -4 -9 139.89 5.73
3 4 9 125.01 5.5
-3 4 -9 143.25 5.97
-3 4 -10 113.07 5.19
3 4 10 104.55 4.64
-3 -4 -10 111.83 4.88
-3 4 -10 114.75 4.94
-3 -4 -11 1.18 0.74
-3 4 -11 2.15 0.84
-3 4 -11 1.29 0.77
-3 4 -12 36.52 2.52
-3 4 -12 35.37 2.3
-3 -4 -12 34.61 2.31
-3 4 -13 31.65 2.35
-3 -4 -13 28.46 2.08
-3 4 -13 29.58 2.2
-3 4 -14 151.36 6.84
-3 -4 -14 138.38 6.39
-3 4 -14 147.69 6.52
-3 4 -15 51.43 3.37
-3 4 -15 51.06 3.38
-3 4 -15 50.76 3.12
-3 -4 -15 53.39 3.15
-3 4 -16 161.11 7.64
-3 4 -16 176.62 7.46
-3 -4 -16 159.91 7.3
-3 4 -17 50.27 3.51
-3 -4 -17 51.29 3.27
-3 4 -17 54.26 3.36
-3 4 -18 0.39 1.01
-3 4 -18 -0.16 1.09
-3 -4 -18 0.79 1.09
-3 4 -19 4.12 1.25
-3 -4 -19 3.83 1.23
-3 4 -19 3.01 1.17
-3 4 -19 5.06 1.28
-3 -4 -19 3.46 1.13
-3 4 -19 1.72 1.14
-3 4 -20 256.67 11.16
-3 -4 -20 248.25 11.01
-3 4 -20 276.03 11.35
-3 4 -20 260.56 11.35
-3 4 -21 80.49 4.78
-3 -4 -21 77.4 4.68
-3 4 -21 92.69 5.04
-3 4 -21 86.78 4.7
-3 -4 -21 82.32 4.65
-3 4 -21 93.01 5.02
-3 4 -22 22.91 2.3
-3 4 -22 24.82 2.3
-3 -4 -22 23.29 2.21
-3 4 -22 23.33 2.2
-3 4 -23 8.3 1.5
-3 -4 -23 5.96 1.36
-3 4 -23 9.65 1.55
-3 4 -24 19.68 2.08
-3 4 -24 14.71 1.76
-3 -4 -24 15.21 1.77
-3 4 -25 18.48 1.8
-3 -4 -25 16.38 1.75
-3 4 -25 20.84 2.02
-3 4 -25 18.57 1.83
-3 4 -26 0.59 0.79
-3 -4 -26 1.07 0.88
-3 4 -26 -0.22 0.84
-3 4 -26 -1.03 1.03
-3 4 -27 24.7 1.82
-3 4 -27 20.8 1.94
-3 4 -28 -0.41 0.85
3 4 28 0.15 0.89
3 -4 28 0.16 0.88
-3 4 -28 0.09 0.95
-3 4 -28 -0.18 0.96
-3 4 -29 9.81 0.85
3 5 -28 40.37 2.12
3 5 -27 10.28 1.25
3 5 -26 33.03 2.2
3 5 -26 35.86 2.34
3 -5 -26 37.59 2.5
3 -5 -25 34.67 2.52
3 5 -25 40.11 2.62
3 -5 -25 41.39 2.82
3 5 -25 38.21 2.6
3 5 -25 46.83 2.78
3 5 -25 39.71 2.6
3 -5 -25 40.2 2.56
3 -5 -24 0.14 1.1
3 5 -24 2.78 1.1
3 -5 -24 3.2 1.1
3 5 -24 1.72 0.9
3 5 -24 2.69 1.04
3 5 -24 3.2 1.17
3 -5 -24 2.87 1.15
3 5 -23 32.62 2.68
3 5 -23 34.04 2.57
3 -5 -23 27.59 2.35
3 -5 -23 33.68 2.78
3 5 -23 34.65 2.65
3 5 -22 35.72 2.73
3 -5 -22 30.08 2.56
3 5 -22 30.58 2.53
3 5 -22 28.85 2.46
3 -5 -22 30.9 2.46
3 5 -21 20.68 2.11
3 -5 -21 19.09 2
3 5 -21 22.91 2.28
3 -5 -21 19.43 2.16
3 5 -21 20.43 2.17
3 -5 -21 21.71 2.32
3 5 -21 22.47 2.23
3 5 -20 50.83 3.36
3 5 -20 49.13 3.49
3 -5 -20 45.22 3.14
3 5 -20 43.77 3.21
3 -5 -20 47.14 3.36
3 5 -20 47.36 3.32
3 5 -20 44.9 3.31
3 -5 -20 48.21 3.32
3 -5 -20 46.53 3.41
3 -5 -19 6.58 1.37
3 5 -19 8.88 1.67
3 -5 -19 6.99 1.7
3 5 -19 7.47 1.5
3 5 -19 7.14 1.41
3 5 -19 6.23 1.4
3 -5 -19 7.21 1.42
3 5 -19 6.66 1.39
3 -5 -18 36.03 2.76
3 5 -18 43.07 3.01
3 5 -18 38.15 3.01
3 -5 -18 37.37 2.95
3 5 -18 38.25 2.81
3 5 -18 39.71 2.94
3 -5 -18 30.82 2.65
3 5 -18 41.23 3.02
3 -5 -18 41.47 3.12
3 -5 -18 34.94 2.7
3 5 -18 36.27 2.83
3 -5 -17 28.46 2.41
3 5 -17 24.12 2.31
3 5 -17 24.44 2.41
3 -5 -17 26.17 2.39
3 5 -17 23.47 2.16
3 5 -17 26.92 2.43
3 -5 -17 29.28 2.64
3 -5 -17 26.71 2.31
3 5 -17 20.6 2.17
3 -5 -17 25.87 2.23
3 5 -17 22.43 2.19
3 -5 -16 135.06 6.63
3 5 -16 150.93 6.88
3 5 -16 144.34 6.86
3 -5 -16 149.43 6.86
3 5 -16 152.14 7.1
3 -5 -16 153.25 7.06
3 5 -16 149.64 6.74
3 5 -16 144.13 6.85
3 5 -16 148.85 6.81
3 -5 -16 157.41 6.96
3 5 -16 151.48 6.9
3 -5 -16 131.57 6.62
3 5 -15 132.12 6.16
3 -5 -15 127.64 6.05
3 5 -15 126.62 6.19
3 -5 -15 143.01 6.33
3 5 -15 138.75 6.51
3 -5 -15 132.05 6.37
3 5 -15 129 6.07
3 5 -15 126.92 6.27
3 -5 -15 140.01 6.31
3 5 -15 132.68 6.17
3 5 -15 128.92 6.15
3 -5 -15 126.29 6.05
3 5 -14 34.34 2.5
3 -5 -14 33.17 2.42
3 -5 -14 34.25 2.41
3 5 -14 37.48 2.57
3 5 -14 34.76 2.46
3 -5 -14 36.71 2.73
3 -5 -14 36.54 2.6
3 5 -14 37.22 2.62
3 5 -14 36.58 2.69
3 5 -14 40.7 2.84
3 5 -13 48.58 3.15
3 5 -13 49.65 2.93
3 -5 -13 47.38 2.86
3 -5 -13 52.04 3.14
3 5 -13 44.6 2.82
3 -5 -13 47.65 2.85
3 5 -13 45.35 2.82
3 5 -12 51.33 3.17
3 -5 -12 49.8 2.89
3 5 -12 50.45 2.89
3 -5 -12 52.71 3.16
3 5 -12 47.38 2.86
3 -5 -12 49.29 2.87
3 5 -11 0.74 0.62
3 -5 -11 0.51 0.55
3 5 -11 1.23 0.85
3 5 -10 67.62 3.7
3 5 -10 67.38 3.39
3 -5 -10 68.76 3.4
3 5 -9 2.58 0.66
3 -5 -9 3.09 0.69
3 5 -9 2.88 0.68
3 -5 -9 3.83 0.74
3 5 -8 2.16 0.61
3 -5 -8 2.25 0.62
3 5 -7 1.08 0.51
3 -5 -7 0.73 0.5
3 5 -6 219.74 8.43
3 -5 -6 218.6 8.43
3 -5 -5 160.19 6.33
3 5 -5 161.91 6.33
3 -5 -4 758.94 27.05
3 5 -4 747.45 27.04
3 5 -3 406.99 15.15
3 -5 -3 424.25 15.19
3 -5 -2 43.31 2.04
3 5 -2 39.75 1.99
3 5 -1 154.8 5.91
3 -5 -1 150.6 5.92
3 5 -1 152.7 6.35
3 -5 0 18.58 1.21
3 5 0 19.54 1.2
3 5 0 19.47 1.47
3 5 1 159.1 6.29
3 5 1 152.08 6.15
3 5 2 66.25 3.31
3 5 2 63.54 3.32
3 5 2 71.28 3.31
3 5 3 226.43 9.05
3 5 3 230.97 9.07
-3 5 -3 215.67 8.65
3 5 3 243.07 8.99
3 5 4 56.1 2.86
3 5 4 50.51 2.6
-3 5 -5 303.2 11.39
-3 5 -5 279.59 10.9
3 5 5 306.49 11.6
3 5 5 303.34 11.33
-3 5 -6 338.29 12.88
3 5 6 337.4 13.1
3 5 6 330.57 12.73
-3 5 -7 48.83 2.78
3 5 7 50.89 2.67
-3 5 -8 549.37 21.34
3 5 8 566.37 21.11
-3 5 -8 590.35 21.4
-3 5 -8 583.27 21.03
-3 5 -9 197.95 8.31
-3 5 -9 198.83 8
-3 -5 -9 206.47 7.97
3 5 9 195.41 8.01
-3 5 -9 199.32 8.39
-3 5 -10 16.02 1.63
-3 -5 -10 15.16 1.38
-3 5 -10 16.59 1.45
-3 5 -10 19.27 1.71
3 5 10 15.74 1.35
-3 5 -10 12.64 1.46
-3 5 -11 101.96 4.56
-3 -5 -11 92.57 4.43
-3 5 -11 99.83 4.87
-3 5 -11 93.55 4.76
-3 5 -12 4.12 1.02
-3 5 -12 2.54 0.9
-3 5 -12 3.01 0.88
-3 -5 -12 2.21 0.83
-3 5 -13 63.84 3.83
-3 -5 -13 65.1 3.53
-3 5 -13 74.16 3.71
-3 5 -13 70.9 3.99
-3 5 -14 0.13 0.78
-3 -5 -14 -0.24 0.74
-3 5 -14 0.71 0.76
-3 5 -14 0.67 0.89
-3 5 -14 1.45 0.96
-3 5 -15 64.48 3.84
-3 5 -15 53.13 3.64
-3 5 -15 58.24 3.56
-3 5 -15 61.44 3.5
-3 -5 -15 66.63 3.53
-3 5 -16 67.97 4.07
-3 5 -16 63.83 3.98
-3 5 -16 66.5 3.79
-3 -5 -16 64.65 3.69
-3 5 -16 65.09 3.88
-3 5 -17 6.45 1.43
-3 5 -17 5.56 1.41
-3 5 -17 8.91 1.41
-3 -5 -17 7.95 1.33
-3 5 -17 9.46 1.59
-3 5 -18 339.99 13.88
-3 -5 -18 357.43 13.74
-3 5 -18 345.19 13.65
-3 5 -18 355.86 13.95
-3 -5 -18 326.31 13.42
-3 5 -18 338.73 13.51
-3 5 -19 128.62 6.27
-3 -5 -19 127.74 6.27
-3 5 -19 137.95 6.65
-3 5 -19 141.73 6.66
-3 5 -20 13.41 1.76
-3 -5 -20 10.28 1.66
3 5 20 10.52 1.74
-3 5 -20 14.65 1.98
-3 5 -20 9.02 1.64
-3 5 -20 16.42 1.95
-3 5 -20 15.4 1.88
-3 5 -21 4.89 1.27
-3 -5 -21 3.34 1.12
-3 5 -21 3.64 1.19
-3 5 -21 4.91 1.49
-3 5 -22 28.07 2.36
-3 -5 -22 22.13 2.18
-3 5 -22 30.22 2.44
-3 5 -23 0.34 1.19
-3 5 -23 -1.17 1.17
-3 -5 -23 -1.16 1.09
-3 -5 -24 13.58 1.67
-3 5 -24 17.04 1.72
-3 5 -24 20.6 1.92
-3 5 -24 17.77 1.96
-3 5 -25 3.46 1.29
-3 5 -25 3.02 0.93
-3 -5 -25 1.39 0.95
-3 5 -25 3.83 1.18
-3 5 -25 4.1 1.09
-3 5 -26 8.21 1.28
3 5 26 5.4 1.04
3 -5 26 3.63 1.02
-3 5 -26 6.55 1.31
-3 5 -26 5.51 1.04
3 -5 27 9.96 1.16
-3 5 -27 9.84 1.42
-3 5 -27 11.69 1.25
-3 5 -27 7.13 1.41
-3 5 -28 15.69 1.43
-3 5 -28 22.24 1.34
3 6 -26 3.44 0.9
3 -6 -26 4.75 1.11
3 6 -26 2.94 0.93
3 -6 -25 8.82 1.4
3 6 -25 9.18 1.32
3 6 -25 9.86 1.33
3 6 -24 28.85 2.33
3 6 -24 32.63 2.4
3 -6 -24 30.83 2.44
3 6 -23 0.16 1.05
3 -6 -23 -0.49 1.01
3 6 -22 10.47 1.75
3 6 -22 9.13 1.58
3 -6 -22 11.21 1.83
3 6 -21 117.38 5.89
3 6 -20 5.97 1.48
3 6 -20 7.41 1.5
3 -6 -20 4.57 1.39
3 -6 -19 95.76 4.89
3 6 -19 86.2 4.93
3 6 -19 90.44 5.19
3 -6 -18 114.99 5.67
3 -6 -18 112.26 5.88
3 6 -18 106.18 5.54
3 6 -18 121.31 5.91
3 6 -18 110.79 6.01
3 6 -17 117.19 6.11
3 6 -17 112.13 5.82
3 -6 -17 121.11 5.8
3 6 -17 108.23 5.61
3 -6 -17 128.3 6.12
3 6 -17 107.08 5.84
3 -6 -16 15.1 1.79
3 -6 -16 12.34 1.83
3 6 -16 13.36 1.64
3 6 -16 15.12 2.03
3 6 -16 18.49 1.95
3 6 -16 14.73 1.9
3 6 -15 86.62 4.91
3 -6 -15 98.58 4.83
3 6 -15 83.92 4.52
3 -6 -15 88.73 4.79
3 6 -15 81.91 4.64
3 6 -15 80.3 4.77
3 6 -14 164.68 7.58
3 6 -14 158.85 7.29
3 -6 -14 172.41 7.33
3 6 -14 149.08 7.06
3 -6 -14 157.55 7.41
3 6 -14 162.93 7.56
3 -6 -13 14.83 1.67
3 -6 -13 14.04 1.68
3 6 -13 13.32 1.49
3 6 -13 14.6 1.8
3 6 -13 12.16 1.59
3 6 -13 12.82 1.73
3 6 -12 34.81 2.7
3 6 -12 35.96 2.69
3 6 -12 33.14 2.4
3 6 -12 31.73 2.28
3 -6 -12 32.63 2.53
3 6 -11 0.61 0.78
3 6 -10 16.1 1.75
3 -6 -10 16.66 1.67
3 6 -9 202.85 8.49
3 -6 -9 194.72 8.36
3 6 -8 96.3 4.74
3 6 -7 134.98 5.75
-3 6 6 106.09 4.85
3 6 -6 125.34 5.04
-3 6 5 101.3 4.47
3 6 -5 104.85 4.52
-3 6 4 2.05 0.61
3 6 -4 3.05 0.76
3 6 -3 653.17 24.02
-3 6 3 659.02 23.9
3 6 -2 233.39 9.14
3 6 -2 226.18 9.07
3 6 -1 29.39 1.93
3 6 -1 26.92 1.91
3 6 0 93.1 4.4
3 6 0 102 4.53
3 6 1 56.99 3.08
3 6 2 0.96 0.72
3 6 2 1.62 0.78
-3 6 -2 0.83 0.51
3 6 3 542.83 19.06
3 6 3 520.99 19.04
-3 6 -4 14.42 1.19
3 6 4 19.5 1.65
3 6 5 137.28 6.16
-3 6 -6 353.27 13.29
3 6 6 327.31 13.39
3 6 7 18.84 1.82
-3 6 -7 20.22 1.75
3 6 7 18.91 1.82
-3 6 -7 20.9 1.75
-3 6 -8 93.33 4.6
-3 6 -8 93.99 4.65
3 6 8 100.02 4.88
3 6 8 89.98 4.79
-3 6 -8 98.74 4.73
-3 6 -9 596.46 22.94
3 6 9 621.04 23.33
3 6 9 581.25 22.72
-3 6 -9 627.15 23.1
3 6 9 630.31 23.19
-3 6 -9 641.75 23.12
3 6 10 154.97 6.8
3 6 10 170.69 7.46
-3 6 -10 156.23 7.09
-3 6 -10 144.75 6.95
-3 6 -10 174.33 7.25
3 6 11 269.65 11.42
3 6 11 248.09 10.65
-3 6 -11 276.17 11.15
-3 6 -11 281.84 11.19
-3 6 -11 282.61 11.18
-3 6 -12 8.79 1.3
-3 6 -12 9.68 1.47
-3 6 -12 9.32 1.47
3 6 12 8.13 1.56
-3 6 -13 45.91 3.01
-3 6 -13 44.79 3.18
-3 6 -13 54.96 3.35
3 6 13 49.51 3.54
-3 6 -14 87.4 4.63
-3 6 -14 91.9 4.89
-3 6 -14 86.64 4.81
3 6 14 87.09 5.14
-3 6 -15 107.24 5.47
-3 6 -15 97.84 5.15
3 6 15 101.65 5.55
-3 6 -15 104.26 5.43
3 6 15 92.55 5.58
-3 6 -16 13.37 1.77
-3 6 -16 11.58 1.72
-3 6 -16 9.51 1.64
3 6 16 13.83 1.92
-3 6 -16 9.67 1.57
3 6 16 13.66 2.01
-3 6 -17 4.85 1.37
3 6 17 4.52 1.29
-3 6 -17 5.17 1.47
-3 6 -17 6.67 1.36
3 6 17 7.98 1.74
-3 6 -18 60.85 3.76
-3 6 -18 54.46 3.84
-3 6 -18 58.61 3.79
3 6 18 57.91 4.2
-3 6 -19 246.88 10.35
-3 6 -19 233.59 10.03
3 6 19 220.99 10.22
3 6 19 208.41 10.49
-3 6 -19 251.53 10.4
-3 6 -20 49.39 3.3
-3 6 -20 49.41 3.47
3 6 20 42.36 3.23
-3 6 -21 87.46 4.71
-3 6 -22 -1.21 1.29
-3 6 -23 1.91 1.09
-3 6 -23 1.74 1.17
-3 6 -23 -0.35 1.21
-3 6 -24 4.95 1.11
-3 6 -24 3.82 1.22
-3 6 -24 4.69 1.41
-3 6 -25 16.27 1.58
-3 6 -25 15.73 1.67
-3 6 -25 14.21 1.74
-3 6 -26 3.34 1.07
-3 6 -26 1.92 1.15
-3 6 -26 0.67 0.8
-3 6 -27 4.36 1.03
-3 6 -27 5.74 1.01
3 -7 -26 2.83 1.03
3 7 -26 1.94 1.1
3 -7 -25 0.98 0.95
3 7 -25 1.66 0.9
3 7 -24 0.12 0.83
3 7 -24 1.91 1.03
3 -7 -24 0.51 0.93
3 -7 -23 17.39 1.93
3 7 -23 17.99 1.8
3 7 -23 19.14 1.97
3 7 -22 11.47 1.79
3 -7 -22 11.62 1.7
3 -7 -21 100.37 5.43
3 7 -21 97.4 5.24
3 7 -21 111.67 5.64
3 7 -20 6.68 1.44
3 7 -19 2.26 1.23
3 7 -19 2.31 1.14
3 7 -19 0.18 1.13
3 7 -18 11.95 1.91
3 -7 -18 9.28 1.63
3 7 -18 12.28 1.75
3 7 -18 10.85 1.71
3 7 -17 23.95 2.41
3 -7 -17 20.07 2.22
3 7 -17 20.07 2.2
3 7 -17 24.86 2.44
3 7 -16 9.96 1.7
3 7 -16 6.25 1.39
3 7 -16 6.92 1.6
3 -7 -16 8.65 1.63
3 7 -15 399.25 16.47
3 7 -15 415.9 16.57
3 -7 -15 399.11 16.26
3 7 -15 416.03 16.28
3 7 -14 10.79 1.71
3 7 -14 9.42 1.5
3 7 -14 11.95 1.83
3 -7 -14 7.39 1.53
3 7 -13 162.07 8.02
3 -7 -13 189.39 7.79
3 7 -13 170.2 7.78
3 7 -13 175.05 8.1
3 -7 -13 166.16 7.83
3 7 -12 10.08 1.6
3 -7 -12 9.71 1.52
3 7 -12 9.09 1.38
3 7 -12 8.76 1.62
3 7 -11 150.77 6.79
3 7 -11 139.41 6.54
3 7 -11 153.84 7.18
3 7 -11 154.78 7.09
3 7 -10 3.43 1
3 7 -10 1.5 0.67
3 7 -10 1.81 0.79
3 7 -10 2.43 1.16
3 -7 -9 30.26 2.31
3 7 -9 28.83 2.16
3 7 -9 31.71 2.53
3 7 -9 33.5 2.52
3 7 -8 17.29 1.86
3 7 -8 19.88 1.66
3 7 -8 17.9 1.61
3 -7 -8 17.18 1.67
3 7 -7 35.9 2.57
3 -7 -7 34.54 2.4
3 7 -7 37.36 2.31
3 7 -6 -0.27 0.92
-3 7 6 0.4 0.62
3 7 -6 -0.51 0.6
3 7 -5 381.25 14.84
-3 7 5 391.36 14.87
3 7 -5 411.76 15.33
-3 7 4 54.21 2.95
3 7 -4 55.29 3.04
3 7 -4 56.41 3.21
3 7 -4 56.77 2.92
3 7 -3 251.59 9.9
3 7 -3 255.67 10.11
3 7 -2 1.32 0.78
3 7 -2 3.09 0.91
3 7 -1 17.27 1.57
3 7 -1 16.14 1.49
3 7 -1 16.19 1.62
3 7 0 0.84 0.8
3 7 0 1.14 0.67
3 7 0 1.02 0.76
3 7 1 93.34 4.68
3 7 1 95.31 4.64
3 7 1 107.08 4.88
3 7 2 3.18 0.93
3 7 2 3.83 0.92
3 7 3 96.31 4.67
3 7 3 99.39 4.63
-3 7 -3 82.17 4.16
3 7 3 93.29 4.55
3 7 3 98.08 4.62
3 7 4 0.96 0.75
3 7 4 2.2 0.85
3 7 4 2.86 0.89
3 7 4 2.11 0.88
3 7 5 96.94 4.86
3 7 5 99.39 4.76
3 7 5 97.22 4.81
-3 7 -5 89.19 4.65
3 7 5 97.58 4.81
3 7 6 36.86 2.68
3 7 6 35.23 2.48
3 7 6 39.26 2.73
3 7 6 39.95 2.69
-3 7 -6 36.97 2.57
-3 7 -7 514.92 19.14
3 7 7 510.09 19.21
3 7 7 477.25 18.95
3 7 7 517.14 19.33
3 7 7 468.98 19.1
-3 7 -7 513.21 19.16
-3 7 -8 31.9 2.36
3 7 8 28.02 2.16
3 7 8 25.6 2.3
-3 7 -8 28.68 2.23
3 7 8 26.75 2.3
3 7 8 27.66 2.37
-3 7 -9 97.26 5
3 7 9 96.42 5.14
3 7 9 96.34 4.88
3 7 9 103.49 5.29
-3 7 -9 100.48 5.08
3 7 9 99.13 5.22
-3 7 -9 111.44 5.24
-3 7 -10 137.84 6.43
-3 7 -10 140.04 6.43
3 7 10 143.2 6.64
3 7 10 140.8 6.67
-3 7 -10 138.85 6.49
-3 7 -10 130.62 6.17
3 7 10 132.69 6.63
3 7 10 125.87 6.12
-3 7 -11 16.64 1.84
-3 7 -11 15.39 1.65
3 7 11 15.26 1.92
-3 7 -11 18.27 1.93
3 7 11 12.63 1.95
3 7 11 16.6 1.66
-3 7 -11 15.93 1.83
-3 7 -12 7.79 1.35
-3 7 -12 5.08 1.23
-3 7 -12 6.21 1.21
3 7 12 7.72 1.53
3 7 12 5.95 1.42
-3 7 -13 7.55 1.35
-3 7 -13 8.82 1.54
-3 7 -13 10.49 1.63
3 7 13 9.97 1.68
3 7 13 9.93 1.78
-3 7 -14 65.82 4.14
-3 7 -14 71.41 4.27
-3 7 -14 71.97 4.07
3 7 14 70.32 4.38
3 7 14 66.28 4.43
-3 7 -15 8.04 1.45
-3 7 -15 6.6 1.44
-3 7 -15 8.07 1.5
3 7 15 6.03 1.44
3 7 15 7.7 1.73
-3 7 -16 181.38 8.34
-3 7 -16 178.91 8.06
3 7 16 167.46 8.58
-3 7 -16 181.95 8.32
-3 7 -16 177.85 8.22
-3 7 -17 244.1 10.41
3 7 17 239.6 10.55
-3 7 -17 234.35 10.17
3 7 17 222.11 10.73
-3 7 -17 244.69 10.5
3 7 18 1.41 1.08
-3 7 -18 0.17 1.01
-3 7 -18 0.37 0.93
3 7 18 -1.2 1.2
-3 7 -18 0.39 1.15
3 7 19 140.99 6.96
-3 7 -19 136.26 6.68
-3 7 -19 147.88 7.02
-3 7 -20 9.19 1.53
3 7 20 9.42 1.53
-3 7 -21 1.71 1.39
-3 7 -21 4.66 1.49
-3 7 -22 9.26 1.68
-3 7 -22 11.93 1.73
-3 7 -22 11.61 1.53
-3 7 -23 28.94 2.4
-3 7 -23 25.72 2.42
-3 7 -23 30.93 2.26
-3 7 -24 0.82 1.09
-3 7 -24 2.7 0.96
-3 7 -24 1.88 1.08
-3 7 -25 6.21 1.2
-3 7 -25 6.01 1.28
-3 7 -26 0.48 0.88
-3 7 -26 -0.19 0.93
-3 7 -27 3.88 0.99
3 -8 -25 0.34 0.94
3 8 -25 0.35 0.97
3 -8 -24 4.69 1.07
3 8 -24 3.87 1.1
3 -8 -23 1.75 1.02
3 8 -23 0.8 0.98
3 8 -22 2.62 1.21
3 -8 -22 4.7 1.22
3 -8 -21 40.16 2.9
3 8 -21 37.91 2.96
3 8 -20 73.34 4.41
3 8 -20 91.82 4.92
3 8 -19 21.95 2.24
3 8 -19 24.46 2.37
3 8 -18 32.09 2.91
3 8 -18 38.39 2.92
3 8 -18 41.37 3.24
3 -8 -17 18.87 2.1
3 8 -17 22.78 2.39
3 8 -17 20.24 2.18
3 8 -17 23.55 2.54
3 -8 -16 29.21 2.58
3 8 -16 23.71 2.56
3 8 -16 26.9 2.66
3 8 -16 28.54 2.53
3 8 -15 0.64 1.21
3 8 -15 0.85 1.43
3 -8 -15 2.54 1.14
3 8 -15 2.53 1.21
3 -8 -14 74.72 4.41
3 8 -14 79.46 4.74
3 8 -14 73.99 4.67
3 8 -14 75.4 4.4
3 8 -13 9.11 1.64
3 8 -13 10.2 1.63
3 8 -13 10.94 1.89
3 -8 -13 11.67 1.81
3 8 -12 19.11 1.89
3 8 -12 17.4 2.07
3 8 -12 17.12 2.26
3 8 -12 15.73 1.84
3 -8 -12 21.1 2.11
3 8 -11 13.5 1.93
3 8 -11 18.16 1.83
3 8 -11 13.56 1.92
3 8 -10 33.06 2.89
3 8 -10 38.1 2.94
3 8 -9 0.52 0.97
3 -8 -9 1.31 0.89
3 8 -9 0.19 1.19
3 -8 -8 791.2 27.23
3 8 -8 727.17 27.55
3 8 -8 684.49 26.88
3 8 -8 715.37 27.33
3 -8 -7 256.58 10.2
3 8 -7 241.01 9.97
3 8 -7 248.33 10.56
3 8 -7 236.71 10.33
-3 8 6 680.16 26.09
3 8 -6 708.02 26.57
3 -8 -6 770.86 26.44
3 8 -6 715.99 26.74
3 8 -6 678.86 26.11
-3 8 5 133.51 5.84
3 8 -5 118.98 5.7
3 -8 -5 142.81 6.04
3 8 -5 128.9 6.11
3 8 -5 133.28 6.27
3 8 -5 124.72 5.84
3 8 -4 2.66 0.86
3 8 -4 3.5 1.08
3 -8 -4 0.76 0.75
3 8 -4 2.79 0.8
3 8 -3 427.59 16.54
3 8 -3 424.24 16.39
3 8 -3 420.48 16.15
3 8 -3 432.47 16.4
3 8 -2 313.3 13.1
3 8 -2 342.74 13.12
-3 8 2 328.28 13.24
3 8 -2 339.55 13.12
-3 8 1 182.07 7.94
3 8 -1 181.94 7.96
3 8 -1 184.35 8.13
3 8 -1 182.54 7.9
3 8 -1 189.21 7.94
-3 8 0 17.26 1.69
3 8 0 20.79 1.88
3 8 0 20.08 1.9
3 8 0 22.75 1.96
3 8 0 19.76 1.83
3 8 0 19.32 1.85
-3 8 -1 75.27 4.03
3 8 1 78.03 4.23
3 8 1 82.56 4.28
-3 8 -1 86.2 4.27
3 8 1 82.68 4.33
3 8 1 79.26 4.19
3 8 1 82.67 4.39
-3 8 -2 30.87 2.16
3 8 2 31.59 2.35
3 8 2 30.52 2.32
-3 8 -2 27.1 2.22
3 8 2 28.65 2.37
3 8 2 30.49 2.33
3 8 2 32.7 2.44
-3 8 -3 241.13 9.99
3 8 3 246.93 10.37
3 8 3 243.18 10.28
-3 8 -3 257.81 10.34
3 8 3 248.12 10.4
3 8 3 249.24 10.35
3 8 3 259.98 10.46
3 8 4 212.18 9.29
3 8 4 221.63 9.35
3 8 4 214.09 9.39
3 8 4 221.98 9.43
-3 8 -4 228.57 9.35
-3 8 -5 62.58 3.74
-3 8 -5 66.99 3.77
3 8 5 61.39 3.71
3 8 5 64.79 3.81
3 8 5 66.39 3.81
3 8 5 71.38 3.97
-3 8 -6 115.68 5.61
3 8 6 108.69 5.56
3 8 6 122.09 5.74
3 8 6 117.27 5.77
3 8 6 114.24 5.65
-3 8 -6 106.29 5.54
-3 8 -7 11.08 1.56
3 8 7 9.75 1.53
-3 8 -7 11.46 1.59
3 8 7 13.12 1.72
-3 8 -7 14.21 1.6
3 8 7 12.06 1.58
3 8 7 7.6 1.33
3 8 8 24.7 2.18
-3 8 -8 26.49 2.27
3 8 8 20.68 2.2
-3 8 -8 24.91 2.31
3 8 8 24.08 2.26
3 8 8 24.66 2.26
-3 8 -8 24.9 2.23
3 8 9 187.9 8.48
3 8 9 198.77 8.77
-3 8 -9 187.51 8.68
3 8 9 204.35 8.91
-3 8 -9 194.48 8.63
3 8 9 182.2 8.61
-3 8 -9 207.4 8.79
-3 8 -10 86.73 4.67
-3 8 -10 81.41 4.56
3 8 10 77.52 4.45
3 8 10 88.25 4.85
3 8 10 79.93 4.71
3 8 10 89.37 4.94
-3 8 -10 84.54 4.73
-3 8 -11 0.17 1.41
3 8 11 0.96 0.8
-3 8 -11 0.62 1.14
3 8 11 -0.2 1.07
-3 8 -11 0.36 0.84
3 8 11 0.59 0.97
-3 8 -11 -0.37 1.02
3 8 12 1.6 0.89
3 8 12 1.64 1.25
-3 8 -12 2.23 1.08
-3 8 -12 2.94 1.34
-3 8 -12 2.94 1.13
3 8 12 0.83 1.04
3 8 13 9.2 1.64
-3 8 -13 8.01 1.54
-3 8 -13 7.3 1.68
3 8 13 6.89 1.62
-3 8 -13 8.46 1.51
-3 8 -14 25.07 2.57
-3 8 -14 30.05 2.55
-3 8 -14 28.92 2.57
3 8 14 36.51 3.04
3 8 14 35.07 2.96
-3 8 -15 1.18 1.03
-3 8 -15 1.22 1.22
3 8 15 1.36 1.07
-3 8 -15 0.97 0.95
-3 8 -16 46.57 3.52
-3 8 -16 51.25 3.37
-3 8 -16 41.39 3.2
-3 8 -16 46.61 3.28
3 8 16 46.19 3.47
3 8 16 52.95 3.78
3 8 17 -0.81 1.08
-3 8 -17 0.5 1
-3 8 -17 0.82 1.31
-3 8 -18 -0.16 1.04
3 8 18 0.77 0.97
3 8 19 58.99 3.81
-3 8 -19 61.21 3.72
-3 8 -19 65.01 4.09
3 8 20 45.95 3.23
-3 8 -20 44.76 3.34
-3 8 -20 46.09 3.39
-3 8 -21 38.67 2.71
-3 8 -21 39.5 2.98
-3 8 -21 41.91 3.09
-3 8 -22 54.57 3.47
-3 8 -22 57.47 3.48
-3 8 -23 -0.53 1.08
-3 8 -23 0.76 1.03
-3 8 -24 6.17 1.26
-3 8 -24 7.87 1.3
-3 8 -25 0.72 0.95
-3 8 -25 0.49 0.87
3 -9 -24 1.44 0.84
3 9 -24 1.32 0.98
3 -9 -23 -0.1 0.87
3 9 -23 0.22 1.01
3 -9 -22 15.04 1.64
3 9 -22 16.57 1.8
3 -9 -21 10.14 1.45
3 9 -21 6.98 1.28
3 9 -21 9.14 1.59
3 -9 -20 25.67 2.3
3 9 -20 23.59 2.18
3 9 -20 26.19 2.39
3 9 -19 7.77 1.66
3 9 -18 -0.37 1.2
3 9 -18 1.78 1.42
3 9 -17 0.8 1.17
3 9 -16 55.58 3.9
3 9 -16 62.17 4.06
3 -9 -16 53.39 3.57
3 9 -15 6.32 1.74
3 -9 -15 4.72 1.29
3 9 -15 7.47 1.7
3 9 -14 86.36 5.07
3 9 -14 81.35 5.11
3 -9 -14 83.85 4.72
3 9 -13 34.95 3.06
3 -9 -13 31.34 2.73
3 9 -12 52.47 3.71
3 9 -12 52.69 3.8
3 -9 -12 49.85 3.44
3 9 -11 2.63 1.43
3 -9 -11 -0.52 1.07
3 9 -11 0.2 1.08
3 9 -10 13.88 1.95
3 9 -10 16.54 2.19
3 9 -9 88.62 5.08
3 9 -9 98.07 5.47
3 9 -8 11.99 1.87
3 9 -8 9.35 1.63
3 9 -8 13.39 1.54
3 9 -7 0.79 1.12
3 9 -7 1.13 0.8
3 9 -7 1.24 1.05
3 9 -6 194.44 8.53
3 9 -6 175.16 7.89
3 9 -6 187.4 7.92
3 9 -6 175.25 8.17
-3 9 5 0.96 1.07
3 9 -5 3.94 1.07
3 9 -5 1.12 1.26
3 9 -5 3.34 0.91
3 9 -5 2.68 1.25
3 9 -4 380.11 14.97
3 9 -4 393.47 15.57
3 9 -4 366.59 15.12
3 9 -4 398.86 15.42
-3 9 4 400.02 15.65
-3 9 3 7.88 1.43
3 9 -3 8.72 1.37
3 9 -3 7.4 1.49
3 9 -3 6.72 1.36
3 9 -3 8.05 1.2
-3 9 2 -0.49 0.83
3 9 -2 -0.31 0.88
3 9 -2 -0.86 1.05
3 9 -2 0.76 0.82
3 9 -2 0.13 0.83
3 9 -2 -0.63 1.04
-3 9 1 14.53 1.71
3 9 -1 18.64 1.98
3 9 -1 19.47 1.94
3 9 -1 17.33 1.8
3 9 -1 12.39 1.61
3 9 -1 19.76 2.03
3 9 0 8.57 1.33
3 9 0 11.21 1.66
-3 9 0 11.75 1.45
3 9 0 8.82 1.42
3 9 0 9.53 1.51
3 9 0 8.66 1.41
-3 9 -1 20.64 1.92
3 9 1 21.02 2.03
3 9 1 19.52 2.02
3 9 1 19.1 1.95
3 9 1 20.35 2.07
3 9 1 18.46 1.94
3 9 2 8.47 1.46
3 9 2 7.13 1.37
3 9 2 12.88 1.65
3 9 2 8.24 1.48
3 9 2 9.17 1.53
-3 9 -2 9.36 1.47
-3 9 -2 7.92 1.23
3 9 2 10.39 1.51
3 9 3 8.16 1.43
3 9 3 8.04 1.5
-3 9 -3 9.88 1.6
3 9 3 8.28 1.45
-3 9 -3 7.99 1.2
3 9 3 7.38 1.34
3 9 3 7.02 1.42
3 9 3 8.44 1.48
3 9 4 370.35 15.03
3 9 4 366.8 14.93
3 9 4 375.45 15.1
-3 9 -4 375.11 14.91
3 9 4 371.16 14.95
3 9 5 49.39 3.36
-3 9 -5 50.26 3.32
3 9 5 41.42 3.24
3 9 5 48.92 3.34
3 9 5 47.39 3.31
-3 9 -5 50.29 3.33
-3 9 -6 281.51 11.67
-3 9 -6 281.65 11.66
-3 9 -6 270.11 11.51
3 9 6 271.36 11.67
3 9 6 281.33 11.8
3 9 6 265.98 11.66
3 9 6 284.63 11.73
3 9 7 -0.73 0.98
-3 9 -7 0.18 1.04
3 9 7 0.56 1.07
-3 9 -7 -0.17 0.8
-3 9 -7 -0.18 0.94
3 9 7 0.78 1.05
3 9 8 23.51 2.41
-3 9 -8 26.2 2.5
-3 9 -8 28.75 2.53
3 9 8 25.79 2.4
3 9 8 24.36 2.44
3 9 8 25.62 2.38
-3 9 -8 26 2.33
-3 9 -9 0.36 0.79
3 9 9 -0.39 1.18
-3 9 -9 0.19 1.11
3 9 9 -0.2 1.03
3 9 9 -0.73 1.07
-3 9 -9 0.76 0.95
-3 9 -10 0.37 0.87
3 9 10 0.2 1.26
-3 9 -10 0.39 1.11
3 9 10 0.42 1.1
3 9 10 -1.27 0.97
-3 9 -10 0.19 0.94
-3 9 -11 -0.19 0.86
-3 9 -11 0.4 1.1
3 9 11 -0.64 1.09
3 9 11 -0.72 0.93
-3 9 -11 1.59 1.1
-3 9 -12 11.31 1.87
3 9 12 11.78 1.58
-3 9 -12 14.5 1.91
-3 9 -12 13.71 1.77
-3 9 -13 0.19 1.02
-3 9 -13 0.21 1.25
-3 9 -13 0.77 0.92
-3 9 -14 14.32 1.94
3 9 14 11.28 1.78
-3 9 -14 17.12 2.18
-3 9 -14 14.55 1.81
-3 9 -15 8.37 1.7
3 9 15 11.87 1.78
-3 9 -15 9.33 1.8
-3 9 -15 9.87 1.57
3 9 16 47.15 3.42
-3 9 -16 42.72 3.39
-3 9 -16 46.98 3.43
3 9 17 9.5 1.61
3 9 18 132.44 6.58
-3 9 -18 136.53 6.74
-3 9 -18 139.19 6.84
3 9 19 26.06 2.37
-3 9 -19 22.92 2.31
-3 9 -19 24.55 2.43
-3 9 -20 8.11 1.56
-3 9 -20 4.37 1.38
-3 9 -21 20.87 2.06
-3 9 -21 23.81 2.16
3 9 22 23.69 2.08
-3 9 -22 25.54 2.09
-3 9 -22 20.05 1.9
-3 9 -23 1.03 0.98
-3 9 -23 -0.67 0.96
-3 9 -24 2.35 0.93
-3 9 -24 1.76 0.78
-3 9 -24 2.13 0.92
3 10 -23 12.92 1.3
3 -10 -23 14.04 1.2
3 10 -22 24.42 2.11
3 -10 -22 28.61 2.03
3 10 -21 4.07 1.04
3 10 -21 6.05 1.34
3 -10 -21 3.86 1.03
3 10 -20 129.87 5.93
3 -10 -20 128.85 5.71
3 10 -19 31.22 2.63
3 10 -19 33.17 2.6
3 10 -18 46.76 3.28
3 10 -18 42.27 3.15
3 10 -17 6.79 1.57
3 10 -16 53.71 3.8
3 10 -16 55.07 3.86
3 10 -15 1.07 1.42
3 10 -14 3.13 1.33
3 10 -14 2.22 1.46
3 -10 -13 3.69 1.17
-3 10 13 3.37 1.4
3 10 -13 5.44 1.67
3 10 -13 6.93 1.54
3 -10 -12 143.33 7.04
3 10 -12 162.4 7.86
-3 10 12 147.45 7.69
3 10 -12 156.62 7.56
3 -10 -11 19.1 2.08
-3 10 11 22.76 2.54
3 10 -11 25.44 2.81
3 10 -11 27.55 2.68
3 -10 -10 114.08 6.06
-3 10 10 129.3 6.77
3 10 -10 136.65 6.63
3 10 -10 123.67 6.72
3 10 -9 5.6 1.45
-3 10 9 7.79 1.61
3 10 -9 10.09 1.93
-3 10 8 27.34 2.73
3 10 -8 26.78 2.78
3 10 -8 34.21 2.86
-3 10 7 82.52 4.82
3 10 -7 76.9 4.73
3 10 -7 68.53 4.39
3 10 -6 3.36 1.38
-3 10 6 4.3 1.35
3 10 -6 2.93 1.33
3 10 -6 3.7 1.21
3 10 -5 61.13 4.15
-3 10 5 59.4 4.01
3 10 -5 65.31 4.03
3 10 -5 66.72 3.9
3 10 -4 9.98 1.6
-3 10 4 10.67 1.63
3 10 -4 10.75 1.8
3 10 -4 9.74 1.55
3 10 -3 214.4 9.43
3 10 -3 213.31 9.22
3 10 -3 197.61 9.07
-3 10 3 206.55 9.3
3 10 -2 22.72 2.34
-3 10 2 20.62 2.17
3 10 -2 21.19 2.18
3 10 -2 23.57 2.27
3 10 -1 55.48 3.61
-3 10 1 50.54 3.37
3 10 -1 56.93 3.5
3 10 -1 51.54 3.44
3 10 0 4.63 1.3
-3 10 0 4.14 1.23
3 10 0 5.22 1.59
3 10 0 5.07 1.33
3 10 0 6.51 1.39
3 10 0 5.71 1.32
3 10 1 6.9 1.63
-3 10 -1 4.68 1.17
3 10 1 7.93 1.82
3 10 1 5.21 1.46
3 10 1 6.63 1.33
3 10 1 8.7 1.54
3 10 2 64.58 4.11
-3 10 -2 56.54 3.63
3 10 2 65.71 4.03
3 10 2 60.87 3.89
3 10 2 63.48 3.93
3 10 2 61.86 3.95
3 10 3 2.24 1.05
3 10 3 2.43 1.19
3 10 3 5.39 1.49
3 10 3 1.64 1.07
3 10 4 69.24 4.37
3 10 4 66.74 4.2
-3 10 -4 65.37 4.18
3 10 4 74.57 4.35
-3 10 -4 67.3 4.15
3 10 5 44.86 3.42
3 10 5 42.56 3.25
-3 10 -5 42.39 3.31
3 10 5 41.88 3.23
-3 10 -5 47.79 3.32
3 10 6 2.47 1.24
-3 10 -6 4.23 1.45
3 10 6 6.53 1.47
-3 10 -6 4.03 1.11
3 10 6 6.26 1.44
3 10 6 4.32 1.4
-3 10 -6 4.07 1.22
3 10 7 36.87 2.97
-3 10 -7 30.99 2.86
3 10 7 34.5 2.95
-3 10 -7 38.26 2.97
3 10 7 31.08 2.86
3 10 7 33.47 2.97
-3 10 -7 38.69 2.9
3 10 8 79.11 4.86
-3 10 -8 83.5 4.97
3 10 8 89.17 5.08
-3 10 -8 92.31 5.06
3 10 8 86.71 5.07
3 10 8 86.62 5.1
-3 10 -8 86.38 4.86
-3 10 -9 32.91 2.86
3 10 9 26.22 2.61
-3 10 -9 32.26 2.66
3 10 9 34.32 2.95
-3 10 -10 143.86 7.06
3 10 10 143.32 7.09
-3 10 -10 141.59 6.82
3 10 10 123.98 6.7
3 10 11 2.11 0.91
-3 10 -11 3.11 1.51
-3 10 -11 3.23 1.08
3 10 11 2.01 1.22
3 10 11 5.63 1.39
-3 10 -11 3.9 1.26
-3 10 -12 45.49 3.25
-3 10 -12 43.89 3.48
3 10 12 42.81 3.16
3 10 12 49.01 3.59
3 10 12 43.6 3.36
-3 10 -13 22.74 2.53
3 10 13 21.09 2.32
-3 10 -14 35.82 2.97
3 10 14 25.8 2.55
3 10 15 45.81 3.21
-3 10 -15 41.23 3.07
3 10 15 40.96 3.19
3 10 16 15.33 2.01
3 10 16 12.54 1.81
-3 10 -16 12.6 1.86
-3 10 -16 15.56 2.23
3 10 17 10.22 1.67
-3 10 -17 8.15 1.64
-3 10 -17 12.89 1.91
3 10 18 -0.54 1.02
-3 10 -18 -0.3 1.12
-3 10 -18 -0.5 1.16
3 10 19 1.94 1.05
-3 10 -19 1.23 1.08
-3 10 -19 -0.6 1.23
3 10 20 135.98 6.16
-3 10 -20 141.65 6.15
-3 10 -21 16.62 1.65
3 10 21 19.04 1.75
-3 10 -22 1.03 1.08
-3 10 -22 1.64 1.18
-3 10 -22 1.84 1.16
-3 10 -23 -0.3 0.76
-3 10 -23 -0.55 0.73
3 11 -22 11.99 1.2
3 -11 -21 29.45 1.79
3 11 -21 30.68 2.05
3 -11 -20 0.27 0.82
3 11 -20 1.06 1.01
3 11 -20 0.79 1.13
3 -11 -19 4.11 1.09
3 11 -19 4.19 1.25
3 11 -19 3.15 1.16
3 11 -18 10 1.62
3 11 -18 9.9 1.58
3 11 -17 53.92 3.38
3 11 -17 44.31 3.26
3 11 -16 20.67 2.25
3 11 -16 24.19 2.42
3 11 -15 41.55 3.15
3 11 -14 9.96 1.89
3 11 -14 7.5 1.91
3 11 -13 46.74 3.7
3 11 -12 3.57 1.64
3 11 -11 1.61 1.21
3 11 -11 -0.45 1.52
3 11 -10 0.6 1.15
-3 11 10 0.74 1.12
3 11 -10 0.91 1.47
-3 11 9 21.21 2.43
3 11 -9 23.18 2.45
3 11 -9 20.04 2.57
3 11 -8 2.57 1.24
-3 11 8 4.34 1.34
3 11 -7 10.53 1.79
-3 11 7 7.9 1.61
3 11 -7 7.81 1.82
3 11 -6 0.96 1.04
-3 11 6 -0.44 1.05
3 11 -6 0.66 1.33
3 11 -5 27 2.61
3 11 -5 29.07 2.53
3 11 -5 33.19 2.98
-3 11 4 247.77 11.07
3 11 -4 261.86 11.18
3 11 -4 243.87 10.78
3 11 -4 256.07 10.92
3 11 -3 1.28 1.23
3 11 -3 2.42 1.23
-3 11 3 1.03 1.09
3 11 -3 1.63 1.39
-3 11 2 61.78 3.88
3 11 -2 55.06 3.69
3 11 -2 53.16 3.83
3 11 -2 58.46 3.8
3 11 -1 14.59 1.9
3 11 -1 14.17 1.99
3 11 -1 13.73 1.87
-3 11 1 15.35 1.9
3 11 0 0.58 1.15
-3 11 0 0.19 0.83
3 11 0 0.53 1.02
3 11 0 -0.94 1.22
3 11 1 1.18 1.14
-3 11 -1 1.64 1
3 11 1 0.19 1.04
3 11 1 0.53 1.04
3 11 1 1.83 1.22
3 11 2 13.09 1.9
3 11 2 10.17 1.75
3 11 3 6.91 1.59
3 11 3 8.07 1.7
3 11 4 32.83 2.94
3 11 4 32.04 2.91
-3 11 -5 5.11 1.3
3 11 5 7.34 1.53
3 11 5 5.15 1.6
-3 11 -6 25.8 2.4
3 11 6 23.16 2.41
3 11 6 19.97 2.38
3 11 7 20.23 2.3
3 11 7 25.73 2.61
-3 11 -7 22.41 2.42
-3 11 -7 21.4 2.32
-3 11 -7 24.87 2.35
3 11 7 24.99 2.5
-3 11 -8 7.59 1.69
3 11 8 7.77 1.71
-3 11 -8 7.74 1.41
3 11 8 7.98 1.62
3 11 8 6.62 1.41
-3 11 -8 7 1.46
3 11 9 5.67 1.56
-3 11 -9 5.97 1.6
-3 11 -9 6.55 1.35
3 11 9 6.72 1.57
3 11 9 6.67 1.43
-3 11 -9 5.53 1.42
-3 11 -10 17.75 2.05
3 11 10 15.39 2.12
-3 11 -10 16.04 2.17
3 11 11 0.86 1.06
-3 11 -11 0.82 1.21
3 11 12 1.7 1.17
3 11 13 -1.45 1.05
-3 11 -14 86.63 4.81
3 11 14 70.46 4.42
3 11 14 80.24 4.72
-3 11 -15 6.43 1.61
3 11 15 6.05 1.45
3 11 15 6.07 1.39
3 11 16 32.03 2.69
-3 11 -16 33.4 2.76
3 11 17 50.67 3.44
-3 11 -17 61.16 3.63
-3 11 -18 0.11 0.83
-3 11 -18 -0.14 1.12
3 11 18 2.63 1.08
-3 11 -19 14.95 1.92
-3 11 -19 29.81 2.21
3 11 19 26.43 2.09
-3 11 -19 18.07 1.62
-3 11 -20 7.26 1.06
-3 11 -20 4.2 1.56
-3 11 -20 7.62 1.49
-3 11 -21 4.06 1.1
-3 11 -22 -0.13 0.89
3 12 -20 0.23 0.81
3 12 -20 -0.3 0.69
3 -12 -19 2.08 0.84
3 12 -19 1.59 1.03
3 12 -19 1.56 0.94
3 -12 -18 9.13 1.21
3 12 -18 10.14 1.53
3 12 -18 9.45 1.57
3 12 -17 0.63 1.05
3 12 -17 -0.78 1.16
3 12 -16 25.17 2.2
3 12 -16 23.66 2.28
3 12 -15 1.06 1.15
3 12 -15 1.33 1.37
3 12 -14 12.42 1.8
3 12 -14 12.64 1.98
3 12 -13 6.1 1.53
3 12 -12 3.52 1.43
3 12 -11 0.54 1.29
3 12 -11 -1.46 1.71
-3 12 10 66.01 4.08
3 12 -10 66.39 4.19
3 12 -10 73.82 4.61
-3 12 9 -0.55 1.21
3 12 -9 1.08 1.57
3 12 -8 22.11 2.65
3 12 -7 176.21 8.51
3 12 -6 0.18 1.18
3 12 -6 1.5 1.38
3 12 -5 17.07 1.95
3 12 -5 17.94 2.04
3 12 -5 14.94 2.13
3 12 -4 13.1 1.82
3 12 -4 13.45 2.06
3 12 -4 12.87 1.84
-3 12 3 10.93 1.7
3 12 -3 13.87 1.9
3 12 -3 11.94 1.9
3 12 -3 12.35 1.85
-3 12 2 33.34 2.86
3 12 -2 32.45 2.82
3 12 -2 29.27 2.77
3 12 -2 37.99 2.88
-3 12 1 34.89 2.83
3 12 -1 32.64 2.83
3 12 -1 27.87 2.72
3 12 -1 29.69 2.61
3 12 0 23.88 2.44
3 12 0 21.01 2.28
-3 12 0 23.81 2.31
3 12 1 23.73 2.47
3 12 2 16.97 2.16
-3 12 -2 15.83 2.04
-3 12 -3 56.87 3.73
3 12 3 53.15 3.73
3 12 3 58.45 3.99
-3 12 -3 60.68 3.93
3 12 4 3.1 1.38
3 12 4 1.84 1.02
-3 12 -4 1.64 1.08
3 12 5 14.27 2
3 12 5 12.14 1.79
-3 12 -5 11.84 1.82
3 12 6 4.13 1.51
3 12 6 4.96 1.33
-3 12 -6 4.67 1.24
3 12 7 7.18 1.6
-3 12 -7 5.63 1.41
3 12 7 5.38 1.41
-3 12 -8 1.78 1.02
3 12 8 -0.21 0.99
-3 12 -9 15.79 1.91
3 12 9 9.58 1.66
3 12 10 11.02 1.75
3 12 11 26.16 2.48
3 12 12 56.68 3.72
3 12 13 9.7 1.62
3 12 13 12.75 1.74
3 12 14 -1.16 1.12
3 12 14 -0.17 0.99
3 12 15 1.27 1.01
3 12 15 1.72 1.08
3 12 16 11.78 1.57
3 12 16 12.91 1.43
-3 12 -16 12.68 1.81
-3 12 -17 0.54 1.25
3 12 17 2.01 1.03
-3 12 -18 0.71 1.43
-3 12 -19 11.42 1.47
-3 12 -20 2.72 1.12
3 13 -18 2.89 0.96
3 13 -17 -0.54 0.9
3 13 -17 0.75 0.82
3 13 -16 -0.77 1.33
3 13 -16 -0.1 1.2
3 -13 -16 0.82 0.93
3 13 -15 25.72 2.05
3 13 -15 25.72 2.25
3 13 -14 27.19 2.18
3 13 -14 26.85 2.39
3 13 -13 78.21 4.11
3 13 -13 75.83 4.33
3 13 -12 26.66 2.31
3 13 -12 32 2.68
3 13 -11 23.25 2.18
3 13 -11 21.43 2.36
-3 13 10 1.45 1.16
3 13 -10 0.76 1.08
3 13 -10 2.74 1.43
-3 13 9 9.63 1.73
3 13 -9 8.1 1.54
-3 13 8 12.82 1.86
3 13 -8 14.59 1.89
-3 13 7 35.53 2.9
3 13 -7 31.08 2.68
3 13 -6 52.45 3.49
3 13 -5 11.31 1.65
3 13 -5 10.29 1.69
3 13 -5 9.67 1.85
3 13 -4 11.96 1.75
3 13 -4 11.68 1.73
3 13 -4 13.61 1.95
3 13 -3 43.64 3.14
3 13 -3 36.34 2.82
3 13 -3 37.01 3.02
3 13 -2 -0.55 1.13
3 13 -2 -1.06 1.16
3 13 -1 9.41 1.74
3 13 -1 10.06 1.67
-3 13 0 2.35 1.1
-3 13 -1 1.17 1.13
-3 13 -2 11.28 1.74
3 13 3 58.02 4.06
-3 13 -3 70.78 4.16
3 13 4 9.12 1.83
-3 13 -4 5.95 1.41
3 13 5 20.98 2.43
-3 13 -5 21.02 2.19
-3 13 -6 1.3 1.07
3 13 6 3.99 1.42
-3 13 -7 3.34 2.01
-3 13 -7 4.37 1.18
3 13 7 1.86 1.01
-3 13 -8 -0.53 1.25
-3 13 -8 0.35 0.91
3 13 8 1.09 1.02
-3 13 -9 62.49 4.01
3 13 9 65.62 3.99
-3 13 -10 10.87 1.82
3 13 10 10.26 1.61
-3 13 -11 22.72 2.37
3 13 11 28.28 2.38
3 13 12 1.85 1.02
-3 13 -12 2.07 1.31
3 13 12 0.71 1.03
-3 13 -13 42.12 3.02
3 13 13 44.7 2.94
3 13 13 41.28 2.74
3 13 14 9.65 1.35
-3 13 -14 10.72 1.66
-3 13 -15 27.82 2.37
3 13 15 22.88 1.81
-3 13 -16 7.5 1.45
-3 13 -17 1.74 1
-3 13 -18 -0.29 0.96
3 14 -16 1.05 0.71
3 14 -15 59.56 3.03
3 14 -14 0.07 0.72
3 14 -14 0.38 0.94
3 14 -13 3.16 1.06
3 14 -13 3.27 1.34
3 14 -12 2.04 0.99
3 14 -12 0.36 1.45
3 14 -11 108.5 4.86
3 14 -11 101.91 5.14
3 14 -10 0.11 0.89
-3 14 10 0.31 0.91
3 14 -10 1.52 1.26
3 14 -9 31.45 2.27
-3 14 9 32.79 2.39
3 14 -9 34.24 2.64
3 14 -8 1.86 0.98
-3 14 8 2.54 1.17
3 14 -8 0.6 1.21
3 14 -7 15.72 1.71
-3 14 7 20.64 2.03
3 14 -7 18.42 2.04
3 14 -6 1.33 1
3 14 -6 3.04 1.24
-3 14 6 0.77 1.22
3 14 -5 16.46 1.93
3 14 -5 19.14 1.8
-3 14 5 16.9 2.05
3 14 -4 1.19 1.13
-3 14 4 1.17 1.29
3 14 -4 0.97 1.06
3 14 -3 18.27 1.98
3 14 -3 16.32 1.89
-3 14 3 16.37 2.02
3 14 -2 9.65 1.56
3 14 -2 7.36 1.4
-3 14 2 5.27 1.46
3 14 -1 3.7 1.27
-3 14 1 1.36 1.22
3 14 0 4.61 1.41
-3 14 0 0.17 1.25
-3 14 -1 122.62 6.06
3 14 1 120.5 6.03
3 14 2 4.86 1.47
-3 14 -2 0.17 1.23
-3 14 -3 59.46 3.76
3 14 3 64.1 3.9
-3 14 -4 -0.16 1
-3 14 -5 10.22 1.55
-3 14 -6 5.44 1.27
-3 14 -7 2.25 1.08
-3 14 -8 1.62 1.05
-3 14 -9 -0.37 1.02
3 14 10 38.61 2.65
-3 14 -10 36.39 2.55
3 14 11 20.11 1.86
-3 14 -11 15.84 1.77
3 14 12 22.01 1.96
-3 14 -12 20.49 2.04
3 14 13 4.54 1.09
-3 14 -13 2.98 1.14
-3 14 -14 4.31 1.02
-3 14 -15 7.91 1.12
3 15 -12 43.74 2.33
3 15 -11 0.15 0.85
3 15 -10 2.37 0.98
3 15 -9 5.29 1.21
3 15 -8 13.63 1.63
-3 15 8 15.42 1.61
3 15 -7 5.59 1.38
-3 15 7 6.09 1.3
-3 15 6 2.87 1.18
3 15 -6 2.96 1.12
-3 15 6 3.22 1.11
-3 15 5 7.72 1.4
3 15 -5 9.68 1.36
-3 15 5 7.68 1.34
-3 15 4 4.53 1.25
-3 15 4 2.93 1.14
3 15 -4 4.24 1.03
-3 15 3 36.16 2.57
-3 15 3 34.68 2.49
3 15 -3 30.15 2.06
-3 15 2 32.08 2.37
-3 15 2 25.08 2.15
-3 15 1 7.28 1.5
-3 15 1 3.72 1.19
3 15 -1 6.08 1.23
-3 15 0 2.21 1.24
-3 15 0 -1.99 1.25
-3 15 -1 44.13 2.96
-3 15 -1 40.54 2.79
-3 15 -2 23.18 2.08
-3 15 -3 13.02 1.62
-3 15 -4 18.55 1.82
-3 15 -5 20.46 1.87
3 15 5 21.49 2.01
3 15 6 -1.07 1.18
3 15 7 8.03 1.57
-3 15 -7 7.09 1.48
3 15 8 -0.11 1.03
-3 15 -8 -0.27 1.1
3 15 9 0.38 0.94
-3 15 -9 -0.38 0.8
3 15 10 9 1.17
-3 16 3 0.88 0.88
-3 16 2 -0.51 0.89
-3 16 1 -0.26 0.91
-3 16 0 117.02 5.12
-3 16 -1 10.33 1.33
-3 16 -2 89.41 4.11
-3 16 -3 3.16 0.97
4 0 -29 -1.2 0.88
4 0 -28 10.44 1.49
4 0 -28 9.29 1.29
4 0 -27 -0.13 1.17
4 0 -27 -0.39 0.87
4 0 -27 0.43 0.68
4 0 -26 307.35 11.98
4 0 -26 277.96 11.83
4 0 -25 0.84 1.01
4 0 -24 145.37 7
4 0 -24 144.97 7
4 0 -23 1.12 1.52
4 0 -23 -0.96 1
4 0 -22 38.85 3.23
4 0 -22 44.02 3.37
4 0 -22 47.39 3.56
4 0 -21 -0.42 1
4 0 -21 -2.2 1.14
4 0 -21 -0.19 0.96
4 0 -21 -0.19 1.41
4 0 -20 111.91 6.06
4 0 -20 113.04 6.02
4 0 -20 119.08 5.96
4 0 -19 1.18 0.97
4 0 -19 0.54 0.96
4 0 -19 -0.57 0.98
4 0 -19 0.75 1.4
4 0 -18 -0.19 1.12
4 0 -18 1.03 0.92
4 0 -18 0.55 0.96
4 0 -18 -0.18 1.44
4 0 -17 -1.2 1.39
4 0 -17 -1.24 1.11
4 0 -17 -0.16 0.85
4 0 -17 -0.51 0.98
4 0 -17 -0.34 1.11
4 0 -16 227.87 9.79
4 0 -16 230.05 9.69
4 0 -16 235.99 9.81
4 0 -16 215.28 9.71
4 0 -16 234.55 9.81
4 0 -15 0.71 0.83
4 0 -15 0.6 0.84
4 0 -15 0.61 0.85
4 0 -15 -0.3 0.93
4 0 -15 -0.31 0.92
4 0 -14 394.43 15.24
4 0 -14 394.28 15.33
4 0 -14 379.6 15.3
4 0 -14 395.19 15.21
4 0 -13 -0.13 0.78
4 0 -13 -0.38 0.71
4 0 -13 -0.13 0.77
4 0 -13 -0.26 0.85
4 0 -13 0.24 0.7
4 0 -12 301.45 11.82
4 0 -12 296.28 11.84
4 0 -11 -0.34 0.73
4 0 -11 0.22 0.71
4 0 -10 744.46 27.26
4 0 -9 -0.29 0.63
4 0 -9 0.28 0.67
4 0 -8 62.83 3.22
4 0 -8 68.95 3.28
4 0 -7 -0.08 0.59
4 0 -7 0.08 0.62
4 0 -6 245.61 9.37
4 0 -6 237.03 9.39
4 0 -5 0.08 0.56
4 0 -5 0.37 0.53
4 0 -4 1094.2 38.27
4 0 -4 1042.13 38.28
4 0 -3 0.21 0.52
4 0 -3 -0.07 0.53
4 0 -2 368.98 13.74
4 0 -1 0.42 0.62
4 0 0 137.94 5.28
4 0 0 125.3 5.41
4 0 1 0.72 0.49
-4 0 -1 -0.08 0.33
4 0 2 66.89 3.1
-4 0 -2 72.87 3
4 0 3 0.7 0.5
-4 0 -3 0.1 0.4
-4 0 -4 2780.35 98.06
-4 0 -5 0.39 0.52
-4 0 -6 23.49 1.55
-4 0 -7 -0.16 0.55
4 0 7 -0.1 0.64
-4 0 -8 365.56 13.58
4 0 8 349.59 13.67
-4 0 -9 0.3 0.64
4 0 9 0.11 0.75
4 0 10 132.94 5.9
-4 0 -11 0.49 0.68
4 0 11 -0.6 0.78
4 0 12 297.69 11.89
-4 0 -12 304.93 11.86
-4 0 -12 294.35 11.93
-4 0 -13 -0.14 0.8
4 0 13 -0.4 0.84
-4 0 -13 -0.26 0.94
-4 0 -14 690.79 25.99
-4 0 -14 711.09 26.29
4 0 14 692.39 26.02
-4 0 -15 -0.58 1.05
-4 0 -15 0.17 0.86
-4 0 -16 0.46 1.12
-4 0 -16 2.18 1
-4 0 -17 -0.49 1.29
-4 0 -17 -0.58 1.07
-4 0 -18 4.76 1.27
-4 0 -18 4.1 1.28
-4 0 -19 1.41 1.11
-4 0 -19 0.21 1.02
-4 0 -20 34 2.98
-4 0 -21 -0.18 1.01
-4 0 -22 12.18 1.85
-4 0 -23 0.53 1.01
-4 0 -24 28.64 2.46
-4 0 -25 -0.94 0.99
-4 0 -26 40.19 2.75
-4 0 -27 0.61 0.84
-4 0 -27 -0.45 0.91
-4 0 -28 0.75 0.79
4 0 28 0.64 1.21
-4 0 -28 -0.18 1.23
4 0 29 0.08 0.79
-4 0 -29 -0.55 0.69
4 1 -29 5.25 1.03
4 -1 -29 5.33 1.02
4 1 -28 4.72 1.07
4 -1 -28 4.56 1.01
4 -1 -28 5.56 1.29
4 1 -28 4.63 1.27
4 -1 -27 26.89 2.09
4 1 -27 23.02 2
4 -1 -27 25.19 2.16
4 1 -27 26.33 2.19
4 1 -27 23.89 1.73
4 -1 -26 10.99 1.72
4 1 -26 12.09 1.73
4 1 -26 9.38 1.43
4 -1 -26 8.81 1.41
4 1 -26 11.95 1.36
4 1 -25 -0.17 1.13
4 -1 -25 0.49 1.01
4 1 -24 -1.27 1.12
4 -1 -24 -0.54 0.97
4 1 -24 0.17 1.43
4 -1 -24 -0.7 1.34
4 1 -23 93.18 5.16
4 -1 -23 85.5 5.03
4 1 -23 95.17 5.2
4 -1 -23 100.11 5.28
4 1 -22 67.81 4.22
4 -1 -22 61.46 4.07
4 -1 -22 61.98 3.93
4 1 -22 57.17 3.92
4 -1 -22 58.65 3.94
4 1 -22 67.57 4.23
4 -1 -22 65.89 4.25
4 1 -21 54.35 3.7
4 -1 -21 47.8 3.57
4 -1 -21 52.11 3.56
4 -1 -21 53.1 3.62
4 1 -21 47.88 3.52
4 1 -21 54.28 3.83
4 -1 -21 56.39 3.87
4 -1 -20 106.91 5.72
4 1 -20 101.05 5.69
4 -1 -20 106.48 5.59
4 1 -20 98.65 5.46
4 -1 -20 109.41 5.81
4 1 -20 115.23 5.85
4 1 -19 112.14 5.88
4 -1 -19 116.36 5.91
4 -1 -19 103.17 5.81
4 1 -19 113.12 5.9
4 -1 -19 99.43 5.65
4 1 -19 108.79 5.81
4 1 -19 117.44 5.76
4 -1 -19 112.19 5.75
4 -1 -18 0.35 1.08
4 1 -18 0.19 0.96
4 -1 -18 -0.19 1
4 1 -18 0.68 0.94
4 -1 -18 0.17 1.07
4 1 -18 1.28 1.08
4 -1 -18 0.73 0.96
4 -1 -18 0.36 1.29
4 1 -18 1.26 1.28
4 -1 -17 9.48 1.51
4 1 -17 5.84 1.28
4 -1 -17 7.61 1.36
4 1 -17 9.12 1.57
4 -1 -17 6.9 1.39
4 1 -17 7.72 1.65
4 -1 -17 6.88 1.59
4 1 -17 6.59 1.44
4 -1 -17 7.38 1.53
4 1 -16 42.44 3.18
4 -1 -16 41.27 3.14
4 -1 -16 50.75 3.22
4 1 -16 47.69 3.13
4 -1 -16 49.48 3.19
4 1 -16 45.5 3.17
4 1 -16 49.85 3.13
4 -1 -16 49.12 3.14
4 -1 -16 52.27 3.27
4 1 -16 46.52 3.17
4 -1 -16 46.71 3.12
4 1 -15 255.91 10.8
4 -1 -15 251.96 10.76
4 -1 -15 263.92 10.82
4 -1 -15 257.87 10.78
4 1 -15 279.77 10.93
4 1 -15 249.52 10.78
4 -1 -15 260.9 10.85
4 1 -15 276.1 10.77
4 -1 -15 247.71 10.72
4 1 -15 259.42 10.77
4 -1 -14 38.05 2.58
4 1 -14 36.44 2.48
4 1 -14 33.15 2.53
4 -1 -14 36.88 2.59
4 -1 -14 33.66 2.53
4 1 -14 37.03 2.57
4 1 -13 3.06 0.85
4 -1 -13 3.72 1
4 -1 -13 2.86 0.93
4 1 -13 4.54 1.04
4 -1 -13 3.62 0.94
4 -1 -13 4.39 1.04
4 1 -13 5.03 1.04
4 1 -12 740.44 27.34
4 -1 -12 746.63 27.35
4 1 -12 764.44 27.34
4 -1 -12 765.89 27.34
4 -1 -12 716.31 27.3
4 1 -12 708.46 27.3
4 1 -11 689.86 25.72
4 -1 -11 721.43 25.77
4 -1 -11 686.58 25.72
4 1 -11 693.93 25.75
4 -1 -10 435.2 16.44
4 1 -10 435.01 16.42
4 -1 -9 3.82 0.85
4 1 -9 1.55 0.63
4 1 -9 1.61 0.73
4 -1 -9 4.88 0.89
4 -1 -8 10.81 1.14
4 1 -8 10.81 1.14
4 -1 -8 12.31 1.22
4 1 -8 8.66 1.09
4 -1 -7 39.1 2.28
4 1 -7 42.88 2.3
4 1 -7 41.7 2.31
4 -1 -7 40.13 2.31
4 -1 -6 124.33 5.26
4 1 -6 123.39 5.24
4 1 -6 122.65 5.18
4 -1 -6 122.43 5.18
4 -1 -5 79.87 3.59
4 1 -5 81.14 3.6
4 1 -5 74.89 3.52
4 -1 -5 76.16 3.56
4 -1 -4 232.69 9.02
4 1 -4 230.82 9.03
4 -1 -4 233.47 9.04
4 1 -4 236.8 9.02
4 1 -3 2.93 0.65
4 -1 -3 4.74 0.79
4 1 -3 5.2 0.78
4 -1 -3 4.65 0.75
4 1 -2 184.62 7.16
4 -1 -2 179.28 7.15
-4 -1 1 176.78 6.4
4 1 -1 172.27 6.93
4 -1 -1 175.81 6.96
-4 -1 0 1171.06 41.13
4 1 0 1174.34 41.57
4 -1 0 1138.08 41.34
4 -1 0 1166.33 41.69
4 1 0 1186.73 41.67
4 1 1 256.84 9.5
4 -1 1 249.4 9.27
-4 -1 -1 245.29 9.09
4 -1 2 618.04 21.95
4 1 2 607.51 22.14
-4 -1 -2 604.34 21.79
4 -1 3 49.52 2.36
4 1 3 53.85 2.58
-4 1 -3 49.22 2.39
-4 -1 -3 49.52 2.26
4 1 4 189.19 7.41
-4 1 -4 187.64 7.27
-4 -1 -4 182.39 7.1
-4 -1 -5 740.47 26.98
-4 1 -5 762.53 27.13
-4 1 -6 42.18 2.28
-4 1 -7 292.59 11.1
4 -1 7 292.34 11.21
4 1 7 278.65 11.18
-4 -1 -8 62.01 3
-4 1 -8 54.33 2.96
4 -1 8 55.67 3.02
4 1 8 56.74 3.06
-4 -1 -9 9.19 1.12
-4 1 -9 6.08 0.94
4 -1 9 7.21 1.07
4 1 9 8.03 1.18
4 1 10 443.38 16.66
4 -1 10 429.79 16.54
-4 -1 -11 0.84 0.72
4 1 11 0.75 0.84
-4 1 -11 0.37 0.67
4 -1 11 0.82 0.69
-4 -1 -12 223.3 9.55
-4 -1 -12 231.15 9.49
-4 1 -12 239.97 9.57
4 1 12 227.14 9.59
4 -1 12 241.77 9.57
-4 1 -13 220.9 9.32
-4 -1 -13 223.24 9.34
-4 -1 -13 226.27 9.46
-4 1 -13 234.84 9.54
4 1 13 222.13 9.41
4 -1 13 221.84 9.29
-4 1 -14 1.9 1.04
-4 -1 -14 0.16 0.75
-4 1 -14 -0.41 1.02
-4 -1 -14 0.27 1.04
4 -1 14 1.2 0.83
-4 1 -15 67.4 3.96
-4 -1 -15 62.24 3.84
-4 -1 -15 65.34 3.77
-4 1 -15 67.84 3.86
-4 1 -16 27.13 2.37
-4 -1 -16 23.45 2.26
-4 1 -16 24.18 2.29
-4 -1 -16 20.89 2.16
-4 1 -17 2.72 1.07
-4 -1 -17 4.27 1.26
-4 1 -17 3.09 1.18
-4 -1 -17 2.11 1.25
-4 1 -18 14.55 1.89
-4 -1 -18 12.03 1.83
-4 1 -18 12.4 1.79
-4 -1 -18 13.23 1.75
-4 1 -19 8.32 1.54
-4 1 -19 9.34 1.65
-4 -1 -19 8.09 1.55
-4 1 -20 235.94 10.58
-4 1 -21 8.98 1.65
-4 1 -21 6.74 1.51
-4 -1 -21 7.46 1.51
-4 -1 -22 82.73 4.68
-4 1 -22 81.99 4.64
-4 1 -23 10.88 1.65
-4 -1 -23 11.77 1.67
-4 -1 -24 29.79 2.51
-4 1 -24 29.24 2.53
-4 1 -25 9.57 1.46
-4 -1 -25 11.44 1.56
-4 1 -26 4.01 1.11
-4 -1 -26 2.64 1.02
-4 1 -26 3.3 1.2
-4 1 -27 -0.79 0.99
-4 1 -27 -0.6 0.9
-4 -1 -27 1.2 0.93
-4 1 -27 -0.53 0.78
-4 1 -28 22.99 1.65
4 1 28 30.55 2.2
4 -1 28 28.47 2.21
-4 1 -28 24.87 2.01
-4 -1 -28 25.04 1.99
4 1 29 0.48 0.82
4 -1 29 0.81 0.85
-4 -1 -29 1.28 0.72
-4 1 -29 0.14 0.67
4 -2 -28 11.89 1.56
4 2 -28 14.16 1.59
4 2 -27 24.75 1.71
4 -2 -27 22.59 1.94
4 2 -27 21.45 1.9
4 2 -27 21.21 1.96
4 -2 -27 24.25 2.06
4 2 -26 13.38 1.41
4 2 -26 14.28 1.66
4 -2 -26 10.42 1.47
4 2 -26 10.42 1.6
4 -2 -26 13.9 1.76
4 2 -25 64.96 3.56
4 -2 -25 60.62 3.71
4 2 -25 61.79 3.81
4 2 -25 67.53 3.93
4 -2 -25 69.73 4.02
4 -2 -24 0.69 0.93
4 2 -24 1.95 1.11
4 -2 -24 3.03 1.37
4 2 -24 2.52 1.53
4 -2 -24 4.74 1.59
4 -2 -23 39.4 2.95
4 2 -23 34.02 2.93
4 -2 -23 40.2 3.14
4 2 -23 37.03 3.01
4 -2 -22 18.73 2.3
4 2 -22 14.69 2.25
4 -2 -22 14.13 1.9
4 2 -22 14.32 1.93
4 -2 -22 14.46 1.88
4 -2 -21 2.45 1.26
4 2 -21 1.45 1.1
4 -2 -21 1.21 1.07
4 2 -21 2.65 1.59
4 -2 -21 5.33 1.75
4 2 -21 0.8 1.18
4 -2 -21 1.74 1.15
4 -2 -20 5.08 1.47
4 2 -20 9.44 1.95
4 -2 -20 6.46 1.77
4 2 -20 6.35 1.45
4 -2 -20 6.96 1.46
4 -2 -19 189.17 8.64
4 2 -19 194.39 8.77
4 -2 -19 199.03 8.84
4 -2 -19 194.3 8.73
4 -2 -19 191.02 8.69
4 2 -19 194.25 8.8
4 2 -19 181.58 8.69
4 -2 -19 186.91 8.7
4 -2 -18 1.24 1
4 -2 -18 0.89 1.01
4 2 -18 1.11 1.13
4 -2 -18 -0.18 1.09
4 2 -18 0.9 1.41
4 -2 -18 1.44 1.57
4 2 -18 -0.38 1.12
4 -2 -18 -0.37 1.1
4 2 -17 111.67 5.68
4 -2 -17 107.13 5.64
4 -2 -17 108.76 5.57
4 -2 -17 112.38 5.72
4 2 -17 114.8 5.76
4 2 -17 110.74 5.64
4 -2 -17 106.21 5.58
4 -2 -17 109.19 5.67
4 2 -17 120.52 5.68
4 -2 -17 102.38 5.49
4 -2 -16 1.32 0.95
4 2 -16 2.79 1.1
4 -2 -16 1.45 0.91
4 2 -16 3.38 1.06
4 -2 -16 1.49 0.96
4 -2 -16 1.31 1.26
4 2 -16 1.3 1.22
4 2 -16 0.81 0.7
4 -2 -16 2.11 1.08
4 2 -16 3.52 1.01
4 2 -15 105.53 5.22
4 2 -15 121.97 5.53
4 -2 -15 115.14 5.56
4 2 -15 114.68 5.59
4 -2 -15 119.93 5.57
4 2 -15 110.43 5.52
4 -2 -15 110.92 5.5
4 2 -15 103.5 5.47
4 -2 -15 106.1 5.52
4 -2 -15 115.72 5.55
4 -2 -14 170.25 7.55
4 2 -14 177.13 7.61
4 2 -14 171.24 7.33
4 -2 -14 167.95 7.54
4 -2 -14 173.74 7.55
4 2 -14 176.33 7.6
4 2 -14 165.16 7.41
4 2 -13 286.85 11.48
4 2 -13 276.29 11.43
4 -2 -13 288.92 11.46
4 -2 -13 285.63 11.49
4 2 -13 278.54 11.46
4 -2 -13 292.46 11.49
4 -2 -12 82.74 4.26
4 2 -12 80.6 4.26
4 -2 -12 86.76 4.35
4 2 -12 85.88 4.3
4 -2 -12 92.6 4.33
4 -2 -12 82.72 4.24
4 2 -12 89.18 4.33
4 2 -11 -0.56 0.86
4 -2 -11 -0.11 0.68
4 -2 -11 -0.12 0.66
4 2 -11 0.11 0.76
4 2 -10 104.38 4.8
4 -2 -10 106.77 4.88
4 2 -9 723.68 26.33
4 -2 -9 735.96 26.36
4 2 -9 714.29 26.33
4 -2 -9 703.88 26.34
4 -2 -8 5.1 0.89
4 2 -8 5.89 0.9
4 2 -8 6.93 0.99
4 -2 -8 4.75 0.87
4 -2 -7 52.69 2.66
4 2 -7 47.1 2.58
4 2 -7 50.73 2.64
4 -2 -7 49.1 2.65
4 2 -6 393.85 14.67
4 -2 -6 391.83 14.67
4 -2 -6 385.34 14.71
4 2 -6 398.61 14.73
4 -2 -5 26.17 1.74
4 2 -5 25.9 1.68
4 -2 -5 28.35 1.74
4 2 -5 26.74 1.75
4 2 -4 150.98 5.95
4 -2 -4 138.75 5.92
4 -2 -4 145.29 5.92
4 2 -4 144.17 5.89
4 -2 -3 377.55 13.98
4 2 -3 372.13 13.96
4 -2 -3 375.49 13.96
4 2 -3 373.02 13.95
4 2 -2 267.63 10.3
4 -2 -2 274.67 10.35
4 2 -1 69.22 3.21
4 -2 -1 67.78 3.21
4 2 0 664.23 24.11
4 2 1 135.65 5.31
4 -2 1 121.08 4.8
4 -2 2 175.6 6.85
4 2 2 198.41 7.35
4 -2 3 929.46 34.13
4 2 3 1011.58 34.63
-4 -2 -3 964.41 34.14
4 2 4 10.62 1.13
-4 2 -4 7.9 0.91
-4 -2 -4 8.52 0.79
4 2 5 104.46 4.43
-4 2 -5 93.03 4.17
-4 -2 -5 91.41 4
-4 2 -6 246.1 9.15
-4 -2 -6 225.4 8.9
4 2 6 225.13 9.23
-4 2 -7 1.02 0.61
-4 -2 -7 1.99 0.65
4 2 7 1.71 0.84
-4 2 -8 110.67 4.87
-4 -2 -8 104.88 4.7
4 2 8 104.69 4.92
-4 -2 -9 729.41 26.06
4 -2 9 697.54 26.15
4 2 9 702.02 26.24
4 2 10 41.12 2.63
4 -2 10 38.58 2.46
-4 -2 -11 34.03 2.36
4 -2 11 34.88 2.36
4 2 11 35.77 2.49
-4 2 -11 37.21 2.47
-4 -2 -11 36.56 2.41
-4 -2 -12 69.32 3.75
4 2 12 70.02 3.8
4 -2 12 66.53 3.64
-4 2 -12 68.67 3.77
-4 2 -12 66.46 3.64
-4 -2 -12 66.39 3.62
-4 -2 -13 491.7 18.92
4 -2 13 485.12 18.72
-4 2 -13 493.44 18.95
-4 2 -13 491.24 18.74
-4 -2 -13 503.14 18.78
-4 2 -14 105.91 5.26
-4 -2 -14 102.98 5.2
-4 2 -14 100.69 5.02
-4 -2 -14 100.16 5.03
-4 2 -15 263.94 11.13
-4 -2 -15 252 11.06
-4 2 -15 278.37 10.94
-4 -2 -15 259.06 10.85
-4 2 -16 23.04 2.27
-4 -2 -16 20.2 2.18
-4 2 -16 21.01 2.1
-4 -2 -16 23.96 2.15
-4 2 -17 3.74 1.33
-4 -2 -17 5.49 1.34
-4 2 -17 1.56 1.04
-4 2 -18 82.26 4.87
-4 2 -18 84.19 4.66
-4 -2 -18 86.01 4.71
-4 2 -19 2.27 1.19
-4 -2 -19 1.39 1.08
-4 2 -19 2.77 1.22
-4 2 -20 37.64 3.09
-4 2 -21 4.31 1.37
-4 -2 -21 3.23 1.22
-4 2 -22 25.74 2.43
-4 -2 -22 25.2 2.37
-4 -2 -23 55.63 3.67
-4 2 -23 64.32 3.85
-4 2 -24 32.69 2.63
-4 -2 -24 33.64 2.65
-4 2 -24 34.71 2.77
-4 2 -25 115.04 5.68
-4 -2 -25 122.76 5.78
-4 2 -25 117.8 5.74
-4 2 -26 2.57 1.08
-4 2 -26 0.79 0.89
-4 -2 -26 1.59 0.94
-4 2 -26 1.95 0.85
-4 2 -27 33.15 2.22
-4 2 -27 27.47 2.13
-4 -2 -27 29.45 2.18
-4 2 -27 30.12 1.95
-4 2 -28 0.12 0.96
-4 2 -28 -0.35 0.96
4 -2 28 -0.59 1.13
4 2 28 0.85 1.07
4 2 29 -0.77 0.87
4 -2 29 0.07 0.84
-4 -2 -29 0.19 0.7
-4 2 -29 0.32 0.64
4 -3 -28 -0.32 0.99
4 3 -28 -1.44 1.05
4 3 -27 40.83 2.55
4 -3 -27 41.94 2.59
4 3 -27 46.27 2.65
4 3 -27 43.24 2.34
4 3 -26 0.12 1.12
4 -3 -26 -0.37 1.12
4 3 -26 0.13 0.81
4 -3 -26 -0.13 0.91
4 3 -26 1.1 0.77
4 3 -25 -0.45 1.02
4 -3 -25 -0.14 1
4 3 -25 -0.71 1.3
4 -3 -25 0.29 1.22
4 -3 -25 0.3 1.08
4 3 -25 0.24 0.82
4 -3 -24 9.8 1.48
4 3 -24 9.59 1.56
4 -3 -24 11.51 1.7
4 -3 -23 5.88 1.26
4 3 -23 3.45 1.26
4 3 -23 4.29 1.1
4 -3 -23 5.51 1.53
4 3 -23 6.45 1.56
4 -3 -22 5.42 1.6
4 3 -22 6.06 1.68
4 3 -22 3.14 1.08
4 -3 -22 4.25 1.21
4 -3 -22 2.9 1.19
4 3 -22 2.09 1.14
4 3 -21 93.07 5.53
4 -3 -21 99.22 5.54
4 3 -21 98.89 5.55
4 -3 -21 99.46 5.48
4 -3 -21 110.83 5.71
4 3 -21 117.03 5.81
4 -3 -21 109.99 5.66
4 3 -21 106.82 5.37
4 -3 -20 17.84 2.16
4 3 -20 20.1 2.22
4 -3 -20 22.17 2.47
4 3 -20 23.52 2.49
4 -3 -20 18.72 2.17
4 3 -19 25.63 2.44
4 -3 -19 28.39 2.52
4 -3 -19 27.31 2.46
4 -3 -19 25.3 2.4
4 3 -19 22.57 2.32
4 3 -19 23.2 2.19
4 3 -19 29.28 2.7
4 -3 -19 28.7 2.71
4 -3 -19 23.96 2.38
4 -3 -18 15.57 1.98
4 3 -18 9.59 1.56
4 -3 -18 11.01 1.61
4 -3 -18 12.7 1.77
4 3 -18 12.78 1.76
4 -3 -18 8.63 1.52
4 3 -18 10.45 1.87
4 -3 -18 8.62 1.86
4 3 -18 12.39 1.64
4 3 -17 71.17 4.19
4 -3 -17 73.74 4.25
4 3 -17 66.78 4.17
4 -3 -17 71.38 4.21
4 3 -17 71.83 4.24
4 -3 -17 77.65 4.42
4 3 -17 63.83 3.97
4 -3 -17 77.32 4.27
4 -3 -17 75.38 4.32
4 -3 -16 0.34 0.91
4 3 -16 1.16 0.98
4 -3 -16 0.32 0.86
4 -3 -16 2.64 1.12
4 3 -16 -0.17 0.94
4 -3 -16 0.83 0.9
4 3 -16 -0.49 1.25
4 3 -16 0.75 0.84
4 -3 -15 145.41 7.03
4 3 -15 165.78 7.23
4 3 -15 165.68 7.26
4 -3 -15 149.99 7.1
4 -3 -15 149.2 7.13
4 3 -15 159.72 7.22
4 -3 -15 151.73 7.1
4 3 -15 165.3 7.09
4 -3 -15 163.62 7.29
4 3 -14 2.02 0.83
4 -3 -14 0.73 0.96
4 3 -14 2.37 0.96
4 -3 -14 2.33 0.91
4 -3 -14 1.78 0.96
4 -3 -14 1.69 0.85
4 3 -14 1.58 0.86
4 -3 -14 2.27 0.89
4 -3 -13 126.03 5.95
4 3 -13 127.08 5.78
4 3 -13 128.94 5.85
4 -3 -13 122.67 5.84
4 3 -13 128.42 5.89
4 -3 -13 123.01 5.82
4 3 -12 315.29 12.1
4 -3 -12 293.63 12.04
4 -3 -12 308.57 12.05
4 3 -12 300.04 12.03
4 3 -12 299.91 12.07
4 -3 -12 313.46 12.1
4 -3 -12 295.36 12.12
4 3 -11 359.31 14.05
4 -3 -11 365.99 14.08
4 -3 -11 378.36 14.08
4 3 -11 356.2 14.03
4 -3 -11 358.12 14.17
4 3 -10 228.61 9.22
4 -3 -10 230.1 9.22
4 -3 -9 110.67 4.91
4 3 -9 106.03 4.84
4 -3 -8 10.2 1.19
4 3 -8 12.09 1.18
4 -3 -8 11.92 1.26
4 3 -8 12.64 1.2
4 -3 -7 941.88 33.54
4 3 -7 923.51 33.49
4 3 -7 909.39 33.5
4 -3 -7 939.75 33.56
4 3 -6 25.89 1.71
4 -3 -6 27.64 1.77
4 -3 -5 147.55 6.32
4 3 -5 153.58 6.31
4 -3 -5 167.8 6.38
4 3 -5 152.18 6.26
4 -3 -4 475.37 17.33
4 3 -4 455.48 17.26
4 3 -4 467.66 17.32
4 -3 -4 479.49 17.33
4 3 -3 711.73 25.72
4 3 -3 713.43 25.74
4 -3 -3 696.83 25.73
4 -3 -3 721.52 25.76
4 3 -2 754.35 27.53
4 -3 -2 772.79 27.56
4 -3 -2 764.77 27.52
4 3 -2 755.89 27.5
4 -3 -1 1785.81 64.31
4 3 -1 1840.15 64.32
4 3 0 32.81 2.05
4 3 1 155.02 6.39
4 -3 2 49.39 2.13
-4 -3 -2 51.19 2.16
4 -3 3 141.16 5.68
-4 -3 -3 153.79 5.77
-4 -3 -4 5.83 0.67
4 3 4 5.13 0.97
4 3 4 4.76 0.92
-4 3 -5 0.53 0.54
4 3 5 0.52 0.73
4 3 5 1.37 0.78
-4 -3 -5 1.03 0.47
4 3 6 34.25 2.25
4 3 6 30.81 2.19
-4 -3 -6 32.54 1.87
-4 3 -6 35.37 2.13
4 3 7 4.93 0.66
-4 3 -7 7.64 1.01
-4 -3 -7 5.32 0.81
4 3 7 5.36 0.99
4 3 8 252.19 10.2
-4 -3 -8 251.52 9.84
4 3 9 744.5 27.23
-4 -3 -9 766.35 26.92
-4 3 -9 689.26 27
-4 3 -10 0.38 0.71
4 -3 10 0.95 0.81
4 -3 11 705.41 27.01
-4 3 -11 763.61 27.2
-4 -3 -11 719.9 26.97
-4 3 -11 728.88 26.91
-4 -3 -11 737.82 26.89
4 -3 12 24.2 2.06
-4 3 -12 24.18 2.01
-4 -3 -12 26.05 2.07
-4 -3 -12 26.01 2.08
-4 3 -12 26.38 2.18
-4 -3 -13 73.51 3.82
-4 3 -13 67.03 3.79
-4 3 -13 66.43 3.91
-4 -3 -14 49 2.99
-4 3 -14 44.77 2.98
-4 3 -14 46.19 3.18
-4 3 -15 54.34 3.33
-4 -3 -15 49.21 3.21
-4 3 -15 54.27 3.56
-4 3 -16 55.79 3.43
-4 -3 -16 54.27 3.42
-4 3 -16 52.99 3.63
-4 3 -17 9.87 1.57
-4 3 -17 8.58 1.51
-4 -3 -17 5.45 1.3
-4 3 -18 21 2.16
-4 -3 -18 25.01 2.32
-4 3 -18 26.34 2.5
-4 3 -19 71.76 4.52
-4 3 -20 3.67 1.24
-4 3 -20 4.74 1.23
-4 -3 -20 2.79 1.22
-4 -3 -21 45.52 3.17
-4 3 -21 44.63 3.17
-4 3 -21 46.14 3.44
-4 3 -22 6.34 1.4
-4 -3 -22 6.67 1.46
-4 3 -23 70.57 4.17
-4 3 -23 62.14 3.74
-4 3 -23 70.7 4.05
-4 -3 -23 64 3.91
-4 3 -24 3.92 1.24
-4 3 -24 2.14 1.02
-4 -3 -24 1.54 1.01
-4 3 -24 2.72 1.05
-4 3 -25 -1.55 1.07
-4 3 -25 -1.52 0.92
-4 -3 -25 -0.14 0.92
-4 3 -25 0.34 0.84
-4 3 -26 -0.12 0.89
-4 3 -26 -0.12 0.84
-4 -3 -26 0.37 0.88
-4 3 -26 -0.19 0.73
-4 3 -27 30.91 2.15
-4 3 -27 27.52 1.84
4 3 27 33.7 2.24
4 -3 27 30.8 2.24
-4 3 -28 31.36 1.89
4 3 28 34.08 1.98
4 -3 28 34.86 2.04
4 4 -27 13.38 1.39
4 -4 -27 12.81 1.4
4 4 -27 12.46 1.19
4 -4 -26 15.37 1.61
4 4 -26 14.74 1.57
4 -4 -26 15.28 1.52
4 4 -26 18.24 1.62
4 4 -26 15.46 1.45
4 -4 -25 8.76 1.42
4 -4 -25 5.48 1.28
4 4 -25 6.52 1.34
4 4 -25 5.8 1.18
4 -4 -25 7.01 1.24
4 4 -25 7.63 1.15
4 -4 -24 22.03 2.21
4 4 -24 23.63 2.19
4 -4 -24 19.78 2
4 4 -24 18.88 1.99
4 -4 -24 26.69 2.32
4 4 -24 26.56 2.09
4 4 -23 16.54 2.06
4 -4 -23 15.63 1.98
4 4 -23 16.01 1.88
4 -4 -23 16.77 1.87
4 4 -22 0.72 0.92
4 -4 -22 0.84 0.92
4 4 -22 0.31 0.94
4 4 -22 3.99 1.4
4 -4 -22 2.55 1.37
4 -4 -21 12.53 1.94
4 4 -21 9.06 1.5
4 4 -21 10.8 1.69
4 -4 -21 9.62 1.6
4 4 -21 8.04 1.39
4 -4 -21 9.42 1.7
4 -4 -20 5.6 1.43
4 4 -20 6.25 1.38
4 4 -20 4.53 1.32
4 -4 -20 4.98 1.26
4 4 -20 7.44 1.39
4 4 -20 5.66 1.33
4 -4 -20 4.26 1.22
4 4 -20 3.17 1.48
4 -4 -20 7.19 1.76
4 -4 -20 5.34 1.37
4 4 -19 17.86 1.93
4 4 -19 19.33 2.04
4 4 -19 19.09 2.14
4 -4 -19 17.2 2.06
4 -4 -19 16.36 1.94
4 4 -19 20.73 2.3
4 -4 -19 21.53 2.37
4 -4 -18 4.51 1.22
4 4 -18 4.95 1.3
4 4 -18 5.37 1.27
4 4 -18 4.54 1.28
4 4 -18 4.38 1.17
4 -4 -18 6.41 1.34
4 -4 -18 4.65 1.33
4 -4 -18 5.36 1.4
4 4 -18 7.6 1.64
4 -4 -18 8.48 1.77
4 4 -17 9.13 1.49
4 -4 -17 7.65 1.45
4 4 -17 8.23 1.47
4 -4 -17 9.02 1.52
4 -4 -17 9.93 1.63
4 4 -17 7.4 1.38
4 4 -17 7.01 1.38
4 -4 -17 8.05 1.78
4 4 -17 6.7 1.64
4 -4 -17 10.04 1.6
4 4 -16 71.56 4.12
4 4 -16 80.44 4.4
4 -4 -16 66.46 4.11
4 -4 -16 74.89 4.39
4 -4 -16 71.79 4.31
4 4 -16 82.83 4.43
4 -4 -16 73.93 4.3
4 4 -16 81.21 4.38
4 -4 -16 80.31 4.27
4 4 -16 71.96 4.22
4 4 -15 244.45 10.59
4 4 -15 248.84 10.8
4 -4 -15 269.22 10.85
4 -4 -15 262.97 10.96
4 -4 -15 253.67 10.82
4 4 -15 261.29 10.8
4 -4 -15 255.87 10.84
4 4 -15 270.03 10.88
4 4 -15 255.63 10.79
4 -4 -15 272.03 10.81
4 4 -14 27.66 2.17
4 4 -14 25.2 2.23
4 -4 -14 28.1 2.38
4 -4 -14 27.12 2.34
4 4 -14 31.36 2.4
4 -4 -14 27.54 2.25
4 -4 -14 32.33 2.49
4 4 -14 29.83 2.35
4 -4 -14 30.27 2.3
4 4 -14 29.18 2.28
4 4 -13 118.96 5.59
4 -4 -13 115.1 5.54
4 -4 -13 120.5 5.77
4 4 -13 116.1 5.6
4 4 -13 122.57 5.6
4 -4 -13 112.81 5.49
4 4 -12 18.63 1.73
4 -4 -12 16.38 1.64
4 4 -12 17.86 1.68
4 -4 -12 15.43 1.63
4 -4 -12 18.47 1.84
4 4 -12 18.06 1.7
4 -4 -11 0.12 0.63
4 4 -11 1.91 0.73
4 4 -11 1.39 0.71
4 -4 -11 1.36 0.85
4 4 -11 1.16 0.69
4 -4 -11 1.86 0.74
4 -4 -10 2.32 0.71
4 4 -10 1.1 0.67
4 -4 -10 0.77 0.76
4 4 -10 0.32 0.6
4 -4 -10 1.52 0.69
4 -4 -9 28.86 1.94
4 4 -9 27.46 1.92
4 4 -8 -0.09 0.62
4 -4 -8 0.09 0.55
4 -4 -8 -0.1 0.65
4 4 -7 100.42 4.58
4 -4 -7 110.98 4.65
4 -4 -7 103.59 4.61
4 4 -7 101.73 4.6
4 4 -6 0.65 0.49
4 -4 -6 0.08 0.55
4 4 -6 -0.25 0.53
4 -4 -6 -0.08 0.55
4 -4 -5 176.99 7.12
4 4 -5 179.28 7.14
4 -4 -4 256.34 9.72
4 4 -4 248.41 9.67
4 4 -4 240.84 9.63
4 -4 -4 260.18 9.71
4 -4 -3 98.72 4.28
4 -4 -3 104.3 4.31
4 4 -3 92.32 4.2
4 4 -3 96.63 4.25
4 -4 -2 686.44 25.52
4 4 -2 703.26 25.52
4 -4 -2 711.13 25.55
4 4 -2 718.65 25.53
4 -4 -1 52.54 2.71
4 4 -1 60.32 2.79
4 4 0 8.48 1.11
4 4 1 -0.29 0.74
4 4 2 -0.2 0.73
4 4 3 844.39 30.78
4 4 4 74.71 3.73
4 4 4 72.57 3.38
4 4 5 434.58 15.88
-4 4 -5 392.45 15.4
4 4 5 420.67 15.36
-4 4 -6 27.33 1.84
4 4 6 28.7 1.72
4 4 7 27.65 1.66
-4 4 -7 24.05 1.77
4 4 8 40.2 2.71
4 4 8 37.61 2.09
-4 4 -8 37.84 2.37
-4 4 -8 42.48 2.6
-4 4 -9 42.82 2.73
-4 4 -10 179.99 7.48
-4 -4 -10 178.09 7.45
-4 4 -10 177.79 7.76
-4 4 -11 51.97 3.18
4 4 11 52.06 3.07
-4 4 -11 51.09 2.94
-4 -4 -11 46.06 2.85
-4 4 -11 50.5 2.97
4 -4 11 44.46 3.01
4 4 12 8.41 1.29
-4 4 -12 9.02 1.31
-4 -4 -12 10.63 1.37
-4 4 -12 9.8 1.35
-4 4 -12 9.15 1.37
-4 4 -13 141.27 6.27
-4 -4 -13 136.09 6.21
4 4 13 140.07 6.34
-4 4 -13 132.97 6.54
-4 4 -14 474.02 18.46
-4 -4 -14 475.52 18.03
-4 4 -14 459.33 18
-4 4 -15 98.64 5.18
-4 4 -15 86.47 4.77
-4 -4 -15 96.13 4.8
-4 4 -16 37.43 2.97
-4 4 -16 37.37 2.72
-4 -4 -16 34.58 2.67
-4 4 -16 43.35 3.04
-4 4 -17 71 4.46
-4 4 -17 76.55 4.4
-4 4 -17 74.45 4.19
-4 -4 -17 72.14 4.1
-4 4 -18 3.52 1.31
-4 4 -18 1.11 1.11
-4 4 -18 2.81 1.16
-4 -4 -18 3.26 1.16
-4 4 -19 31.38 2.87
-4 4 -19 39.37 2.98
-4 4 -20 6.14 1.3
-4 4 -20 5.6 1.29
-4 -4 -20 4.88 1.29
-4 4 -20 5.61 1.44
-4 4 -20 7.86 1.59
-4 4 -20 4.35 1.43
-4 -4 -20 5.24 1.34
-4 4 -21 42.35 3.01
-4 4 -21 49.29 3.37
-4 4 -21 45.21 3.15
-4 -4 -21 46.74 3.16
-4 -4 -22 22.08 2.18
-4 4 -22 20.06 2.07
-4 4 -22 19.72 1.96
-4 -4 -23 86.21 4.72
-4 4 -23 87.19 4.74
-4 4 -23 100.75 5.05
4 4 23 94.69 5.03
-4 4 -24 3.44 1.21
-4 4 -24 2.18 0.96
-4 4 -24 4.89 1.11
-4 -4 -24 4.2 1.12
-4 4 -25 33.59 2.45
-4 4 -25 26.45 2.03
-4 4 -25 32.16 2.28
-4 -4 -25 30.71 2.24
-4 4 -26 11.07 1.36
4 4 26 8.91 1.34
4 -4 26 7.35 1.32
-4 4 -26 8.77 1.1
-4 4 -26 8.39 1.26
-4 -4 -26 6.44 1.19
-4 4 -27 3.1 0.86
-4 4 -27 2.06 1.25
4 -4 27 3.75 1.06
4 4 27 2.94 0.94
-4 4 -27 2.95 1.26
-4 4 -28 -0.39 0.72
-4 4 -28 0.84 0.68
4 -5 -26 0.49 0.8
4 -5 -26 2 1.01
4 5 -26 1.56 0.75
4 -5 -25 11.93 1.36
4 -5 -25 12.48 1.47
4 5 -25 14.62 1.49
4 -5 -25 16.06 1.72
4 5 -25 13.73 1.39
4 5 -24 12.81 1.48
4 5 -24 9.67 1.47
4 -5 -24 10.49 1.53
4 5 -24 11.9 1.55
4 -5 -24 10.57 1.43
4 -5 -24 13.94 1.7
4 5 -24 10.91 1.42
4 -5 -23 10.48 1.7
4 5 -23 9.14 1.55
4 5 -23 10.52 1.52
4 5 -23 8.15 1.39
4 -5 -23 7.27 1.4
4 -5 -23 8.5 1.56
4 5 -23 8.49 1.4
4 5 -22 33.26 2.56
4 5 -22 32.52 2.61
4 -5 -22 30.07 2.48
4 5 -22 33.21 2.65
4 -5 -22 35.76 2.85
4 -5 -22 33.8 2.7
4 5 -22 40.48 2.82
4 -5 -21 25.83 2.3
4 5 -21 29.7 2.53
4 5 -21 29.91 2.47
4 5 -21 33.12 2.59
4 -5 -21 29.25 2.56
4 -5 -20 61.76 3.85
4 5 -20 65.42 3.85
4 -5 -20 61.84 3.8
4 5 -20 64.88 3.89
4 -5 -20 51.59 3.54
4 5 -20 58.33 3.81
4 5 -20 60.8 3.75
4 -5 -20 65.35 4.03
4 -5 -19 39 2.96
4 5 -19 46.68 3.22
4 -5 -19 41.06 3.04
4 5 -19 42.73 3.15
4 -5 -19 35.48 2.8
4 5 -19 41.49 3.03
4 -5 -19 40.49 3.12
4 5 -19 43 3.13
4 5 -19 41.6 3
4 5 -18 3.65 1.12
4 -5 -18 2.55 1.05
4 5 -18 3.16 1.08
4 -5 -18 3 1.19
4 -5 -18 2.72 1.16
4 5 -18 2.99 1.14
4 -5 -18 2.89 1.35
4 5 -18 3.79 1.46
4 -5 -17 15.81 1.96
4 -5 -17 14.81 1.85
4 5 -17 15.45 1.82
4 -5 -17 13.02 1.62
4 5 -17 10.78 1.67
4 -5 -17 14.89 1.8
4 5 -17 16.96 1.99
4 5 -17 14.37 1.92
4 -5 -17 16.38 2.16
4 5 -17 14.51 1.76
4 -5 -16 41.55 2.9
4 5 -16 42.91 2.99
4 -5 -16 42.26 3.17
4 5 -16 43 2.97
4 -5 -16 49.9 3.35
4 5 -16 41.44 3.06
4 5 -16 42.03 3.09
4 5 -16 42.9 3.02
4 -5 -16 43.79 3.01
4 -5 -16 41.84 3.08
4 5 -15 214.79 9.56
4 5 -15 232.45 9.6
4 -5 -15 218.09 9.44
4 -5 -15 242.35 9.94
4 5 -15 220.76 9.51
4 -5 -15 240.14 9.71
4 5 -15 219.07 9.51
4 5 -15 223.98 9.75
4 5 -15 228.93 9.61
4 -5 -15 210.89 9.41
4 -5 -15 219.92 9.62
4 5 -14 108.27 5.4
4 5 -14 105.99 5.27
4 -5 -14 104.43 5.17
4 -5 -14 111.37 5.54
4 5 -14 95.72 5.11
4 -5 -14 125.22 5.56
4 5 -14 96.63 5.15
4 5 -14 102.63 5.24
4 -5 -14 104.01 5.18
4 5 -14 110.61 5.47
4 -5 -14 106.1 5.36
4 -5 -13 132.8 6.43
4 5 -13 132.54 6.15
4 5 -13 128.57 6.13
4 -5 -13 127.21 6.08
4 5 -13 145.15 6.49
4 -5 -13 136.53 6.16
4 5 -13 142.04 6.24
4 5 -13 138.15 6.39
4 5 -12 163.8 7.33
4 5 -12 162.59 7.06
4 -5 -12 162.34 7.05
4 5 -12 166.2 7.09
4 -5 -12 155.91 6.99
4 -5 -11 25.11 1.97
4 5 -11 29.26 2.05
4 -5 -11 23.73 2.12
4 5 -11 27.27 2.18
4 5 -11 26.59 1.98
4 -5 -11 26.06 1.97
4 -5 -10 284.23 11.14
4 5 -10 279.98 11.15
4 -5 -10 288.26 11.52
4 5 -10 297.76 11.48
4 5 -10 269.61 11.13
4 -5 -10 282.33 11.16
4 -5 -9 106.88 5.08
4 5 -9 122.14 5.18
4 5 -9 110.26 5.36
4 -5 -9 121.93 5.52
4 5 -8 32.39 2.1
4 5 -8 31.43 2.05
4 -5 -8 34.96 2.12
4 5 -8 33.15 2.33
4 -5 -8 38.76 2.44
4 -5 -7 184.57 7.33
4 5 -7 176.41 7.32
4 -5 -7 178.96 7.3
4 5 -7 181.94 7.31
4 -5 -6 102.66 4.48
4 5 -6 101.41 4.46
4 -5 -6 103.48 4.46
4 5 -6 95.49 4.38
4 5 -5 4.13 0.74
4 -5 -5 4.18 0.73
4 -5 -4 0.46 0.54
4 5 -4 0.99 0.55
4 -5 -3 19.41 1.4
4 5 -3 17.96 1.37
4 -5 -3 20.33 1.42
4 5 -3 22.35 1.47
4 5 -2 968.39 36.49
4 -5 -2 1015.1 36.39
4 5 -2 1057.13 36.41
4 5 -1 22.46 1.57
4 -5 -1 22.91 1.59
4 5 0 64.25 3.38
4 5 0 72.28 3.26
4 -5 0 72.61 3.29
4 5 1 22.37 1.69
4 5 2 79.61 3.76
4 5 2 76.98 3.82
4 5 3 94.38 4.31
4 5 4 17.8 1.44
4 5 5 101.28 4.57
-4 5 -5 103.5 4.67
4 5 6 143.52 6.41
-4 5 -6 136.72 6.03
-4 5 -6 142.95 6.22
4 5 6 138.1 5.91
4 5 7 13.44 1.6
4 5 7 10.2 1.11
-4 5 -7 12.9 1.42
-4 5 -7 12.04 1.28
4 5 8 142.84 6.75
4 5 8 141.57 6.12
-4 5 -8 146.64 6.42
-4 5 -8 155.85 6.64
-4 5 -9 343.54 13.23
-4 5 -9 308.91 12.89
-4 5 -9 339.93 13.08
-4 5 -9 331.11 12.79
-4 -5 -9 338.33 12.77
4 5 9 327.57 13.43
-4 5 -10 13.6 1.44
-4 5 -10 18.1 1.75
-4 -5 -10 16.04 1.51
-4 5 -10 11.62 1.4
4 5 10 13.91 1.84
-4 5 -11 1.24 0.84
-4 5 -11 0.58 0.85
-4 -5 -11 -0.11 0.78
-4 5 -11 0.63 0.82
4 5 11 0.38 1.04
4 5 11 0.15 0.78
-4 -5 -12 118.2 5.56
-4 5 -12 127.52 5.69
-4 5 -12 133.19 6.13
4 5 12 119.16 6.29
-4 5 -12 113.79 5.76
4 5 12 124.67 5.92
-4 -5 -13 92.46 4.6
-4 5 -13 92.93 4.66
-4 5 -13 100.84 5.18
-4 5 -13 88.18 4.83
4 5 13 91.3 5.32
4 5 13 102.84 5
-4 5 -13 92.64 4.65
-4 5 -14 6.08 1.28
-4 -5 -14 6.68 1.24
-4 5 -14 3.94 1.25
-4 5 -14 7.82 1.25
-4 5 -14 5.7 1.28
-4 5 -15 10 1.47
-4 -5 -15 10.68 1.5
-4 5 -15 10.51 1.61
-4 5 -15 10.81 1.66
-4 5 -15 9.24 1.59
-4 5 -16 14.05 1.69
-4 -5 -16 13.96 1.65
-4 5 -16 16.8 1.82
-4 5 -16 14.69 1.93
-4 5 -16 14.81 1.98
-4 5 -17 64.38 4.04
-4 5 -17 70.1 3.9
-4 5 -17 60.52 4.03
-4 5 -17 62.03 3.8
-4 -5 -17 62.93 3.78
-4 5 -18 45.93 3.36
-4 5 -18 45.8 3.12
-4 5 -18 45.5 3.35
4 5 19 97.79 5.87
-4 5 -19 85.93 5.19
-4 5 -19 107.29 5.55
-4 5 -19 102.46 5.2
-4 5 -19 104.95 5.26
-4 -5 -19 100.34 5.16
-4 5 -19 112.21 5.75
-4 5 -20 54.45 3.42
-4 -5 -20 52.54 3.4
-4 5 -20 56.24 3.68
-4 5 -20 53.49 3.38
-4 -5 -21 30.58 2.48
-4 5 -21 32.47 2.53
4 5 21 35.22 2.87
-4 5 -21 32.02 2.46
-4 5 -22 56.13 3.44
-4 -5 -22 56.48 3.44
4 5 22 58.6 3.74
-4 5 -22 57.97 3.72
-4 5 -23 10.67 1.41
-4 -5 -23 9.43 1.49
-4 5 -23 12.41 1.76
-4 5 -23 10.91 1.46
-4 5 -24 6.96 1.23
-4 -5 -24 9.13 1.38
-4 5 -24 8.34 1.43
4 5 24 7.79 1.32
4 -5 24 6.52 1.29
-4 5 -24 8.46 1.23
-4 5 -25 -0.71 0.84
-4 5 -25 0.18 0.74
4 5 25 -1.23 1
-4 5 -25 -1.45 1
4 -5 25 -0.83 1.05
-4 5 -26 2.5 0.74
4 -5 26 2.96 0.9
-4 5 -26 2.63 1.02
-4 5 -26 1.25 1.07
-4 5 -27 2.35 0.98
-4 5 -27 5.02 1.03
4 -6 -26 23.21 1.94
4 6 -25 2.74 0.84
4 -6 -25 1.28 0.92
4 6 -24 14.35 1.52
4 6 -24 15.68 1.6
4 -6 -24 17 1.78
4 6 -23 3.79 1.08
4 6 -23 3.87 1.17
4 -6 -23 4.25 1.23
4 6 -22 32.84 2.62
4 -6 -22 34.73 2.74
4 6 -21 29.12 2.38
4 6 -21 29.01 2.54
4 -6 -21 27.2 2.59
4 6 -20 3.88 1.17
4 -6 -19 1.17 1.08
4 6 -19 -0.38 1.19
4 6 -19 -0.67 1.02
4 -6 -18 98.15 5.06
4 -6 -18 97.16 5.24
4 6 -18 87.83 5.1
4 6 -18 88.07 4.92
4 -6 -17 18.17 2.05
4 -6 -17 20.06 2.21
4 6 -17 21.86 2.29
4 6 -17 18.8 1.98
4 6 -16 110.81 5.81
4 -6 -16 112.95 5.82
4 -6 -16 112.64 5.7
4 6 -16 114.51 5.89
4 6 -16 105.46 5.53
4 6 -15 9.2 1.63
4 -6 -15 7.5 1.54
4 -6 -15 11.9 1.74
4 6 -15 11.31 1.68
4 6 -15 8.13 1.41
4 6 -14 94.64 5.23
4 -6 -14 109.1 5.43
4 -6 -14 89.97 5
4 6 -14 101.78 5.31
4 6 -14 93.23 4.94
4 6 -13 0.29 0.8
4 6 -13 0.87 0.96
4 -6 -13 1.05 0.99
4 6 -13 2.09 1.11
4 6 -12 -0.51 0.92
4 6 -12 0.41 0.7
4 6 -12 -0.33 0.88
4 6 -11 37.28 2.6
4 -6 -11 42.49 2.89
4 6 -11 44.42 3.03
4 6 -11 42.94 2.94
4 6 -10 3.49 1.04
4 -6 -10 3.9 1.07
4 6 -10 4.65 1.27
4 -6 -9 9.65 1.34
4 6 -9 9.71 1.43
4 -6 -8 63.69 3.58
4 6 -8 60.7 3.52
4 6 -7 4.4 1.04
4 -6 -7 6.15 1.1
4 -6 -6 78.54 4.04
4 6 -6 74.46 3.96
4 6 -5 127.96 5.83
4 6 -4 256.49 10.01
4 6 -3 10.59 1.21
4 6 -3 10.6 1.13
4 6 -2 82.67 3.97
4 6 -2 82.28 3.88
4 6 -1 3.09 0.75
4 6 -1 4.22 0.85
4 6 0 34.64 2.25
4 6 0 35.29 2.2
4 6 1 20.94 1.75
4 6 2 20.77 1.82
4 6 2 16.68 1.64
4 6 3 13.07 1.48
4 6 3 13.36 1.48
4 6 4 175.49 7.35
4 6 4 155.52 7.13
4 6 5 1.29 0.8
4 6 5 -0.14 0.79
4 6 5 2.06 0.75
4 6 5 3.32 0.91
-4 6 -5 2.12 0.79
-4 6 -6 213.95 8.79
4 6 6 212.53 9.07
4 6 6 205.39 8.97
4 6 6 221.58 9.04
4 6 6 205.95 8.64
4 6 7 0.16 0.86
4 6 7 -0.57 0.75
-4 6 -7 0.12 0.63
4 6 7 0.15 0.9
-4 6 -7 0.84 0.79
-4 6 -7 0.26 0.67
-4 6 -8 41.12 2.65
4 6 8 36.87 2.4
4 6 8 41.73 2.93
-4 6 -8 38.13 2.71
-4 6 -8 36.87 2.52
-4 6 -9 16.63 1.85
-4 6 -9 16.18 1.65
4 6 9 14.01 1.79
-4 6 -9 13.88 1.58
-4 6 -10 35.38 2.63
-4 6 -10 33.53 2.48
4 6 10 35.17 2.85
-4 6 -10 34.16 2.54
-4 6 -11 18.19 1.98
-4 6 -11 18.85 1.94
4 6 11 21.28 2.27
4 6 12 9.95 1.49
4 6 12 9.06 1.74
-4 6 -12 11.96 1.71
-4 6 -12 9.06 1.5
-4 6 -13 167.7 7.84
4 6 13 175.58 7.95
4 6 13 179.44 8.5
-4 6 -13 172.96 8.04
-4 6 -13 173.77 7.61
-4 6 -14 3.48 1.23
4 6 14 5.31 1.52
-4 6 -14 4.06 1.23
-4 6 -14 4.92 1.45
4 6 14 2.36 1.37
-4 6 -15 18.56 2.22
-4 6 -15 26.51 2.47
-4 6 -15 24.46 2.17
4 6 15 21.44 2.52
-4 6 -16 184.22 8.49
-4 6 -16 180.05 8.59
-4 6 -16 190.87 8.66
-4 6 -16 196.18 8.28
4 6 16 170.03 8.88
-4 6 -17 65.89 4.09
-4 6 -17 61.5 3.77
-4 6 -17 70.34 4.24
4 6 17 56.91 4.28
-4 6 -18 58.19 3.89
4 6 18 54.64 4.18
4 6 18 64.65 4.12
-4 6 -18 60.35 3.89
-4 6 -18 54.88 3.52
4 6 19 8.3 1.57
-4 6 -19 6.86 1.53
-4 6 -19 4.6 1.22
4 6 20 0.39 1.01
-4 6 -20 -0.15 0.87
-4 6 -21 19.06 2.22
4 6 21 20.48 2.19
4 6 22 139.5 6.31
-4 6 -22 129.1 6.14
-4 6 -23 31.49 2.42
-4 6 -23 26.26 2.07
-4 6 -24 6.73 1.34
-4 6 -24 6.01 1.26
-4 6 -24 5.7 1.02
-4 6 -25 0.15 0.68
-4 6 -25 -0.72 1.01
-4 6 -26 1.78 1
-4 6 -26 0.68 1.05
-4 6 -27 1.69 0.75
-4 6 -27 1.02 0.78
4 -7 -25 4.04 1.19
4 7 -25 1.68 0.86
4 -7 -24 4.12 1.15
4 7 -24 3.7 1.02
4 -7 -23 -0.68 0.99
4 7 -23 -0.9 0.96
4 7 -22 9.08 1.52
4 7 -22 9.23 1.35
4 -7 -22 6.23 1.38
4 7 -21 3.83 1.4
4 -7 -21 6.8 1.52
4 7 -20 193.21 8.77
4 7 -20 217.44 9.23
4 -7 -19 25.5 2.24
4 7 -19 28.27 2.41
4 7 -18 96.44 5.44
4 7 -18 103.37 5.27
4 -7 -18 105.41 5.24
4 7 -18 91.39 5.17
4 -7 -18 105.29 5.48
4 7 -17 1.02 1.06
4 -7 -17 0.76 1.01
4 -7 -17 0.16 0.99
4 7 -17 -0.37 1.11
4 7 -17 1.01 1.08
4 7 -16 1.69 1.01
4 -7 -16 1.72 1.18
4 -7 -16 2.32 1.13
4 7 -16 0.96 1.18
4 7 -16 4.04 1.29
4 7 -15 35.12 2.89
4 -7 -15 38.17 2.79
4 7 -15 29.17 2.54
4 7 -15 27.84 2.66
4 -7 -15 36.66 2.89
4 7 -14 84.95 4.88
4 7 -14 78.43 4.51
4 -7 -14 89.66 4.74
4 -7 -14 88.75 4.89
4 7 -14 78.09 4.83
4 7 -13 6.91 1.37
4 7 -13 7.74 1.67
4 -7 -13 11.53 1.72
4 7 -13 9.29 1.58
4 7 -12 7.15 1.44
4 7 -12 7.39 1.33
4 7 -12 9.31 1.68
4 7 -11 40.08 2.83
4 7 -11 44.14 3.23
4 7 -10 19.3 2.17
4 -7 -10 21.95 2.02
4 7 -10 18.97 2.06
4 7 -9 53.44 3.36
4 7 -9 53.56 3.45
4 -7 -9 45.81 3.13
4 7 -8 219.86 9.37
4 7 -8 225.45 9.56
4 -7 -8 211.76 9.26
4 7 -7 1.97 0.99
4 7 -7 2.8 1.06
4 -7 -7 2.47 0.97
4 7 -6 80.71 4.37
4 -7 -6 82.55 4.3
4 7 -5 33.9 2.52
4 -7 -5 41.01 2.66
4 7 -4 266.52 10.9
4 7 -3 7.45 1.23
4 7 -3 6.32 1.04
4 7 -2 336.02 13.31
4 7 -2 340.71 13.42
4 7 -2 360.83 13.7
4 7 -1 16.74 1.58
4 7 -1 15.39 1.6
4 7 -1 18.93 1.8
4 7 -1 15.99 1.65
4 7 0 55.99 3.19
4 7 0 61.93 3.39
4 7 0 58.07 3.41
4 7 0 58.44 3.3
4 7 1 -0.27 0.69
4 7 1 0.78 0.8
4 7 1 0.25 0.65
4 7 1 0.97 0.9
4 7 2 16.67 1.72
4 7 2 16.1 1.73
4 7 2 19.35 1.76
4 7 2 14.82 1.6
4 7 3 4.73 1.05
-4 7 -3 3.87 0.93
4 7 3 4.39 0.95
4 7 3 3.96 1.04
4 7 3 3.14 1.06
4 7 3 3.59 1.05
4 7 4 1.44 0.86
-4 7 -4 -0.26 0.87
4 7 4 1.51 0.79
4 7 4 0.61 0.82
4 7 4 1.61 1.01
4 7 4 1.05 0.87
-4 7 -5 0.95 0.8
4 7 5 2.25 0.99
4 7 5 1.26 0.96
4 7 5 0.79 0.8
4 7 5 2.46 0.83
-4 7 -5 2.34 0.91
4 7 6 15.75 1.79
4 7 6 14.47 1.8
-4 7 -6 16.79 1.68
4 7 6 15.74 1.79
4 7 6 14.92 1.6
-4 7 -7 2.36 0.96
4 7 7 1.62 1.12
-4 7 -7 0.15 0.82
4 7 7 0.14 0.82
4 7 7 1.39 1
4 7 7 1.03 1
4 7 8 122.42 6.2
4 7 8 129.7 6.3
-4 7 -8 127.86 6.13
4 7 8 118.49 5.79
-4 7 -8 129.64 6.07
-4 7 -9 28.13 2.36
4 7 9 31.16 2.67
-4 7 -9 32.11 2.53
4 7 9 26.94 2.11
4 7 9 22.3 2.34
4 7 10 665.05 26.54
-4 7 -10 706.26 26.39
4 7 10 734.57 26.68
-4 7 -10 678.75 26.22
-4 7 -11 72.52 4.31
4 7 11 75.24 4.48
-4 7 -11 68.83 4.1
4 7 11 67.62 4.39
-4 7 -12 2.28 1.03
4 7 12 0.84 1.11
4 7 12 2.25 1.27
-4 7 -12 -0.17 0.97
4 7 13 7.69 1.65
-4 7 -13 6.91 1.56
-4 7 -13 9.12 1.47
-4 7 -13 8.98 1.51
4 7 13 7.84 1.6
4 7 13 4.52 1.48
4 7 14 6.51 1.54
-4 7 -14 4.74 1.36
-4 7 -14 7.11 1.48
-4 7 -14 4.21 1.18
4 7 14 4.94 1.39
4 7 14 6.58 1.54
4 7 15 0.99 1.12
-4 7 -15 2.05 1.13
-4 7 -15 2.65 1.11
-4 7 -15 0.46 0.96
-4 7 -16 1.4 0.94
4 7 16 0.75 1.07
-4 7 -16 2.2 1.03
-4 7 -16 3.08 1.21
-4 7 -16 0.94 1.09
4 7 16 2.87 1.28
4 7 17 2.48 1.36
-4 7 -17 2.78 1.13
-4 7 -17 1.69 1.18
-4 7 -17 4.49 1.21
4 7 17 4.98 1.39
-4 7 -18 1.11 1.14
-4 7 -18 0.15 0.92
4 7 18 0.21 1.02
-4 7 -19 2.33 0.98
4 7 19 4.53 1.27
4 7 20 84.61 4.85
-4 7 -20 89.44 4.87
-4 7 -21 14.66 1.86
4 7 21 19.3 2.06
-4 7 -21 15.95 1.75
-4 7 -21 17.99 2.09
-4 7 -22 81.1 3.94
4 7 22 84.48 4.3
-4 7 -23 6.22 1.38
-4 7 -23 5.55 1.33
-4 7 -24 2.99 1.11
-4 7 -24 2.5 1.12
-4 7 -25 0.66 1.11
-4 7 -25 1.85 1.13
-4 7 -26 1.76 0.81
-4 7 -26 1.79 0.74
4 -8 -25 0.08 0.71
4 -8 -24 6.48 1.4
4 8 -24 6.08 1.16
4 -8 -23 4.39 1.1
4 8 -23 4.29 1.11
4 -8 -22 3.06 1.13
4 8 -22 3.9 1.15
4 -8 -21 10.71 1.59
4 8 -21 10.3 1.59
4 8 -20 21.67 2.23
4 8 -19 -0.92 1.28
4 8 -18 -0.35 1.14
4 8 -17 54.51 3.79
4 -8 -17 59.63 3.82
4 8 -17 64.01 4.08
4 -8 -16 3.74 1.29
4 8 -16 1.85 1.12
4 8 -16 1.99 1.35
4 -8 -15 4.53 1.41
4 8 -15 4.55 1.36
4 8 -15 4.73 1.52
4 8 -14 93.88 5.48
4 -8 -14 100.83 5.42
4 8 -14 102.03 5.58
4 8 -13 0.61 1.1
4 8 -13 0.21 1.31
4 -8 -13 0.56 1.04
4 -8 -13 -0.64 1.02
4 8 -12 2.9 1.42
4 8 -12 5.33 1.39
4 -8 -12 2.41 1.09
4 8 -11 6.33 1.45
4 8 -11 7.34 1.62
4 8 -10 2.98 1.29
4 -8 -10 2.85 1.18
4 8 -10 2.2 1.28
4 8 -9 94.59 5.11
4 -8 -9 92.36 4.96
4 8 -9 94 5.23
4 8 -8 77.69 4.39
4 -8 -8 75.45 4.25
4 8 -8 75.07 4.52
4 8 -7 135.59 6.47
4 -8 -7 133.4 6.32
4 8 -7 128.29 6.51
4 8 -6 153.16 7.33
4 -8 -6 171.91 7.41
4 8 -6 159.98 7.61
4 8 -5 14.65 1.82
4 -8 -5 13.72 1.67
4 8 -5 19.27 2.02
4 8 -4 127.93 6.21
4 8 -4 126.87 6.36
4 8 -4 122.26 5.93
4 8 -3 10.04 1.56
4 8 -3 11.97 1.6
4 8 -3 12.4 1.42
4 8 -3 9.5 1.33
4 8 -2 54.16 3.21
4 8 -2 53.28 3.35
4 8 -2 52.21 3.24
4 8 -2 58.36 3.59
4 8 -1 60.65 3.77
4 8 -1 62.39 3.75
4 8 -1 66.06 3.65
4 8 -1 70.74 3.8
-4 8 1 66.33 3.74
4 8 0 20.48 2.05
4 8 0 21.48 1.98
4 8 0 18.88 1.84
4 8 0 18.04 1.87
4 8 0 22.26 2.14
-4 8 -1 -0.41 0.8
4 8 1 1.64 1.02
4 8 1 1.07 0.87
4 8 1 0.43 0.77
-4 8 -1 0.25 0.7
-4 8 -2 0.56 0.86
4 8 2 0.15 0.86
4 8 2 0.8 0.94
4 8 2 0.47 0.81
4 8 2 0.44 0.82
4 8 2 0.16 0.87
4 8 3 134.25 6.42
4 8 3 139.7 6.48
4 8 3 129.67 6.26
4 8 3 136.12 6.38
4 8 3 133.25 6.35
-4 8 -3 131.67 6.23
-4 8 -4 140.29 6.65
4 8 4 146.96 6.83
4 8 4 154.16 6.86
4 8 4 141.76 6.84
4 8 4 144.25 6.8
-4 8 -5 431.32 17.15
-4 8 -5 447.46 17.22
4 8 5 440.47 17.32
4 8 5 412.04 17.25
4 8 5 458.07 17.47
4 8 5 460.93 17.24
4 8 5 431.58 17.18
4 8 6 225.03 9.26
4 8 6 199.71 9.24
-4 8 -6 201.26 9.12
-4 8 -6 218.76 9.25
-4 8 -6 227.62 9.38
4 8 6 194.27 9.23
4 8 6 219.57 9.46
4 8 7 122.99 6.15
-4 8 -7 133.94 6.32
-4 8 -7 144.61 6.53
4 8 7 128.57 6.44
4 8 7 130.85 6.48
4 8 7 124.65 6.38
-4 8 -7 119.67 6.18
-4 8 -8 2.94 1.13
-4 8 -8 3.3 1.31
4 8 8 2.41 1.22
4 8 8 2.71 1.04
-4 8 -8 3.76 1.11
4 8 8 3.5 1.27
4 8 8 1.96 1.18
-4 8 -9 80.58 4.5
-4 8 -9 82.56 4.61
4 8 9 71.09 4.18
4 8 9 66.37 4.46
4 8 9 88.53 4.86
-4 8 -9 81.06 4.6
-4 8 -10 59.02 3.66
4 8 10 50.56 3.33
4 8 10 45.82 3.58
4 8 10 56.37 3.82
-4 8 -10 54.37 3.61
4 8 11 28.55 2.8
4 8 11 28.63 2.77
-4 8 -11 33.82 2.77
-4 8 -11 35.54 2.8
4 8 12 63.94 4.31
-4 8 -12 66.54 4.18
4 8 12 65.93 4.32
4 8 13 3.94 1.33
-4 8 -13 5.85 1.39
4 8 13 3.45 1.23
4 8 14 9.18 1.74
-4 8 -14 7.32 1.46
4 8 14 6.26 1.46
-4 8 -15 36.26 2.96
4 8 15 34.12 3.04
4 8 15 33.8 2.83
-4 8 -15 38.39 3.02
4 8 15 32.87 3.04
4 8 16 125.28 6.37
-4 8 -16 110.59 6.01
4 8 17 35.13 3.01
-4 8 -18 13.73 1.95
4 8 18 15.61 1.96
4 8 19 31.92 2.69
-4 8 -19 27.82 2.66
-4 8 -19 32.46 2.8
4 8 20 0.81 1.06
-4 8 -20 1.01 1.21
-4 8 -20 1.15 1.17
4 8 21 6.16 1.33
-4 8 -21 3.49 1.28
-4 8 -21 2.68 1.23
-4 8 -22 19.85 1.97
-4 8 -22 18.19 1.85
-4 8 -23 77.66 3.79
-4 8 -23 61.94 3.54
-4 8 -24 2.26 1.2
-4 8 -24 0.45 1.02
-4 8 -24 0.46 1.02
-4 8 -25 1.73 0.82
-4 8 -25 1.81 0.78
4 9 -24 3.79 0.8
4 -9 -24 5.82 0.87
4 9 -23 -0.46 1.07
4 -9 -23 -1.09 1.1
4 9 -22 25.29 2
4 -9 -22 21.44 1.88
4 9 -21 66.4 3.79
4 -9 -21 70.87 3.79
4 9 -20 36.99 2.75
4 9 -20 35.82 2.51
4 -9 -20 37.74 2.7
4 9 -19 101.97 5.32
4 9 -19 118.98 5.73
4 9 -18 0.91 1.32
4 -9 -17 1.5 1.14
4 9 -17 2.21 1.27
4 9 -17 2.32 1.51
4 9 -16 0.39 1.14
4 -9 -15 6.84 1.43
4 9 -15 9.06 1.71
4 -9 -14 7.17 1.46
4 9 -14 5.56 1.58
4 9 -14 7.28 1.69
4 -9 -13 96.55 5.32
4 9 -13 99.33 5.64
4 9 -13 99.35 5.54
4 -9 -12 114.49 6.17
4 9 -12 135.92 6.63
4 9 -12 124.81 6.6
4 9 -11 0.2 1.19
4 9 -11 0.65 1.28
4 9 -10 128.13 6.35
4 9 -10 112.34 6.28
4 9 -9 214.15 9.46
4 9 -9 204.99 9.55
4 9 -8 17.9 2.31
4 9 -8 20.92 2.25
4 -9 -8 21.69 2.18
4 9 -7 410.71 16.75
4 9 -7 385.68 16.43
4 -9 -7 442.29 16.46
4 9 -6 69.21 4.39
4 9 -6 68.21 4.24
4 -9 -6 77.55 4.3
4 9 -5 202.05 9.16
4 -9 -5 210.74 8.9
4 9 -5 191.96 8.95
4 9 -4 27.26 2.47
4 9 -4 27.87 2.31
4 9 -4 29.59 2.67
-4 9 4 27.68 2.49
4 -9 -4 32.54 2.56
4 9 -3 245.78 10.53
4 9 -3 247.9 10.38
-4 9 3 221.35 10.24
4 9 -3 250.79 10.22
4 9 -2 13.24 1.63
4 9 -2 13.62 1.69
4 9 -2 12.97 1.81
4 9 -2 10.75 1.73
-4 9 2 14.58 1.81
4 9 -1 108.68 5.44
4 9 -1 89.83 5.13
4 9 -1 107.67 5.24
-4 9 1 96.21 5.09
4 9 -1 103.27 5.23
4 9 0 84.62 4.72
4 9 0 81.96 4.63
4 9 0 82.9 4.52
-4 9 0 86.3 4.49
4 9 0 84.25 4.59
-4 9 -1 3.07 1.01
4 9 1 13.79 1.9
4 9 1 7.17 1.4
4 9 1 6.06 1.37
4 9 1 11.98 1.77
4 9 2 160.89 7.35
-4 9 -2 150.58 7.1
4 9 2 150.59 7.26
4 9 2 161.24 7.26
4 9 2 152.36 7.22
4 9 2 152.4 7.25
4 9 3 8.39 1.52
4 9 3 11.63 1.67
4 9 3 7.44 1.44
4 9 3 9.38 1.7
4 9 3 10.5 1.65
-4 9 -3 8.7 1.48
4 9 3 8.99 1.55
-4 9 -4 8.96 1.49
-4 9 -4 8.24 1.6
4 9 4 8.48 1.54
4 9 4 9.58 1.65
4 9 4 10.2 1.57
4 9 4 11.54 1.69
4 9 4 8.87 1.47
-4 9 -5 195.2 8.87
4 9 5 217.34 9.2
4 9 5 185.64 8.87
4 9 5 202.31 8.96
-4 9 -5 201.5 8.9
4 9 5 196.72 8.93
4 9 6 4.04 1.21
4 9 6 2.47 1.33
-4 9 -6 3.2 1.29
-4 9 -6 1.86 1.02
4 9 6 3.27 1.2
4 9 6 1.59 1.13
-4 9 -6 1.28 1.01
-4 9 -7 44.26 3.33
-4 9 -7 50.46 3.36
-4 9 -7 46.58 3.36
4 9 7 49.22 3.52
4 9 7 54.91 3.57
4 9 7 39.17 3.06
4 9 8 15.5 1.85
4 9 8 13.18 1.95
-4 9 -8 12.42 2
-4 9 -8 17.75 2.02
4 9 8 13.03 1.86
-4 9 -8 14.43 1.87
4 9 8 14.94 2.08
4 9 9 199.96 9.35
4 9 9 185.83 8.83
-4 9 -9 209.25 9.23
-4 9 -9 203.43 9.15
4 9 9 211.99 9.38
-4 9 -9 206.03 9.16
-4 9 -10 1.77 1.09
4 9 10 2.09 0.94
-4 9 -10 1.19 1.21
4 9 10 1.7 1.26
-4 9 -10 2.19 1.01
4 9 10 3.51 1.37
-4 9 -11 34.26 3.01
-4 9 -11 41.05 3.12
4 9 11 37.47 3.13
-4 9 -12 12.45 1.92
4 9 12 12.92 1.96
4 9 12 9.96 1.74
-4 9 -12 11.14 1.72
-4 9 -13 5.13 1.51
4 9 13 4.48 1.42
4 9 13 4.43 1.42
4 9 13 4.91 1.39
-4 9 -13 4.03 1.14
-4 9 -14 2.24 1.35
4 9 14 6.26 1.44
4 9 14 4.36 1.44
4 9 15 0.64 1.02
-4 9 -15 4.22 1.48
-4 9 -16 6.82 1.48
4 9 16 2.44 1.23
4 9 17 44.07 3.35
-4 9 -17 49.29 3.51
-4 9 -17 44.74 3.22
4 9 18 50.91 3.42
-4 9 -18 43.06 3.17
-4 9 -18 54.42 3.55
4 9 19 33.37 2.63
-4 9 -19 38.57 2.87
-4 9 -19 29.52 2.5
4 9 20 3.55 1.17
-4 9 -20 4 1.19
-4 9 -20 1.9 1.2
-4 9 -21 22.6 2.08
-4 9 -21 19.94 1.85
4 9 22 -0.73 0.94
-4 9 -22 -0.33 1.07
-4 9 -22 -0.79 0.89
-4 9 -23 3.18 1.08
-4 9 -23 1.83 0.91
-4 9 -23 1.66 0.95
-4 9 -24 0.42 0.78
4 10 -22 6.41 1.12
4 -10 -22 6.31 1.04
4 10 -21 3.37 1.17
4 -10 -21 2.18 1.04
4 10 -20 7.42 1.36
4 10 -20 5.96 1.13
4 -10 -20 7.99 1.29
4 10 -19 8.16 1.49
4 10 -19 5.69 1.35
4 10 -18 0.32 1.1
4 10 -18 -0.75 1.14
4 10 -17 16.62 2.03
4 10 -17 15.19 1.99
4 10 -16 39.09 3.11
4 -10 -16 38.29 2.84
4 10 -15 22.01 2.42
4 -10 -15 19.76 2.06
4 10 -15 16.68 2.31
4 10 -14 16.72 2.29
4 10 -13 76.63 4.62
4 10 -13 66.92 4.53
4 10 -12 1.03 1.21
4 -10 -12 3.4 1.31
4 10 -12 2.87 1.57
4 -10 -11 23.6 2.31
4 10 -11 18.06 2.46
4 10 -11 21.4 2.36
-4 10 11 21.18 2.47
4 10 -10 12.28 2.03
4 10 -10 12.05 1.98
-4 10 10 10.52 1.85
4 10 -9 6.66 1.8
4 10 -9 5.86 1.53
-4 10 9 6.36 1.56
4 10 -8 21.75 2.49
4 10 -8 25.32 2.54
-4 10 8 21.03 2.37
4 10 -7 217.84 10.28
4 10 -7 248.34 10.32
-4 10 7 221.87 10.38
4 10 -6 31.44 2.84
-4 10 6 30.45 2.74
4 10 -6 31.08 2.75
-4 10 5 10.83 1.75
4 10 -5 13.94 1.96
4 10 -5 9.89 1.71
-4 10 4 1 1.01
4 10 -4 0.33 0.98
4 10 -4 0.94 1.16
4 10 -4 0.2 1.29
4 10 -3 125.57 6.26
-4 10 3 124.22 6.35
4 10 -3 135.63 6.54
4 10 -3 128.88 6.58
4 10 -2 23.5 2.29
4 10 -2 21.16 2.39
-4 10 2 22.45 2.23
4 10 -2 27.03 2.55
4 10 -1 -0.18 0.97
4 10 -1 0.38 1.33
-4 10 1 1.76 1.12
4 10 -1 -0.34 1.02
4 10 -1 2.56 1.38
4 10 0 72.67 4.3
-4 10 0 70.73 4.13
4 10 0 76.46 4.49
4 10 0 68.53 4.17
4 10 0 68.5 4.29
4 10 1 26.5 2.54
4 10 1 23.43 2.26
4 10 1 21.5 2.34
4 10 1 25.6 2.43
4 10 2 81.19 4.85
4 10 2 88.17 4.92
4 10 2 76.56 4.66
4 10 3 114.78 5.75
4 10 3 102.41 5.6
-4 10 -3 107.48 5.72
4 10 3 103.95 5.71
-4 10 -4 2.75 1.32
4 10 4 2.54 1.36
4 10 4 1.75 1.18
4 10 4 1.39 1.4
-4 10 -4 3.47 1.23
-4 10 -5 70.13 4.18
4 10 5 68.01 4.16
-4 10 -5 60.44 3.98
-4 10 -5 59.7 3.97
4 10 5 63.16 4.05
4 10 5 57.27 3.95
4 10 5 60.91 4.08
-4 10 -6 68.87 4.26
4 10 6 69.54 4.36
-4 10 -6 64.11 4.16
-4 10 -6 70.3 4.27
4 10 6 71.54 4.36
4 10 6 66.62 4.3
4 10 6 71.05 4.45
4 10 7 122.88 6.31
4 10 7 119.16 6.34
-4 10 -7 116.4 6.22
-4 10 -7 127.17 6.34
4 10 8 4.67 1.36
-4 10 -8 9.47 1.77
-4 10 -8 6.45 1.4
4 10 9 14.57 2.04
4 10 9 16.68 1.89
-4 10 -9 16.28 1.97
4 10 9 19.03 2.2
-4 10 -9 16.79 2.22
-4 10 -9 17.55 2.07
4 10 10 23.02 2.45
4 10 10 21.25 2.39
4 10 10 19.98 2.09
-4 10 -10 20.04 2.22
-4 10 -10 20.36 2.35
-4 10 -10 21.05 2.19
-4 10 -11 0.2 0.82
4 10 11 0.67 1.03
-4 10 -11 -0.2 1.16
4 10 11 0.88 1.2
4 10 12 3.55 1.28
-4 10 -12 4.43 1.48
4 10 12 3.26 1.32
4 10 13 22.72 2.43
4 10 14 3.79 1.39
4 10 14 2.46 1.18
-4 10 -15 34.14 2.93
4 10 15 32.24 2.71
4 10 15 32.52 2.77
4 10 16 2.91 1.27
-4 10 -16 4.61 1.45
4 10 16 5.7 1.39
-4 10 -17 81.53 4.63
4 10 17 82.36 4.59
4 10 17 85.01 4.74
4 10 18 14.98 1.88
-4 10 -18 11.19 1.47
-4 10 -18 17.05 1.92
4 10 19 45.74 3.03
-4 10 -19 48.51 3.02
-4 10 -19 39.17 2.58
4 10 20 2.77 1.04
-4 10 -20 1.69 1.15
-4 10 -20 0.38 0.83
-4 10 -21 1.95 1.24
-4 10 -21 0.54 0.85
-4 10 -22 9.23 1.28
-4 10 -22 24.43 1.66
4 11 -21 15.6 1.42
4 -11 -21 16.3 1.26
4 -11 -20 50.95 2.63
4 11 -20 46.71 2.68
4 -11 -19 7.06 1.21
4 11 -19 6.94 1.2
4 11 -19 10.62 1.52
4 11 -18 6.86 1.3
4 11 -18 7.26 1.42
4 11 -17 2.16 1.3
4 11 -17 2.06 1.19
4 11 -16 1.79 1.22
4 11 -16 1.6 1.22
4 -11 -15 24.81 2.13
4 11 -15 25.87 2.55
4 11 -15 31.05 2.6
4 -11 -14 12.09 1.62
4 11 -14 9.22 1.77
4 -11 -13 17.52 1.93
4 11 -13 15.97 2.27
4 11 -13 14.47 2.03
4 -11 -12 6.47 1.4
4 11 -12 4.42 1.71
4 -11 -11 32.71 2.65
4 11 -11 31.71 3.03
4 11 -10 6.73 1.57
4 11 -10 6.79 1.73
4 11 -9 12.31 1.96
4 11 -9 11.9 2.1
4 11 -8 65.81 4.33
4 11 -8 79.77 4.81
-4 11 7 -0.88 0.98
4 11 -7 0.99 1.22
4 11 -7 -0.22 1.38
-4 11 6 3.43 1.2
4 11 -6 3.25 1.41
4 11 -6 3.52 1.31
4 11 -5 31.78 3.03
4 11 -5 39.52 3.08
-4 11 5 34.69 2.94
4 11 -4 66.85 4.3
4 11 -4 65.14 4.16
-4 11 4 63.59 4.12
4 11 -4 65.63 4.01
4 11 -3 8.02 1.7
4 11 -3 7.43 1.56
-4 11 3 6.19 1.35
4 11 -3 6.7 1.47
4 11 -2 65.62 4.12
4 11 -2 67.89 4.27
-4 11 2 69.43 4.18
4 11 -2 57.75 3.91
4 11 -1 112.67 5.81
4 11 -1 105.96 5.83
-4 11 1 119.84 5.85
4 11 -1 100.53 5.65
4 11 0 14.68 1.97
4 11 0 13.64 2.04
4 11 0 15.21 2.08
4 11 1 134.02 6.7
4 11 1 136.6 6.72
4 11 1 127.87 6.61
4 11 2 21.75 2.31
4 11 2 26.86 2.6
4 11 3 9.9 1.62
-4 11 -3 7.88 1.46
4 11 3 7.85 1.61
-4 11 -4 17.8 2.12
4 11 4 20.75 2.33
-4 11 -4 19.93 2.24
4 11 4 24.81 2.36
-4 11 -5 12.03 1.73
4 11 5 9.23 1.68
-4 11 -5 10.75 1.7
4 11 5 12.1 1.9
-4 11 -6 3.4 1.12
4 11 6 3.12 1.25
-4 11 -6 1.42 1.03
4 11 6 4.55 1.55
-4 11 -7 7.39 1.44
4 11 7 10.33 1.71
-4 11 -7 10.74 1.66
-4 11 -7 8.82 1.69
4 11 8 105.08 5.91
-4 11 -8 115.78 5.98
-4 11 -8 108.52 5.84
4 11 9 38.51 3.15
-4 11 -9 39.95 3.15
-4 11 -9 36.54 2.97
-4 11 -10 12.21 1.78
4 11 10 10.59 1.78
4 11 11 71.02 4.47
-4 11 -12 11.47 1.97
4 11 12 12.51 1.88
4 11 12 9.91 1.81
-4 11 -13 30.7 2.72
4 11 13 26.8 2.56
4 11 13 22.2 2.35
-4 11 -14 1.04 1.24
4 11 14 0.8 1.18
4 11 14 1.9 1.16
-4 11 -15 3.43 1.33
4 11 15 1.59 1.05
4 11 15 2.15 1.13
-4 11 -16 3.34 1.3
4 11 16 0.17 1.05
4 11 16 2.38 1.01
4 11 17 31.84 2.51
-4 11 -17 33.6 2.53
4 11 18 24.43 2.1
-4 11 -18 23.57 2.08
-4 11 -19 8.58 1.5
-4 11 -20 53.66 2.5
-4 11 -20 20.95 2.01
-4 11 -21 1.11 0.99
4 12 -19 0.96 0.72
4 12 -19 -0.16 0.77
4 12 -18 0.45 0.98
4 -12 -18 0.16 0.81
4 12 -18 1.64 1.04
4 12 -17 1.33 1.22
4 12 -17 1.01 1.17
4 12 -16 16.09 1.86
4 12 -16 22.65 2.02
4 12 -15 22.19 2.21
4 12 -15 23.8 2.12
4 12 -14 85.96 4.85
4 12 -14 95.66 4.82
4 12 -13 72.44 4.32
4 12 -13 71.95 4.17
4 12 -12 9.48 1.86
4 12 -12 10.04 1.68
4 12 -11 0.69 1.23
4 12 -10 3.38 1.46
4 12 -9 65.87 4.21
-4 12 9 53.86 3.65
4 12 -9 62.91 4.01
4 12 -8 27.43 2.8
4 12 -8 29.15 2.7
4 12 -7 0.62 1.35
4 12 -6 3.5 1.44
4 12 -5 0.2 1.29
4 12 -4 99.89 5.57
4 12 -3 5.35 1.55
4 12 -3 5.31 1.44
4 12 -2 11.61 1.89
4 12 -2 6.46 1.44
4 12 -2 10.19 1.7
4 12 -1 11.34 1.83
4 12 -1 7.75 1.59
4 12 -1 6.87 1.48
4 12 0 7.35 1.54
4 12 0 8.67 1.68
4 12 1 17.2 2.14
4 12 1 14.55 1.91
-4 12 -1 15.08 1.99
-4 12 -2 7.62 1.56
4 12 2 7.51 1.66
-4 12 -3 78.37 4.54
4 12 3 68.07 4.31
4 12 3 69.44 4.41
-4 12 -4 70.75 4.34
4 12 4 64.74 4.2
4 12 4 70.34 4.38
-4 12 -5 0.4 1
4 12 5 1.58 1.09
-4 12 -6 113.91 6.06
4 12 6 121.94 6.21
-4 12 -7 1.73 1.02
4 12 7 1.79 1.12
-4 12 -8 1.7 1.04
4 12 8 1.38 1.09
-4 12 -9 51.19 3.45
4 12 9 45.31 3.36
4 12 10 0.19 0.96
4 12 11 0.18 0.99
4 12 11 0.68 1.15
4 12 12 0.35 0.96
4 12 12 -0.96 1.19
4 12 13 11.07 1.65
4 12 13 11.18 1.62
4 12 14 50.21 3.12
4 12 14 49.96 3.28
4 12 15 4.31 1.19
4 12 15 4.08 1.09
4 12 16 24.69 2.04
4 12 16 20.25 1.67
-4 12 -17 9.77 1.72
-4 12 -18 5.29 1.21
-4 12 -19 0.56 1.04
-4 12 -20 1.59 0.65
4 13 -17 5.45 1
4 13 -17 5.18 1.08
4 13 -16 0.69 0.84
4 13 -16 -0.09 0.86
4 13 -15 5.26 1.33
4 13 -15 4.84 1.37
4 13 -14 11.91 1.52
4 13 -14 12.32 1.74
4 13 -13 7.43 1.31
4 13 -13 4.38 1.44
4 13 -12 67.95 3.77
4 13 -12 67.51 3.96
4 13 -11 13.87 1.71
4 13 -11 10.79 1.79
4 13 -10 85.93 4.74
4 13 -10 102.19 5.15
4 13 -9 1.55 1.41
4 13 -9 0.6 1.2
-4 13 9 1.23 1.03
4 13 -8 5.3 1.54
4 13 -8 7.39 1.5
-4 13 8 4.63 1.35
4 13 -7 47.88 3.39
4 13 -7 45.11 3.15
-4 13 7 48.86 3.32
4 13 -6 14.58 1.93
4 13 -5 4.79 1.4
4 13 -4 28.15 2.52
4 13 -4 27.1 2.41
4 13 -3 102.34 5.36
4 13 -3 110.19 5.52
-4 13 2 68.48 4.24
4 13 -2 66.69 4.08
-4 13 1 -0.74 1.34
4 13 -1 1.73 1.32
-4 13 0 45 3.26
4 13 0 39.27 3.1
-4 13 -1 9.64 1.74
4 13 1 12.94 1.98
-4 13 -2 39.51 3.06
-4 13 -3 4.77 1.33
-4 13 -4 -0.72 1.06
-4 13 -5 36.83 2.87
-4 13 -6 10.26 1.6
4 13 7 0.69 0.98
-4 13 -7 0.51 0.93
-4 13 -8 4.76 1.28
-4 13 -8 4.05 1.32
4 13 8 3.38 1.12
-4 13 -9 0.15 1.2
4 13 9 0.8 1.14
4 13 9 0.66 1.01
-4 13 -10 18.59 2.07
4 13 10 19.76 2.04
4 13 10 24.43 2.18
-4 13 -11 -0.15 1.14
4 13 11 0.6 0.91
4 13 11 0.7 1.06
4 13 12 33.58 2.42
4 13 12 35.06 2.5
-4 13 -13 -0.38 1.18
4 13 13 -1.03 0.95
4 13 13 -0.34 0.94
-4 13 -14 1.75 1.34
4 13 14 3.75 1.12
4 13 14 1.71 1.03
-4 13 -15 -0.52 1.13
4 13 15 0.52 0.94
-4 13 -16 25.45 1.93
-4 13 -17 2 1.01
4 14 -15 18.97 1.37
4 14 -14 7.05 1.28
4 14 -13 -0.37 0.96
4 14 -13 0.52 0.8
4 14 -12 10.25 1.5
4 14 -12 9.7 1.31
4 14 -11 2.39 1.52
4 14 -11 0.94 1.14
4 14 -10 14.68 1.83
4 14 -10 14.76 1.55
4 14 -9 3.22 1.36
4 14 -9 3.75 1.08
-4 14 9 2.75 0.95
4 14 -8 35.61 2.38
-4 14 8 28.42 2.18
4 14 -8 30.41 2.45
-4 14 7 5.06 1.31
4 14 -7 4.98 1.18
4 14 -7 5.08 1.37
4 14 -6 3.6 1.31
-4 14 6 5.36 1.31
4 14 -5 12.59 1.65
-4 14 5 10.58 1.59
-4 14 5 12.7 1.7
-4 14 4 127.25 6.02
4 14 -4 126.31 5.87
-4 14 4 118.59 5.91
4 14 -3 1.39 1.04
4 14 -3 1.07 1.11
-4 14 3 -0.77 1.43
4 14 -2 41.24 2.86
-4 14 2 50.18 3.24
4 14 -2 45.62 2.94
4 14 -1 11.3 1.58
4 14 -1 9.57 1.44
-4 14 1 10.65 1.74
4 14 0 6.17 1.43
-4 14 0 4.08 1.32
4 14 1 0.92 1.14
-4 14 -1 -1.41 1.38
-4 14 -2 122.33 5.99
-4 14 -3 106.01 5.35
4 14 4 6.77 1.41
-4 14 -4 5.97 1.35
4 14 5 25.77 2.34
-4 14 -5 31.84 2.43
4 14 6 12.27 1.7
-4 14 -6 10.85 1.52
4 14 7 3.08 1.32
4 14 8 8.35 1.48
4 14 9 3.21 1.23
-4 14 -9 1.45 0.98
4 14 10 3.51 1.28
-4 14 -10 2.63 1.08
4 14 11 8.49 1.46
-4 14 -11 7.99 1.43
4 14 12 7.21 1.15
-4 14 -12 4.23 1.01
-4 14 -13 1.22 0.81
-4 14 -14 25.92 1.66
4 15 -11 47.63 2.38
4 15 -10 30.19 1.9
4 15 -9 4.93 0.99
4 15 -8 1.05 0.9
4 15 -7 10.54 1.28
4 15 -6 23.3 1.86
-4 15 6 24.5 1.88
4 15 -5 7.09 1.33
-4 15 5 8.72 1.52
4 15 -4 -0.25 0.97
-4 15 4 -0.42 1.3
4 15 -3 3.69 1.02
-4 15 3 3.71 1.32
-4 15 2 8.89 1.53
-4 15 2 8.25 1.45
-4 15 1 3.12 1.25
-4 15 1 0.23 1.09
4 15 -1 2.7 0.96
-4 15 0 3.89 1.34
4 15 0 3.73 1.12
4 15 1 31.02 2.34
-4 15 -1 36.15 2.45
-4 15 -2 11.58 1.57
4 15 2 16.98 1.76
4 15 3 16.73 1.81
4 15 4 4.85 1.43
4 15 5 6.01 1.35
4 15 6 0.31 1
4 15 7 16 1.55
4 15 8 0.09 0.81
4 15 9 16.18 1.44
5 0 -29 -0.68 0.91
5 0 -28 0.52 0.96
5 0 -27 0.11 0.97
5 0 -27 -0.32 1.24
5 0 -26 0.53 0.88
5 0 -26 -0.26 1.11
5 0 -25 4.14 1.19
5 0 -25 7.53 1.66
5 0 -24 0.17 0.93
5 0 -23 77.45 4.6
5 0 -23 82.97 4.75
5 0 -22 -0.77 1.09
5 0 -22 0.93 1.56
5 0 -21 55.85 3.89
5 0 -21 61.56 4.1
5 0 -21 58.67 3.76
5 0 -21 65.9 4.04
5 0 -20 1.17 1.47
5 0 -20 -0.18 1.02
5 0 -20 -0.21 0.96
5 0 -20 -0.6 1.08
5 0 -19 223.93 10.47
5 0 -19 248.77 10.62
5 0 -19 247.77 10.41
5 0 -18 -0.57 1.42
5 0 -18 0.19 1.01
5 0 -18 -0.2 0.88
5 0 -18 -0.34 0.99
5 0 -18 -0.37 1.05
5 0 -17 51.9 3.46
5 0 -17 49.09 3.4
5 0 -17 50.85 3.44
5 0 -17 53.54 3.63
5 0 -17 49.13 3.3
5 0 -16 0.17 1.13
5 0 -16 0.17 1.06
5 0 -16 -0.36 1.07
5 0 -16 0.32 0.83
5 0 -16 0.84 1.06
5 0 -15 421.4 16.41
5 0 -15 419.97 16.48
5 0 -15 413.04 16.24
5 0 -15 413.43 16.46
5 0 -15 413.38 16.5
5 0 -14 0.43 0.84
5 0 -14 -0.45 0.91
5 0 -14 -0.64 0.88
5 0 -14 0.14 0.79
5 0 -14 -0.63 1.01
5 0 -14 0.16 0.97
5 0 -14 -0.77 0.9
5 0 -13 362.81 14.3
5 0 -13 357.69 14.44
5 0 -13 381.91 14.47
5 0 -13 350.19 14.19
5 0 -13 376.23 14.49
5 0 -12 2.17 0.94
5 0 -12 -0.38 0.65
5 0 -12 0.42 0.78
5 0 -12 1.11 0.79
5 0 -11 789.28 28.91
5 0 -11 767.33 28.87
5 0 -11 790.86 28.94
5 0 -10 0.84 0.81
5 0 -10 -0.49 0.85
5 0 -9 19.74 1.67
5 0 -9 22.59 1.76
5 0 -8 -0.32 0.72
5 0 -7 0.61 0.65
5 0 -6 -0.19 0.69
5 0 -6 -0.1 0.64
5 0 -5 147.66 6.4
5 0 -5 163.05 6.52
5 0 -4 -0.19 0.64
5 0 -4 -0.09 0.62
5 0 -4 -0.18 0.64
5 0 -3 198.23 7.83
5 0 -3 185 7.76
5 0 -3 195.53 7.75
5 0 -2 1.56 0.79
5 0 -1 893.04 32.6
5 0 -1 913.31 32.71
5 0 0 -0.51 0.89
-5 0 0 -0.15 0.42
-5 0 -1 786.33 27.68
5 0 1 757.35 28.05
5 0 1 766.21 27.89
5 0 2 0.1 0.74
-5 0 -2 0.29 0.46
5 0 2 -0.09 0.74
5 0 2 -0.07 0.56
5 0 3 214.29 8.74
-5 0 -3 216.53 8.34
5 0 3 220.32 8.64
5 0 3 216.63 8.52
5 0 4 -0.11 0.74
-5 0 -4 -0.07 0.5
5 0 4 -0.56 0.8
5 0 4 -0.26 0.59
5 0 5 835.77 30.81
-5 0 -5 834.27 30.44
5 0 5 862.87 30.71
5 0 5 841.78 30.61
-5 0 -6 0.09 0.53
5 0 6 0.2 0.59
5 0 6 -0.46 0.72
-5 0 -7 87.46 4.11
5 0 7 90.13 4.39
-5 0 -8 0.1 0.57
5 0 8 0.75 0.72
5 0 9 524.66 19.9
5 0 10 -0.27 0.8
-5 0 -11 1.4 0.84
5 0 11 1.44 0.87
5 0 12 0.15 0.87
-5 0 -12 -0.15 0.77
-5 0 -13 96.41 5.07
-5 0 -13 106.52 5.11
5 0 13 97.79 5.09
5 0 14 -0.16 0.91
-5 0 -14 -0.17 0.95
-5 0 -14 0.61 1.11
5 0 15 137.27 6.68
-5 0 -15 137.13 6.63
-5 0 -15 148.91 6.93
-5 0 -16 0.98 1.03
-5 0 -16 -0.17 1.17
-5 0 -17 233.3 10.31
-5 0 -17 225.64 9.94
-5 0 -18 0.86 1.04
-5 0 -18 -0.18 1.27
-5 0 -19 36.5 3.1
-5 0 -20 0.88 1.05
-5 0 -20 1.82 1.1
-5 0 -21 47.93 3.34
-5 0 -22 0.18 0.98
-5 0 -23 18.26 2
-5 0 -24 -0.94 1
-5 0 -25 0.14 0.97
5 0 26 -1.04 1.12
-5 0 -26 -0.55 0.95
-5 0 -26 -1.12 0.92
-5 0 -27 132.34 5.86
-5 0 -27 130.3 5.98
5 0 28 -0.35 0.84
-5 0 -28 -0.67 0.68
5 1 -29 5.79 0.96
5 1 -28 19.08 1.63
5 -1 -28 16.28 1.57
5 1 -27 76.42 3.86
5 -1 -27 73.85 3.79
5 1 -27 68.99 3.74
5 1 -26 33.23 2.41
5 -1 -26 30.32 2.36
5 -1 -26 26.95 2.2
5 1 -26 28.65 2.24
5 -1 -25 98.7 4.89
5 1 -25 98.31 4.86
5 1 -25 85.24 4.69
5 -1 -25 85.47 4.68
5 1 -24 39.81 2.9
5 -1 -24 38.03 2.83
5 -1 -23 30.8 2.56
5 -1 -23 27.58 2.48
5 1 -23 24.53 2.4
5 -1 -23 30.04 2.78
5 1 -23 29.04 2.76
5 1 -22 13.11 1.85
5 -1 -22 16.71 1.99
5 -1 -22 17.45 2.3
5 1 -22 20.7 2.38
5 1 -21 28.93 2.57
5 -1 -21 23.44 2.37
5 1 -21 28.8 2.8
5 -1 -21 29.5 2.82
5 -1 -21 29.24 2.51
5 -1 -21 22.9 2.4
5 1 -21 20.15 2.35
5 -1 -20 12.5 1.74
5 1 -20 10.91 1.65
5 1 -20 9.78 1.74
5 -1 -20 12.4 1.84
5 1 -20 12.94 2.21
5 -1 -20 10.47 2.13
5 1 -20 11.17 1.78
5 -1 -20 13.47 1.9
5 -1 -19 136.43 6.93
5 1 -19 140.67 7
5 -1 -19 142.59 6.94
5 1 -19 136.14 6.69
5 -1 -19 152.78 6.92
5 1 -19 135.16 6.93
5 -1 -19 135.55 6.9
5 -1 -18 18.95 2.05
5 1 -18 14.96 1.83
5 1 -18 14.77 1.95
5 -1 -18 18.22 2.11
5 -1 -18 18.61 2.07
5 -1 -18 20.43 2.34
5 1 -18 17.33 2.21
5 1 -18 16.89 2.11
5 -1 -18 18.87 2.11
5 1 -17 18.31 1.94
5 -1 -17 14.54 1.82
5 1 -17 18.86 2.1
5 -1 -17 18.7 2.02
5 1 -17 16.02 1.98
5 -1 -17 17.65 2
5 1 -17 20.71 2.09
5 -1 -17 20.31 2.3
5 1 -17 16.58 2.12
5 -1 -17 20.08 2.1
5 -1 -16 0.34 0.9
5 1 -16 0.18 1.12
5 -1 -16 -0.72 1.16
5 1 -16 -0.16 0.82
5 -1 -16 1.45 0.99
5 1 -16 -0.53 1.05
5 -1 -16 -0.17 1.08
5 -1 -16 0.51 0.94
5 1 -16 -0.17 1.03
5 1 -16 -0.87 1.16
5 -1 -16 0.18 1.14
5 -1 -15 152.44 6.95
5 -1 -15 147.9 6.95
5 1 -15 147.21 6.95
5 -1 -15 144.36 6.96
5 1 -15 143.93 6.94
5 1 -15 150.61 6.79
5 -1 -15 150.83 6.87
5 -1 -15 149.79 6.96
5 1 -15 150.71 6.94
5 1 -15 151.84 7.05
5 -1 -15 147.6 7.01
5 -1 -14 170.86 7.57
5 -1 -14 178.44 7.7
5 1 -14 158.91 7.59
5 -1 -14 164.52 7.64
5 1 -14 162.74 7.62
5 1 -14 163.47 7.39
5 1 -14 167.3 7.64
5 -1 -14 181.49 7.75
5 1 -14 175.84 7.62
5 -1 -14 172.86 7.63
5 1 -14 177.66 7.76
5 -1 -14 171.49 7.69
5 -1 -13 86.57 4.59
5 -1 -13 96.71 4.76
5 1 -13 92.58 4.72
5 -1 -13 88.15 4.72
5 1 -13 92.82 4.75
5 1 -13 92.55 4.55
5 -1 -13 88.37 4.63
5 -1 -13 84.22 4.67
5 1 -13 96.3 4.8
5 1 -13 97.37 4.8
5 -1 -13 96.51 4.76
5 1 -12 2.67 0.8
5 -1 -12 3.96 0.96
5 -1 -12 4.9 1.09
5 1 -12 3.9 1.03
5 1 -12 4.62 1.07
5 -1 -12 5.18 1.1
5 -1 -12 6.03 1.17
5 1 -12 6.28 1.17
5 -1 -11 1.23 0.76
5 1 -11 -0.39 0.73
5 -1 -11 0.78 0.74
5 1 -11 -0.13 0.78
5 -1 -11 0.51 0.77
5 -1 -11 0.4 0.75
5 1 -11 0.52 0.76
5 -1 -11 -0.38 0.66
5 1 -10 112.26 5.47
5 -1 -10 118.79 5.54
5 -1 -10 118.95 5.51
5 1 -10 131.95 5.6
5 1 -9 122.08 5.47
5 -1 -9 115.39 5.4
5 1 -9 122.92 5.45
5 -1 -9 122.5 5.46
5 -1 -8 45.51 2.61
5 1 -8 40.71 2.5
5 1 -7 214.71 8.85
5 -1 -7 226.65 8.92
5 1 -6 0.19 0.61
5 -1 -6 0.87 0.68
5 -1 -6 0.79 0.71
5 1 -6 0.98 0.67
5 1 -5 22.69 1.69
5 -1 -5 21.99 1.68
5 -1 -5 24.86 1.71
5 1 -5 22.82 1.65
5 1 -4 216.14 8.76
5 1 -4 222.36 8.8
5 -1 -4 218.39 8.8
5 -1 -4 222.37 8.8
5 1 -4 224.65 8.75
5 -1 -4 220.47 8.75
5 -1 -3 228.35 8.82
5 1 -3 213.7 8.73
5 -1 -3 212.04 8.85
5 -1 -3 222.15 8.82
5 1 -3 225.56 8.83
5 1 -3 228.67 8.89
5 1 -2 129.7 5.54
5 -1 -2 124.74 5.52
5 1 -1 0.45 0.75
5 -1 -1 0.73 0.79
5 -1 -1 0.95 0.75
5 1 -1 0.94 0.73
-5 -1 0 3.27 0.44
5 1 0 4.17 0.84
5 -1 0 5.78 0.93
5 1 0 3.59 0.86
-5 -1 -1 0.65 0.36
5 1 1 0.09 0.8
5 -1 1 -0.35 0.8
5 1 1 0.49 0.62
5 -1 1 0.62 0.5
-5 1 -2 169.18 6.68
-5 -1 -2 172.03 6.47
5 1 2 169.41 6.87
5 -1 2 158.33 6.61
5 1 2 173.11 6.93
5 -1 2 176.03 6.94
5 1 2 164.44 6.99
-5 1 -3 280.85 10.75
-5 -1 -3 286.42 10.55
5 -1 3 266.92 10.67
5 1 3 281.17 10.92
5 1 3 302.24 11
5 -1 3 290.47 10.97
5 1 3 276.57 11.05
-5 1 -4 160.38 6.35
-5 -1 -4 153.77 6.15
5 -1 4 150.97 6.26
5 1 4 158.28 6.52
5 1 4 160.05 6.54
5 -1 4 152.99 6.49
5 1 4 150.48 6.57
-5 -1 -5 3.22 0.67
-5 1 -5 4.65 0.79
5 -1 5 3.48 0.75
5 1 5 3.08 0.83
5 1 5 3.51 0.89
5 -1 5 4.78 1.01
5 1 5 4.13 0.96
5 1 6 7.79 1.11
5 1 6 11.91 1.35
5 -1 6 7.62 1.18
-5 1 -6 10.94 1.12
5 -1 7 75.82 4
5 1 7 77.07 4.03
-5 1 -7 86.27 3.94
-5 -1 -8 6.06 0.99
5 1 8 5.01 1.09
5 -1 8 6.48 1.13
5 -1 9 130.44 6.02
5 1 9 132.96 6.06
5 1 10 31.66 2.36
5 -1 10 31.71 2.33
-5 -1 -10 30.17 2.23
-5 1 -10 31.67 2.26
5 -1 11 3.11 0.94
-5 1 -11 3.19 0.97
5 1 11 2.53 0.93
-5 -1 -11 3.7 0.97
5 1 12 194.51 8.49
5 -1 12 198.59 8.45
-5 -1 -12 187.29 8.32
5 1 13 264.94 11.08
5 -1 13 269.03 11
-5 -1 -13 251.52 10.94
-5 1 -13 264.66 11.1
-5 1 -13 269.66 10.95
-5 -1 -13 267.56 10.92
5 1 14 490.67 18.96
5 -1 14 495.45 18.86
-5 1 -14 477.1 18.99
-5 -1 -14 503.11 19.03
-5 1 -14 494 18.79
-5 -1 -14 458.74 18.69
5 -1 15 369.29 14.8
-5 -1 -15 368.67 14.98
-5 1 -15 380.38 15.06
-5 1 -15 366.87 14.76
-5 -1 -15 363.77 14.76
-5 -1 -16 18.91 2.14
-5 -1 -16 19.71 2.17
-5 1 -16 21.74 2.23
-5 1 -16 21.54 2.25
-5 1 -17 45.89 3.3
-5 -1 -17 45.24 3.28
-5 1 -17 45.26 3.35
-5 -1 -17 48.07 3.46
-5 -1 -18 133.44 6.68
-5 1 -18 137.57 6.71
-5 1 -18 139.6 7.01
-5 -1 -18 142.69 7.07
-5 1 -19 10.39 1.75
-5 1 -20 6.89 1.49
-5 1 -20 5.26 1.4
-5 -1 -20 4.36 1.27
-5 1 -21 3.75 1.3
-5 -1 -21 6.45 1.45
-5 1 -22 0.35 1.15
-5 -1 -22 -1.74 1.26
-5 1 -23 115.57 5.86
-5 -1 -23 122.52 5.93
-5 1 -24 10.46 1.56
-5 -1 -24 13.62 1.71
-5 1 -25 59.89 3.4
-5 1 -25 62.77 3.52
-5 -1 -25 51.93 3.33
-5 1 -26 44.12 2.67
-5 -1 -26 40.59 2.72
-5 1 -26 41.79 2.71
5 1 26 44.74 2.85
5 -1 26 45.24 2.88
-5 -1 -27 1.14 0.96
5 -1 27 1.94 1.25
5 1 27 2.54 1.2
-5 1 -27 -0.26 0.94
-5 1 -27 0.31 0.99
-5 -1 -27 1.03 0.95
-5 -1 -28 0.85 0.7
-5 1 -28 1.84 0.71
5 1 28 0.92 0.87
5 -1 28 1.37 0.87
5 -2 -28 11.6 1.24
5 2 -28 12.24 1.29
5 2 -27 4.02 1.18
5 -2 -27 2.66 1.14
5 2 -27 4.85 1.05
5 -2 -27 1.71 0.89
5 -2 -26 -1.67 1.2
5 2 -26 -0.47 1.2
5 2 -26 -0.13 0.93
5 -2 -26 0.24 0.92
5 -2 -25 0.14 1.11
5 2 -25 2.9 1.31
5 2 -25 1.46 0.95
5 -2 -25 0.57 0.87
5 -2 -24 11.61 1.6
5 2 -24 12.47 1.66
5 -2 -24 12.41 1.66
5 -2 -23 14.84 2.03
5 2 -23 14.37 2.1
5 2 -23 11.62 1.65
5 -2 -23 7.97 1.41
5 -2 -23 10.51 1.71
5 -2 -22 45.62 3.39
5 2 -22 45.4 3.41
5 2 -22 48.64 3.33
5 -2 -22 43.13 3.13
5 -2 -21 18.97 2.29
5 2 -21 19.92 2.49
5 2 -21 16.43 2.01
5 -2 -21 19.57 2.16
5 -2 -21 17.33 2.05
5 -2 -20 30.81 2.62
5 2 -20 25.73 2.51
5 2 -20 31.68 2.85
5 -2 -20 28.52 2.76
5 -2 -20 29.61 2.62
5 2 -20 25.19 2.47
5 -2 -20 27.69 2.59
5 -2 -20 26.56 2.46
5 -2 -19 40.74 3.37
5 2 -19 44.36 3.38
5 -2 -19 47.26 3.28
5 2 -19 46.79 3.43
5 -2 -19 43.46 3.28
5 -2 -19 49.53 3.41
5 -2 -18 13.9 1.82
5 2 -18 10.09 1.75
5 -2 -18 10.84 1.74
5 -2 -18 12.52 1.73
5 2 -18 12.65 1.81
5 -2 -18 12.75 1.76
5 2 -18 10.81 2.03
5 -2 -18 8.84 1.94
5 -2 -17 1.98 1.17
5 2 -17 1.78 0.98
5 -2 -17 2.25 1.12
5 -2 -17 -0.18 1.01
5 2 -17 1.71 1.08
5 -2 -17 0.56 1.04
5 2 -17 0.92 0.95
5 -2 -17 1.99 1.04
5 -2 -17 1.1 1.6
5 2 -17 0.18 1.51
5 -2 -16 201.94 9.11
5 -2 -16 209.73 9.26
5 2 -16 218.3 9.3
5 -2 -16 205.54 9.12
5 2 -16 222.19 9.31
5 -2 -16 202.64 9.1
5 2 -16 200.62 9.19
5 -2 -16 216.46 9.24
5 2 -16 197.76 8.89
5 2 -15 48.06 3.22
5 -2 -15 55.35 3.43
5 2 -15 50.47 3.18
5 2 -15 49.52 3.32
5 -2 -15 51.01 3.32
5 -2 -15 50.63 3.43
5 2 -15 57.96 3.56
5 2 -15 49.25 3.38
5 -2 -15 51.96 3.36
5 -2 -15 50.91 3.32
5 2 -14 5.78 1.2
5 -2 -14 3.89 1.11
5 2 -14 5.96 1.26
5 -2 -14 4.11 1.15
5 -2 -14 3.92 1.05
5 2 -14 5.01 1.02
5 2 -14 6.01 1.27
5 -2 -14 3.31 1.04
5 2 -14 5.83 1.18
5 2 -14 4.5 1.13
5 -2 -14 3.04 1.06
5 2 -13 279.58 11.37
5 -2 -13 262.54 11.29
5 2 -13 281.61 11.11
5 -2 -13 263.1 11.27
5 2 -13 272.17 11.32
5 -2 -13 282.66 11.38
5 2 -13 280.27 11.35
5 -2 -13 288.64 11.4
5 2 -13 268.65 11.34
5 -2 -13 289.61 11.43
5 -2 -13 273.66 11.31
5 -2 -12 312.43 12.84
5 2 -12 333.06 12.91
5 -2 -12 307.89 12.8
5 -2 -12 311.86 12.83
5 -2 -12 332.2 12.86
5 2 -12 333.35 12.85
5 2 -12 318.43 12.83
5 -2 -12 327.07 12.89
5 -2 -11 4.66 1.08
5 2 -11 4.35 1.05
5 -2 -11 4.33 0.97
5 2 -11 4.75 1.09
5 -2 -11 5.95 1.14
5 -2 -11 5.07 1.09
5 2 -11 4.57 1.05
5 -2 -11 4.08 1.02
5 2 -10 29.45 2.14
5 -2 -10 28.87 2.12
5 -2 -10 29.74 2.12
5 -2 -10 28.54 2.11
5 2 -10 24.54 2
5 2 -10 21.84 1.92
5 -2 -10 31.32 2.2
5 2 -9 296.94 12.14
5 -2 -9 323.49 12.24
5 2 -9 307.83 12.16
5 -2 -9 316.17 12.2
5 2 -8 17.06 1.57
5 -2 -8 19.08 1.64
5 -2 -7 99.94 4.71
5 2 -7 105.5 4.74
5 -2 -6 176.07 7.52
5 2 -6 182.34 7.55
5 2 -6 182.18 7.52
5 -2 -6 194.88 7.6
5 -2 -5 21.04 1.64
5 2 -5 18.39 1.59
5 -2 -5 23.18 1.67
5 2 -5 20.88 1.6
5 2 -4 33.25 2.14
5 2 -4 34.5 2.18
5 -2 -4 36.43 2.24
5 -2 -4 35.72 2.16
5 2 -4 36.87 2.18
5 -2 -4 34.21 2.14
5 -2 -3 403.86 15.48
5 2 -3 409.92 15.47
5 -2 -3 413.25 15.53
5 2 -3 419.72 15.51
5 -2 -2 188.26 7.55
5 2 -2 179.78 7.49
5 2 -2 194.2 7.63
5 -2 -2 186.18 7.64
5 -2 -1 365.71 13.97
5 2 -1 361.91 13.93
5 2 -1 390.04 14.08
5 -2 -1 366.3 14.08
5 -2 0 215.9 8.59
5 2 0 216.7 8.59
5 2 0 216.4 8.63
5 2 1 55.41 3.08
5 -2 1 54.84 3
5 2 1 58.01 3.01
5 2 2 217.19 8.27
5 -2 2 195.76 7.73
5 2 2 200.34 8.25
5 2 2 207.93 8.14
5 -2 2 203.18 8.14
5 2 3 41.24 2.4
5 -2 3 37.02 1.98
5 2 3 36.96 2.39
-5 -2 -3 42.08 2.03
5 -2 3 41.58 2.37
5 2 3 39.66 2.35
5 -2 4 563.22 22.03
5 2 4 620.21 22.57
5 2 4 603.57 22.6
-5 2 -4 612.74 22.35
-5 -2 -4 620.68 22.09
5 2 4 637.15 22.47
5 -2 4 628.49 22.44
5 -2 5 57.91 2.87
5 2 5 58.43 3.25
5 2 5 60.63 3.3
-5 2 -5 57.97 3.05
-5 -2 -5 58.85 2.89
5 2 5 67.46 3.27
5 -2 5 64.87 3.21
-5 -2 -6 7.68 0.92
5 2 6 8.37 1.26
-5 2 -6 7.63 1.04
5 2 7 164.75 7.22
-5 -2 -7 167.4 6.86
5 -2 8 18.32 1.77
5 2 8 17.11 1.73
-5 -2 -8 19.31 1.57
5 2 8 20.55 1.88
5 2 9 465.48 17.49
5 -2 9 430.64 17.28
-5 2 -9 460.52 17.27
5 -2 10 228.03 9.36
5 2 10 225.3 9.46
-5 -2 -10 219.86 9.16
-5 2 -10 218.37 9.25
5 -2 11 216.93 9.07
5 2 11 217.27 9.2
5 2 11 204.11 8.83
-5 -2 -11 212.04 8.94
-5 2 -11 215.39 9.05
5 2 12 325.65 13.26
5 -2 12 318.79 13.06
5 2 12 348.67 13
-5 2 -12 325.07 13.17
-5 -2 -12 326.91 13.11
-5 -2 -12 325.63 12.99
-5 2 -12 311.51 12.94
5 -2 13 -0.15 0.85
5 2 13 0.54 0.92
-5 2 -13 -0.33 0.82
-5 2 -13 0.44 1.05
-5 -2 -13 -0.73 1
-5 -2 -13 -0.32 0.79
5 -2 14 1.26 0.93
-5 2 -14 -0.15 1.12
-5 -2 -14 -0.31 1.08
-5 2 -14 -0.18 0.97
-5 -2 -14 -0.17 0.84
-5 2 -15 6.56 1.56
-5 -2 -15 5.76 1.45
-5 2 -15 8.57 1.53
-5 -2 -15 9.62 1.55
-5 -2 -16 47.11 3.18
-5 2 -16 46.41 3.24
-5 -2 -16 42.34 3.28
-5 2 -16 48.44 3.47
-5 2 -17 5.85 1.53
-5 -2 -17 8.1 1.54
-5 2 -17 9.2 1.57
-5 2 -18 4.97 1.37
-5 2 -19 6.41 1.48
-5 2 -20 56.67 3.61
-5 -2 -20 51.47 3.52
-5 2 -20 53.62 3.84
-5 2 -21 49.39 3.34
-5 -2 -21 48.16 3.35
-5 -2 -22 57.77 3.73
-5 2 -22 62.77 3.79
-5 2 -23 -0.31 1.16
-5 2 -23 -0.16 1.06
-5 -2 -23 -0.81 1.07
-5 2 -24 0.42 1
-5 2 -24 1.78 1.02
-5 -2 -24 0.6 0.97
-5 2 -25 -0.87 0.97
5 -2 25 0.98 1.1
5 2 25 0.96 1.03
-5 2 -25 0.27 0.92
-5 -2 -25 -0.13 0.96
-5 2 -26 22.98 1.91
-5 -2 -26 21.98 1.9
5 2 26 25.42 2.06
5 -2 26 22.91 2.05
-5 2 -26 23.62 1.86
5 2 27 -0.88 1.22
5 -2 27 1.01 1.21
-5 2 -27 0.25 0.99
5 2 28 24.65 1.68
5 -2 28 27.15 1.73
5 -3 -28 30.81 1.78
5 3 -28 29.51 1.78
5 3 -27 7.51 1.31
5 -3 -27 8.76 1.43
5 -3 -26 12.17 1.52
5 3 -26 11.52 1.46
5 3 -26 12.36 1.42
5 -3 -26 9.36 1.3
5 -3 -25 -0.13 0.93
5 3 -25 0.4 0.86
5 -3 -25 1.16 0.87
5 -3 -25 1.15 1.16
5 3 -25 -1.13 1.14
5 3 -24 3.69 1.11
5 -3 -24 1.61 0.96
5 -3 -24 4.71 1.21
5 -3 -24 5.54 1.43
5 3 -24 4.46 1.4
5 -3 -23 2.91 1.19
5 3 -23 5.93 1.3
5 -3 -23 4.85 1.21
5 -3 -22 8.64 1.75
5 3 -22 5.96 1.68
5 3 -22 5.09 1.23
5 -3 -22 6.24 1.35
5 3 -21 15.74 1.98
5 -3 -21 18.3 2.08
5 -3 -21 21.12 2.21
5 -3 -21 20.63 2.35
5 -3 -20 168.53 7.63
5 3 -20 173.39 7.68
5 3 -20 142.64 7.35
5 -3 -20 159.26 7.47
5 -3 -20 169.69 7.59
5 3 -20 152.13 7.52
5 -3 -20 139.72 7.33
5 -3 -20 155.74 7.46
5 -3 -19 53.64 3.75
5 3 -19 59.62 3.79
5 3 -19 56.93 3.7
5 -3 -19 49.34 3.51
5 -3 -19 51.99 3.55
5 3 -19 60.75 3.82
5 -3 -19 46.91 3.49
5 -3 -19 48.53 3.51
5 -3 -18 104.01 5.66
5 3 -18 105.96 5.73
5 -3 -18 111.72 5.87
5 3 -18 111.53 5.82
5 -3 -18 115.48 5.81
5 -3 -18 113.16 5.8
5 -3 -18 108.16 5.73
5 -3 -17 2.37 1.13
5 3 -17 -0.36 1.44
5 -3 -17 0.54 1.5
5 3 -17 1.84 1.04
5 -3 -17 1.61 1.02
5 3 -17 1.89 1.12
5 -3 -17 0.18 1.07
5 -3 -17 1.68 1.03
5 -3 -16 8.09 1.49
5 3 -16 8.45 1.66
5 -3 -16 10.86 1.76
5 3 -16 7.32 1.3
5 -3 -16 8.47 1.49
5 3 -16 8.32 1.46
5 -3 -16 6 1.31
5 3 -16 8.98 1.58
5 -3 -16 8.25 1.45
5 3 -15 74.78 3.99
5 -3 -15 73.23 4.24
5 3 -15 77.01 4.24
5 -3 -15 67.68 4.08
5 -3 -15 66.9 4.13
5 3 -15 78.95 4.31
5 -3 -15 65.16 4.1
5 3 -15 72.37 4.16
5 -3 -15 75.19 4.2
5 3 -14 138.16 6.33
5 3 -14 140.39 6.61
5 -3 -14 149.56 6.65
5 -3 -14 134.16 6.57
5 -3 -14 146.73 6.67
5 3 -14 139.06 6.57
5 -3 -14 136.08 6.57
5 3 -14 135.21 6.55
5 -3 -14 137.26 6.51
5 -3 -13 106.41 5.33
5 3 -13 103.67 5.23
5 3 -13 101.6 5.01
5 -3 -13 101.35 5.26
5 3 -13 100.44 5.18
5 -3 -13 108.53 5.32
5 3 -13 106.62 5.26
5 -3 -13 108.32 5.26
5 -3 -13 108.58 5.24
5 3 -13 108.35 5.27
5 3 -12 27.9 2.19
5 -3 -12 28.49 2.18
5 -3 -12 24.62 2.11
5 -3 -12 23.22 2.02
5 3 -12 22.9 2
5 3 -12 24.74 2.08
5 -3 -12 25.77 2.07
5 -3 -12 24.67 2.12
5 3 -12 22.91 1.91
5 -3 -11 16.1 1.7
5 3 -11 18.63 1.62
5 3 -11 16.51 1.62
5 -3 -11 16 1.67
5 -3 -11 17.93 1.76
5 3 -11 15.92 1.61
5 3 -11 15.47 1.59
5 -3 -11 16.93 1.65
5 3 -10 20.81 1.78
5 -3 -10 19.11 1.74
5 3 -10 19.52 1.77
5 -3 -10 16.91 1.7
5 -3 -10 20.18 1.84
5 3 -10 21.08 1.76
5 -3 -10 19.68 1.77
5 -3 -9 0.26 0.72
5 3 -9 0.34 0.65
5 -3 -9 0.35 0.68
5 3 -9 -0.23 0.73
5 -3 -9 -0.59 0.81
5 -3 -8 214.01 8.6
5 3 -8 203.34 8.55
5 -3 -8 214.81 8.64
5 3 -8 206.21 8.55
5 3 -7 18.66 1.53
5 -3 -7 16.79 1.49
5 3 -6 4.57 0.86
5 -3 -6 6.53 1
5 3 -5 39.76 2.38
5 -3 -5 41.18 2.41
5 3 -5 37.82 2.38
5 -3 -5 46.5 2.53
5 -3 -4 70.52 3.41
5 3 -4 70.41 3.39
5 3 -4 65.64 3.37
5 3 -4 67.57 3.41
5 -3 -4 69.1 3.48
5 -3 -3 0.29 0.7
5 3 -3 1.03 0.62
5 3 -3 -0.38 0.61
5 -3 -3 0.19 0.63
5 3 -2 8.35 1.05
5 -3 -2 9.51 1.13
5 -3 -2 8.47 1.15
5 -3 -2 7.37 0.99
5 3 -2 10.01 1.15
5 3 -2 7.02 0.99
5 -3 -1 32.16 2
5 3 -1 30.6 1.98
5 -3 0 22.1 1.63
5 3 0 21.5 1.63
5 3 0 17.84 1.6
5 3 0 21.67 1.7
5 3 1 196.13 7.75
5 3 1 185.51 7.5
5 -3 1 184.22 7.5
5 3 1 179.53 7.64
5 3 2 290.66 11.17
5 -3 2 277.59 10.92
5 3 2 291.16 10.95
5 3 2 273.06 11.12
5 3 3 23.7 1.83
5 3 3 24.1 1.77
5 -3 3 22.68 1.74
5 3 3 27.8 1.97
5 3 4 860.66 30.69
5 -3 4 840.27 30.66
5 3 4 827.3 30.93
5 3 5 336.53 13.23
-5 -3 -6 229.76 8.98
5 3 6 231.67 9.56
-5 3 -7 11.18 1.29
-5 -3 -7 11.05 1.13
5 3 7 11.53 1.45
5 3 7 9.59 1.39
5 3 8 94.9 5.06
-5 -3 -8 105.5 4.72
-5 3 -8 105.17 4.94
5 3 8 104.45 5.13
-5 3 -9 147.17 6.48
5 3 9 141.09 6.58
5 3 9 135.67 6.59
5 3 9 140.16 6.33
5 3 10 2.66 0.9
5 -3 10 3.01 0.98
5 3 10 2.05 1.09
-5 -3 -10 3.9 1.04
-5 3 -10 2.6 0.97
5 3 10 4.32 1.14
-5 -3 -11 29.85 2.25
-5 3 -11 29.77 2.37
5 -3 11 29.47 2.36
5 3 11 27.53 2.22
5 -3 12 205.5 9.34
-5 3 -12 222.91 9.49
-5 3 -12 205.27 9.14
-5 -3 -12 219.24 9.26
-5 -3 -12 224.9 9.35
5 3 12 240.27 9.37
5 -3 13 232.58 10.25
5 3 13 271.52 10.38
-5 -3 -13 237.41 10.32
-5 3 -13 245.39 10.27
-5 -3 -13 243.57 10.22
-5 3 -13 246.2 10.5
-5 -3 -14 153.35 7.07
-5 3 -14 156.96 7.11
-5 3 -14 155.05 7.36
-5 3 -15 2.15 1.08
-5 3 -15 3.18 1.17
-5 -3 -15 4.45 1.28
-5 -3 -16 19.28 2.13
-5 3 -16 21.28 2.21
-5 3 -16 20.84 2.25
-5 3 -17 4.01 1.32
-5 3 -17 1.02 1.17
-5 -3 -17 0.68 1.16
-5 3 -18 17.52 2.2
-5 3 -19 3.29 1.23
-5 3 -19 3.56 1.23
-5 3 -19 1.74 1.08
-5 -3 -19 3.14 1.35
-5 3 -20 2.63 1.29
-5 3 -20 0.86 1
-5 -3 -20 2.42 1.18
-5 3 -20 2.65 1.17
-5 3 -21 22.25 2.16
-5 -3 -21 26.48 2.36
-5 3 -22 72.59 4.09
-5 -3 -22 66.47 3.99
-5 3 -22 66.86 4.04
-5 3 -23 6.22 1.26
-5 -3 -23 3.67 1.16
-5 3 -23 5.57 1.3
5 3 24 126.85 5.86
5 -3 24 128.39 5.93
-5 3 -24 123.1 5.78
-5 -3 -24 109.54 5.66
-5 3 -24 125.43 5.81
-5 3 -25 1.96 0.95
-5 -3 -25 0.62 0.86
5 3 25 -0.13 0.99
-5 3 -25 0.94 0.92
5 -3 25 0.91 1.05
-5 3 -26 35.36 2.33
5 3 26 38.53 2.45
5 -3 26 36.26 2.45
-5 -3 -26 34.88 2.33
-5 3 -26 34.73 2.28
-5 3 -27 -0.93 0.85
5 -3 27 -0.53 1.02
5 3 27 0.76 0.92
-5 3 -28 0.28 0.82
5 -4 -27 0.13 0.76
5 4 -27 0.85 0.77
5 4 -26 -1.15 0.98
5 -4 -25 2.43 1.11
5 4 -25 3.71 1.11
5 -4 -25 3.2 1.07
5 4 -25 3.04 0.94
5 -4 -25 2.76 0.93
5 4 -24 8.01 1.38
5 -4 -24 5.3 1.32
5 -4 -24 5.42 1.16
5 4 -24 7.4 1.27
5 -4 -24 8.86 1.45
5 4 -23 7.25 1.35
5 -4 -23 5.95 1.28
5 -4 -23 12.57 1.82
5 4 -23 12.78 1.79
5 -4 -23 11.55 1.62
5 4 -22 16.84 1.89
5 -4 -22 16.29 1.88
5 -4 -22 14.53 2.01
5 4 -22 17.69 2.11
5 -4 -22 20.78 2.13
5 4 -21 -0.71 0.9
5 -4 -21 -0.34 0.98
5 4 -21 -0.33 1.39
5 -4 -21 0.51 1.41
5 -4 -20 297.37 12.35
5 4 -20 300.98 12.33
5 -4 -20 304.46 12.48
5 4 -20 292.78 12.37
5 -4 -20 282.2 12.2
5 -4 -20 295.43 12.37
5 4 -19 6.78 1.3
5 -4 -19 9.33 1.6
5 -4 -19 9.23 1.62
5 -4 -19 8.26 1.84
5 4 -19 10.92 1.88
5 4 -19 6.95 1.39
5 -4 -19 5.29 1.32
5 4 -19 7.3 1.41
5 -4 -19 6.02 1.32
5 4 -18 -0.76 1.18
5 -4 -18 -0.73 1.19
5 -4 -18 -0.58 1.12
5 -4 -18 0.72 1.5
5 4 -18 0.18 1.28
5 -4 -18 -0.55 1.11
5 4 -18 1.15 1
5 4 -17 0.33 0.95
5 -4 -17 1.28 1.2
5 -4 -17 0.96 1.05
5 -4 -17 0.53 1.4
5 4 -17 0.52 1.24
5 -4 -17 1.07 0.83
5 4 -17 0.19 0.8
5 4 -17 -0.18 0.93
5 -4 -17 0.7 0.96
5 4 -16 15.18 1.71
5 -4 -16 13.97 1.83
5 -4 -16 14.54 1.88
5 -4 -16 10.56 1.87
5 4 -16 11.85 1.92
5 4 -16 13.26 1.76
5 -4 -16 13.28 1.7
5 4 -16 12.43 1.76
5 -4 -16 13.15 1.73
5 4 -15 0.47 0.89
5 -4 -15 -0.17 1.34
5 4 -15 -0.33 0.9
5 -4 -15 0.16 0.97
5 4 -15 -0.17 0.79
5 -4 -15 0.99 0.9
5 -4 -15 -0.35 1.04
5 -4 -15 1.26 0.99
5 4 -14 189.12 8.12
5 -4 -14 180 8.03
5 4 -14 189.86 8.05
5 -4 -14 175.59 8.04
5 4 -14 179.28 8.05
5 4 -14 177.36 8.08
5 -4 -14 185.34 8.08
5 -4 -14 181.38 8.19
5 -4 -14 173.33 8.13
5 -4 -13 297.39 12.12
5 4 -13 297.81 11.92
5 -4 -13 295.94 11.91
5 4 -13 303.75 11.93
5 4 -13 290.57 11.9
5 -4 -13 274.97 11.81
5 -4 -13 287.12 11.9
5 4 -13 292.1 11.89
5 -4 -12 179.02 7.86
5 4 -12 167.2 7.55
5 -4 -12 184.48 7.71
5 4 -12 178.12 7.65
5 4 -12 168.24 7.58
5 -4 -12 169.48 7.65
5 -4 -12 172.75 7.63
5 4 -12 162.33 7.54
5 4 -12 191.68 7.78
5 -4 -12 173.08 7.67
5 4 -11 174.91 7.61
5 -4 -11 177.3 7.59
5 4 -11 172.12 7.58
5 4 -11 178.15 7.63
5 -4 -11 176.31 7.64
5 -4 -11 166.18 7.73
5 4 -11 175.89 7.58
5 -4 -11 178.18 7.59
5 -4 -10 465.87 16.99
5 4 -10 435.98 16.88
5 4 -10 439.21 16.93
5 -4 -10 431.52 16.94
5 4 -10 430.65 16.87
5 -4 -10 447.41 16.96
5 -4 -10 454.73 17.19
5 4 -10 435.3 16.93
5 -4 -9 -0.6 0.78
5 4 -9 0.12 0.68
5 4 -9 0.35 0.65
5 -4 -9 0.82 0.73
5 4 -9 0.71 0.7
5 -4 -9 -0.37 0.75
5 -4 -9 0.84 0.84
5 4 -9 0.61 0.75
5 -4 -8 109.45 5.34
5 4 -8 111.98 5.12
5 -4 -8 120 5.23
5 -4 -8 114.86 5.21
5 4 -8 110.73 5.14
5 4 -7 0.93 0.69
5 -4 -7 0.96 0.63
5 -4 -7 1.68 0.77
5 -4 -6 13.99 1.37
5 4 -6 15.86 1.4
5 4 -5 198.75 8.09
5 -4 -5 202.61 8.13
5 -4 -5 203.31 8.23
5 4 -5 196.15 8.17
5 -4 -4 14.77 1.4
5 4 -4 15.67 1.44
5 4 -3 14.77 1.35
5 -4 -3 14.46 1.34
5 4 -3 14.43 1.37
5 -4 -3 15.15 1.42
5 4 -3 11.7 1.26
5 -4 -3 14.29 1.33
5 -4 -2 1044.1 37.19
5 4 -2 1024.5 37.14
5 -4 -2 1001.88 37.21
5 4 -2 1056.31 37.24
5 -4 -1 167.53 6.87
5 4 -1 174.1 6.91
5 4 -1 149.1 6.67
5 4 -1 169.88 6.82
5 -4 -1 172.67 6.85
5 4 0 341.06 13.09
5 4 0 342.36 12.9
5 -4 0 331.01 12.84
5 4 1 139.11 6.19
5 -4 1 138.44 5.94
5 4 1 146.76 5.98
5 4 2 25.64 2
5 -4 2 27.01 1.85
5 4 2 27.57 1.9
5 4 3 207.25 8.77
5 -4 3 208.43 8.43
5 4 3 217.05 8.47
-5 4 -4 2.66 0.65
5 4 4 3.24 0.89
5 -4 4 2.48 0.8
5 4 4 2.48 0.97
5 4 4 2.88 1.01
5 4 5 106.64 5.08
-5 4 -5 104.41 4.87
5 4 5 110.42 5.14
-5 4 -5 98.02 4.58
-5 4 -6 347.04 13.75
5 4 6 368.72 14.35
-5 4 -6 377.8 14.12
5 4 7 43.42 2.92
5 4 7 43.68 2.77
-5 4 -7 40.35 2.49
-5 4 -7 43.71 2.76
5 4 8 68.11 4
-5 4 -8 65.78 3.73
5 4 8 73.8 3.86
-5 4 -9 52.88 3.31
5 4 9 61.81 3.45
5 4 9 58.93 3.66
5 4 9 54.2 3.21
5 -4 9 55.21 3.14
-5 4 -10 8.03 1.37
5 4 10 10.62 1.4
5 4 10 8.01 1.47
-5 4 -10 8.5 1.2
5 4 11 17.87 1.81
-5 4 -11 15.88 1.82
5 4 11 16.11 2.09
-5 4 -11 21.91 1.86
5 -4 11 14.87 1.79
-5 4 -11 18.21 1.81
-5 -4 -11 17.44 1.83
-5 4 -12 2.65 1.23
-5 -4 -12 1.52 1.06
-5 4 -12 1.73 0.94
5 4 12 2.16 0.93
-5 4 -12 2.51 0.94
5 -4 12 2.52 1
5 4 12 1.65 1.31
-5 4 -13 95.86 4.97
-5 -4 -13 96.23 4.96
5 4 13 90.38 5.45
-5 4 -13 96.69 4.98
5 -4 13 98.84 5.13
5 4 13 115.84 5.31
-5 4 -13 100.27 5.3
5 4 14 42.73 3.61
5 4 14 63 3.62
-5 4 -14 54.05 3.48
-5 4 -14 54.73 3.66
-5 4 -14 50.24 3.3
-5 -4 -14 54.27 3.41
-5 -4 -15 18.13 2.05
-5 4 -15 20.74 2.15
-5 4 -15 24.62 2.41
-5 4 -15 19.06 2.09
5 4 15 25.26 2.66
-5 4 -16 155.88 7.18
-5 -4 -16 161.78 7.22
-5 4 -16 161.1 7.6
-5 4 -16 160.37 7.31
-5 4 -17 2.81 1.2
-5 4 -17 2.55 1.08
5 4 17 4.47 1.44
-5 4 -18 30.85 2.6
-5 -4 -18 31.12 2.61
-5 4 -18 30.69 2.82
-5 4 -18 31.83 2.65
5 4 18 31.26 3.03
-5 4 -19 0.5 0.94
5 4 19 0.25 1.16
-5 4 -19 -0.43 0.93
-5 4 -19 1.07 1.07
-5 4 -20 40.08 2.92
-5 -4 -20 39 2.94
-5 4 -20 39.55 2.98
-5 4 -21 5.87 1.36
-5 -4 -21 3.51 1.24
-5 4 -22 36.67 2.8
5 4 22 38.44 2.85
5 -4 22 36.51 2.86
-5 4 -22 39.87 2.78
-5 -4 -22 34.64 2.7
5 4 23 26.62 2.4
-5 4 -23 28.75 2.35
5 4 23 28.33 2.3
5 -4 23 28.28 2.37
-5 -4 -23 29.76 2.32
-5 4 -23 25.38 2.17
-5 4 -24 0.25 0.9
-5 -4 -24 -0.25 0.93
5 4 24 0.89 0.97
-5 4 -24 0.13 1.07
5 -4 24 1.82 1.11
5 4 24 0.27 1.01
-5 4 -25 0.32 0.95
-5 -4 -25 0.22 0.95
-5 4 -25 0.65 0.97
5 -4 25 1.23 1.03
5 4 25 2.27 0.99
-5 4 -26 -0.44 1
5 4 26 -0.79 0.93
5 -4 26 -1.09 0.93
-5 4 -27 15.56 1.42
5 -5 -26 4.44 0.85
5 -5 -25 26.6 1.91
5 -5 -25 30.4 2.16
5 -5 -24 0.11 0.94
5 5 -24 0.42 0.87
5 5 -24 -1.13 0.93
5 -5 -24 -1.68 0.93
5 -5 -24 -0.79 0.98
5 -5 -23 41.3 2.86
5 5 -23 43.76 2.75
5 -5 -23 34.4 2.59
5 -5 -23 40.46 2.63
5 5 -23 36.71 2.61
5 -5 -22 8.58 1.55
5 5 -22 8.78 1.44
5 5 -22 8.72 1.43
5 -5 -22 9.43 1.44
5 5 -22 7.13 1.48
5 -5 -22 8.41 1.79
5 -5 -21 13.69 1.89
5 5 -21 11.87 1.7
5 -5 -21 11.88 1.6
5 5 -21 15.63 1.9
5 -5 -21 11.91 1.8
5 5 -21 12.7 1.63
5 5 -20 0.34 0.99
5 -5 -20 0.16 1.04
5 -5 -20 2.1 1.39
5 5 -20 3.15 1.48
5 -5 -20 1.55 1.14
5 -5 -19 38.76 2.98
5 -5 -19 34.88 2.84
5 5 -19 35.52 2.81
5 5 -19 29.11 2.53
5 -5 -19 33.39 2.75
5 5 -19 32.32 2.71
5 -5 -19 34.3 2.68
5 5 -18 65.06 3.98
5 -5 -18 65.58 3.89
5 5 -18 62.68 3.77
5 -5 -18 67.49 4.09
5 5 -18 68.3 4.05
5 -5 -18 69.4 4.25
5 5 -18 65.76 3.99
5 -5 -18 73.17 4.21
5 5 -18 59.01 3.99
5 -5 -18 67.33 4.03
5 5 -17 25.96 2.22
5 -5 -17 26.42 2.5
5 5 -17 28.26 2.53
5 -5 -17 31.69 2.74
5 5 -17 30.48 2.53
5 -5 -17 26.76 2.48
5 5 -17 24.62 2.32
5 -5 -17 29.53 2.45
5 5 -16 27.45 2.35
5 -5 -16 25.17 2.26
5 5 -16 26.74 2.24
5 5 -16 26.44 2.39
5 -5 -16 36.32 2.8
5 5 -16 24.65 2.43
5 -5 -16 29.56 2.54
5 5 -16 25.17 2.32
5 -5 -16 24.47 2.27
5 -5 -16 25.54 2.43
5 -5 -15 46.87 3.28
5 -5 -15 43.21 3.24
5 5 -15 44.28 3.08
5 -5 -15 45.59 3.02
5 -5 -15 47.76 3.33
5 5 -15 40.68 3.08
5 5 -15 47.06 3.22
5 5 -15 43.53 3.08
5 -5 -15 49.05 3.12
5 -5 -14 39.06 2.89
5 -5 -14 43.39 3.13
5 5 -14 39.25 2.82
5 -5 -14 37.6 2.69
5 5 -14 35.56 2.68
5 5 -14 33.07 2.68
5 -5 -14 35.92 2.67
5 5 -14 36.16 2.73
5 5 -14 36.9 2.85
5 -5 -14 38.34 2.92
5 5 -13 0.65 0.91
5 -5 -13 0.29 0.79
5 5 -13 2.28 0.87
5 5 -13 1.63 0.86
5 -5 -13 0.86 0.86
5 5 -13 1.17 0.95
5 -5 -13 1.52 1.09
5 5 -13 0.16 0.91
5 -5 -13 1.59 1
5 5 -12 113.86 5.58
5 -5 -12 120.8 5.79
5 -5 -12 113.84 5.39
5 5 -12 105.89 5.31
5 5 -12 102.97 5.29
5 -5 -12 106.92 5.33
5 -5 -12 118.28 5.52
5 5 -12 112.7 5.4
5 5 -12 112.85 5.53
5 5 -11 7.42 1.24
5 -5 -11 5.74 1.14
5 5 -11 7.86 1.27
5 -5 -11 5.51 1.15
5 5 -11 7.61 1.36
5 5 -11 7.5 1.19
5 -5 -11 8.34 1.21
5 5 -11 5.52 1.18
5 -5 -11 7.16 1.32
5 -5 -10 85.59 4.16
5 5 -10 77.68 4.03
5 -5 -10 80.53 4.03
5 5 -10 73.96 3.98
5 -5 -10 73.69 3.96
5 5 -10 74.16 4.01
5 -5 -10 79.97 4.32
5 5 -10 78.8 4.22
5 -5 -9 46.85 2.74
5 5 -9 42.83 2.61
5 -5 -9 41.28 2.81
5 5 -9 39.01 2.67
5 5 -9 38.47 2.52
5 -5 -9 39.76 2.56
5 5 -9 39.29 2.52
5 -5 -9 38.74 2.52
5 -5 -8 290.3 11.26
5 5 -8 268.22 10.77
5 -5 -8 281.93 10.84
5 5 -8 281.72 11.09
5 -5 -8 264.51 10.81
5 5 -8 256.56 10.74
5 -5 -7 190.87 7.95
5 5 -7 178.86 7.73
5 5 -7 177.06 7.51
5 -5 -7 183.96 7.6
5 -5 -7 180.54 7.52
5 5 -7 177.4 7.49
5 -5 -6 527.46 19.65
5 5 -6 504.42 19.47
5 5 -5 40.03 2.61
5 5 -5 42.49 2.4
5 -5 -5 38.28 2.35
5 5 -4 5.75 0.94
5 -5 -4 7.49 1.03
5 -5 -4 6.96 0.96
5 5 -4 7.64 0.98
5 -5 -3 7.01 0.96
5 5 -3 9.57 1.05
5 5 -3 7.17 0.95
5 -5 -2 7.44 0.98
5 5 -2 6.53 0.96
5 -5 -2 8.42 1.01
5 5 -2 6.23 0.93
5 5 -2 6.16 0.94
5 5 -1 17.65 1.45
5 -5 -1 15.75 1.43
5 5 -1 16.3 1.43
5 -5 -1 15.52 1.42
5 5 -1 15.9 1.42
5 5 -1 18.65 1.36
5 -5 0 51.93 2.84
5 5 0 56.08 2.9
5 -5 0 51.61 2.78
5 5 0 54.95 2.83
5 5 0 52.45 2.92
5 -5 1 41.77 2.36
5 5 1 41.07 2.34
5 5 1 37.64 2.45
5 -5 2 0.18 0.63
5 5 2 -0.44 0.67
5 5 2 -0.14 0.85
5 5 2 0.47 0.7
5 5 3 237.42 9.9
-5 5 -4 186.62 7.83
5 5 4 199.89 8.35
-5 5 -5 91.35 4.36
5 5 5 93.62 4.79
5 5 6 164.26 7.15
-5 5 -6 149.7 6.79
5 5 6 175.43 7.49
-5 5 -6 159.65 7.1
5 5 7 22.23 2.04
5 5 7 26.25 2.31
-5 5 -7 25.07 1.94
-5 5 -7 24.14 2.04
-5 5 -8 19.04 1.88
5 -5 8 17.91 1.62
5 5 8 20.75 1.9
-5 5 -8 19.02 1.65
-5 5 -8 14.46 1.53
5 5 8 15.62 1.92
5 -5 9 2.85 0.89
5 5 9 3.57 0.94
5 5 9 2.09 1.15
5 5 9 2.78 1.05
-5 5 -9 3.17 1.02
-5 5 -9 3.49 0.94
-5 5 -10 410.06 15.71
5 5 10 376.31 15.23
5 -5 10 404.81 15.23
5 5 10 383.51 15.52
-5 5 -10 380.76 15.17
-5 -5 -10 388.89 15.19
5 5 10 380.65 15.91
-5 5 -10 419.69 15.37
-5 5 -11 1.4 0.94
5 5 11 3.44 1.11
-5 5 -11 1.13 0.93
5 5 11 4 1.07
5 -5 11 2.64 1
5 5 11 2.12 1.23
-5 5 -11 1.72 0.98
-5 -5 -11 2.99 1.07
-5 5 -12 5.32 1.25
5 5 12 6.02 1.15
5 -5 12 5.29 1.11
-5 5 -12 4.62 1.13
5 5 12 4.53 1.23
5 -5 12 8.44 1.48
-5 5 -12 5.36 1.24
-5 -5 -12 4.87 1.16
5 5 12 6.01 1.53
5 5 13 215.34 10.67
5 5 13 242.69 10.18
5 -5 13 249.32 10.12
-5 5 -13 243.96 10.57
5 5 13 262.05 10.46
-5 5 -13 240.19 10.07
-5 -5 -13 241.22 10
-5 5 -13 227.01 10.12
-5 5 -14 85.62 4.78
-5 5 -14 75.87 4.36
5 5 14 84.83 4.58
5 5 14 69.19 4.75
-5 -5 -14 71.03 4.12
-5 5 -14 81.42 4.3
-5 5 -15 1.07 1.01
-5 -5 -15 0.91 0.99
-5 5 -15 2.47 1.21
-5 5 -15 2.9 1.2
5 5 15 1.99 1.26
-5 5 -16 106.44 5.57
5 5 16 106.4 6.14
-5 5 -16 116.05 5.97
-5 5 -16 105.28 5.42
-5 -5 -16 107.05 5.43
-5 5 -17 10.66 1.66
5 5 17 5.88 1.65
-5 5 -17 10.31 1.64
5 5 18 31.09 2.56
5 -5 18 26.89 2.42
-5 5 -18 27.75 2.51
5 5 18 26.76 2.83
-5 5 -18 33.09 2.53
-5 -5 -18 31.15 2.44
-5 5 -18 30.28 2.73
-5 5 -19 0.62 0.87
-5 -5 -19 1.87 1.03
5 5 19 2.37 1.04
-5 5 -19 2.45 1.2
5 -5 19 -0.16 0.98
-5 5 -20 3.49 1.06
-5 -5 -20 2.27 1.11
5 5 21 9.85 1.72
-5 5 -21 12.32 1.78
5 -5 21 8.55 1.59
5 5 21 12.45 1.75
-5 5 -21 9.79 1.47
-5 -5 -21 10.1 1.52
5 5 22 151.45 7
-5 5 -22 135.79 6.61
-5 5 -22 140.04 6.52
-5 -5 -22 153.43 6.64
5 5 22 144.23 6.61
5 -5 22 148.19 6.66
5 5 23 38.79 2.54
5 -5 23 33.57 2.43
-5 5 -23 36.87 2.6
-5 -5 -23 32.76 2.4
-5 5 -23 31.3 2.33
-5 5 -24 7.59 1.12
5 5 24 8.15 1.21
5 -5 24 6.89 1.15
5 5 24 7.8 1.3
-5 5 -24 7.63 1.25
-5 5 -25 34.2 2.12
5 -5 25 32.3 1.99
-5 5 -26 4.39 1.06
5 -5 26 2.64 1.17
-5 5 -27 2 0.89
-5 5 -27 2.17 0.85
5 -6 -25 8.21 1.33
5 -6 -24 9.19 1.37
5 6 -23 8.55 1.25
5 -6 -23 12.04 1.53
5 6 -22 9.16 1.41
5 -6 -22 13.3 1.73
5 6 -21 35.13 2.71
5 -6 -21 37.65 2.83
5 -6 -20 26.29 2.35
5 6 -20 27.14 2.38
5 -6 -20 26.12 2.47
5 -6 -19 124.39 6.13
5 6 -19 123.26 5.88
5 6 -18 0.54 1.05
5 -6 -18 0.17 1.03
5 6 -18 0.15 0.82
5 -6 -18 0.96 1.24
5 6 -17 8.15 1.49
5 -6 -17 9.59 1.61
5 -6 -17 12.07 1.82
5 6 -17 8.03 1.36
5 6 -16 31.5 2.5
5 6 -16 31.32 2.65
5 -6 -16 37.25 2.99
5 -6 -16 39.99 2.93
5 6 -16 41.85 3.01
5 6 -15 10.88 1.65
5 -6 -15 14.11 1.85
5 6 -15 12.73 1.76
5 -6 -15 10.48 1.68
5 6 -15 13.31 1.58
5 6 -14 92.85 4.9
5 6 -14 96.41 5.26
5 -6 -14 100.8 5.39
5 -6 -14 104.17 5.35
5 6 -14 103.03 5.33
5 -6 -13 6.31 1.41
5 6 -13 8.38 1.49
5 6 -13 6.49 1.2
5 6 -13 7.24 1.46
5 6 -12 66.33 4.04
5 6 -12 69.69 4.06
5 -6 -12 64.2 3.98
5 6 -11 74.74 4.3
5 6 -11 72.97 4.17
5 -6 -11 69.43 4.2
5 6 -10 45.44 3.11
5 6 -10 44.26 3.05
5 -6 -10 42.11 3.01
5 6 -9 77.98 4.43
5 6 -9 78.36 4.3
5 -6 -9 81.69 4.41
5 6 -8 16.83 1.82
5 6 -8 16.77 1.75
5 -6 -8 16.8 1.84
5 6 -7 3.96 1.19
5 -6 -7 3.82 1.12
5 6 -7 2.62 0.95
5 -6 -6 -0.45 0.85
5 6 -6 1.42 0.92
5 6 -5 69.36 3.8
5 6 -4 46.63 2.92
5 6 -3 183.19 7.91
5 6 -3 210.38 8.4
5 6 -2 1.63 0.89
5 6 -2 1.74 0.67
5 6 -2 2.31 0.82
5 6 -1 298.61 11.75
5 6 -1 286.22 11.57
5 6 -1 319.94 12.12
5 6 0 9.64 1.48
5 6 0 6.75 1.02
5 6 0 7.69 1.17
5 6 1 58.22 3.41
5 6 1 71.23 3.8
5 6 2 25.02 2.04
5 6 2 26.15 2.13
5 6 3 6.17 1.15
5 6 3 3.82 1.11
5 6 3 5.1 1.18
5 6 4 107.87 5.39
5 6 4 104.09 5.23
-5 6 -4 104.99 4.97
5 6 5 16.21 1.87
-5 6 -5 15.23 1.5
5 6 5 14.92 1.75
5 6 6 62.01 3.9
-5 6 -6 65.91 3.59
5 6 6 64.76 3.85
-5 6 -6 68.6 3.84
-5 6 -7 335.68 13.24
-5 6 -7 324.14 12.93
5 6 7 317.8 13.39
-5 6 -8 0.17 0.9
5 6 8 1.35 1.07
-5 6 -8 0.71 0.76
5 6 8 0.16 0.94
-5 6 -9 458.76 17.58
-5 6 -9 456.37 17.15
5 6 9 436.66 17.77
-5 6 -9 433.7 17.19
5 6 9 431.91 17.39
5 6 10 124.79 6.57
5 6 10 124.87 6.27
-5 6 -10 124.43 6.27
-5 6 -10 132.93 6.05
5 6 11 150.42 7.73
5 6 11 147.59 7.33
-5 6 -11 165.14 7.58
-5 6 -11 165.97 7.25
5 6 12 -1.17 1.24
5 6 12 1.08 1.19
-5 6 -12 -0.19 1.02
-5 6 -12 -0.32 1.09
5 6 13 157.67 8.21
5 6 13 167.34 7.77
-5 6 -13 176.2 8.01
-5 6 -13 160.51 7.56
5 6 14 9.74 1.86
5 6 14 8.58 1.65
-5 6 -14 12.59 1.83
-5 6 -14 7.69 1.49
5 6 15 1.02 1.29
5 6 15 0.9 1.08
-5 6 -15 -0.63 1.11
-5 6 -15 -0.35 1.04
5 6 16 50.68 3.96
-5 6 -16 52.19 3.63
-5 6 -16 51.43 3.65
-5 6 -16 42.04 3.2
5 6 17 60.22 4.38
-5 6 -17 64.51 4.2
-5 6 -17 66.37 4.02
5 6 17 61.78 4.27
-5 6 -18 1.22 1.04
5 6 18 1.53 1.25
5 6 19 148.06 7.35
-5 6 -20 36.67 2.84
5 6 20 35.58 3.09
-5 6 -21 9.71 1.51
5 6 21 9.27 1.58
-5 6 -22 1.22 1.03
5 6 22 0.92 0.99
5 6 23 49.72 3.07
-5 6 -24 1.77 1.06
-5 6 -25 2.87 1.13
-5 6 -25 1.84 1.16
-5 6 -26 0.37 0.79
-5 6 -26 -0.59 0.76
5 -7 -25 6.77 1.06
5 -7 -24 -0.51 1.02
5 -7 -23 22.91 1.93
5 7 -23 18.41 1.62
5 -7 -22 -0.95 1.06
5 7 -22 -0.12 0.91
5 -7 -21 53.37 3.38
5 7 -21 52.79 3.27
5 -7 -20 0.99 1.09
5 7 -20 1.59 1.26
5 -7 -19 44.65 3.27
5 7 -19 45.71 3.21
5 -7 -19 42.99 3.01
5 -7 -18 19.01 2.03
5 7 -17 200.39 9.31
5 -7 -17 219.81 9.65
5 7 -17 227.92 9.74
5 -7 -17 220.71 9.45
5 7 -16 2.18 1.16
5 -7 -16 2.71 1.23
5 7 -16 2.89 1.2
5 -7 -16 1.72 1.07
5 7 -15 1.32 1.18
5 -7 -15 3.7 1.33
5 7 -15 4.26 1.37
5 -7 -15 1.92 1.21
5 7 -14 3.65 1.32
5 -7 -14 5.25 1.46
5 7 -14 5.2 1.36
5 -7 -14 4.19 1.27
5 7 -13 8.71 1.62
5 -7 -13 11.55 1.74
5 7 -13 10.06 1.65
5 7 -12 0.39 1.19
5 7 -12 -0.74 1.13
5 7 -11 22.56 2.32
5 -7 -11 26.54 2.4
5 7 -11 19.92 2.19
5 7 -10 44.01 3.26
5 -7 -10 42.47 3.14
5 7 -10 45.47 3.2
5 7 -9 68.62 4.08
5 -7 -9 65.49 3.97
5 7 -9 58.78 3.79
5 7 -8 30.97 2.68
5 -7 -8 34.53 2.7
5 7 -8 32.36 2.58
5 7 -7 775 28.42
5 -7 -7 730.87 28.2
5 7 -7 753.26 28.22
5 7 -6 123.6 6
5 7 -6 106.59 5.65
5 -7 -6 123.95 5.91
5 7 -5 197.32 8.82
5 -7 -5 196.02 8.74
5 7 -5 212.59 8.8
5 7 -5 198.51 8.49
5 7 -4 2.31 1.02
5 7 -4 2.66 1.1
5 7 -3 1.48 1.15
5 7 -3 0.38 0.74
5 7 -3 1.68 0.72
5 7 -3 2.59 0.92
5 7 -2 3.04 0.98
5 7 -2 3.19 0.9
5 7 -2 1.61 0.99
5 7 -2 2.61 0.88
5 7 -2 1.84 0.7
5 7 -1 -0.15 0.75
5 7 -1 1.06 0.73
5 7 -1 -0.16 0.97
5 7 -1 0.94 0.72
5 7 -1 0.83 0.64
5 7 0 -0.31 0.85
5 7 0 1.1 0.81
5 7 0 0.8 0.85
5 7 0 1.36 0.73
5 7 0 1.11 0.86
5 7 1 9.61 1.4
5 7 1 7.63 1.41
5 7 1 10.32 1.31
5 7 1 12.36 1.46
5 7 2 59.47 3.62
5 7 2 53.93 3.36
5 7 2 53.4 3.22
5 7 2 60.77 3.48
5 7 3 44.44 3.05
-5 7 -3 46.8 2.9
5 7 3 43.12 3.03
5 7 3 48.39 3.21
5 7 4 7.04 1.4
-5 7 -4 5.04 1.08
5 7 4 5.42 1.25
5 7 4 5.27 1.31
-5 7 -4 7.19 1.22
-5 7 -5 511.33 18.61
5 7 5 492.42 18.78
5 7 5 465.89 18.79
-5 7 -5 467.93 18.49
5 7 5 472.6 18.95
-5 7 -6 17.73 1.82
-5 7 -6 19.37 2.01
5 7 6 15.02 1.95
5 7 6 16.4 1.96
-5 7 -6 15.63 1.69
5 7 6 16.96 1.94
5 7 7 123.33 6.27
-5 7 -7 125.96 6.19
5 7 7 126.02 6.1
5 7 7 124.27 6.35
-5 7 -7 119.48 5.89
5 7 8 36.5 2.99
-5 7 -8 35.55 2.86
5 7 8 39.37 2.95
5 7 8 38.4 3.1
-5 7 -8 40.71 2.82
-5 7 -9 157.53 7.46
5 7 9 152.56 7.65
5 7 9 162.53 7.71
5 7 9 149.97 7.37
-5 7 -9 162.63 7.32
5 7 10 -0.22 1.08
5 7 10 1.69 1.23
-5 7 -10 0.77 0.98
5 7 10 1.12 1.15
5 7 11 77.67 5.01
5 7 11 84.66 5.05
-5 7 -11 92.01 5
5 7 11 80.8 4.78
5 7 12 41.62 3.44
5 7 12 44.31 3.48
-5 7 -12 47.43 3.37
5 7 12 39.4 3.17
-5 7 -13 0.62 1.07
5 7 13 0.38 1.12
5 7 13 0.98 1.2
5 7 14 56.47 3.77
-5 7 -14 60.81 3.99
5 7 14 53.95 4.11
5 7 15 104.23 6.1
-5 7 -15 102.59 5.51
5 7 15 109.76 5.68
5 7 15 103.69 5.94
-5 7 -15 112.56 5.95
-5 7 -16 49.28 3.41
5 7 16 44.43 3.71
5 7 16 48.65 3.7
-5 7 -16 54.98 3.73
-5 7 -16 55.23 3.71
5 7 17 5.45 1.46
5 7 18 21.16 2.33
5 7 19 49.85 3.54
5 7 20 9.14 1.58
-5 7 -21 18.13 1.95
5 7 21 16.45 1.87
-5 7 -22 5.47 1.3
5 7 22 9.11 1.41
-5 7 -23 51.75 2.93
-5 7 -23 37.97 2.69
-5 7 -24 1.18 1.18
-5 7 -24 0.38 1.12
-5 7 -25 1.15 0.82
-5 7 -25 1.01 0.69
5 -8 -24 1.61 0.86
5 -8 -23 2.19 1.1
5 8 -23 1.2 0.87
5 -8 -22 12.77 1.53
5 8 -22 11.62 1.4
5 -8 -21 56.84 3.33
5 8 -21 52.13 3.21
5 -8 -20 17.49 1.94
5 8 -20 19.79 1.98
5 8 -19 0.49 1.11
5 8 -18 48.89 3.49
5 -8 -18 53.97 3.52
5 -8 -17 4.07 1.13
5 8 -17 2.06 1.13
5 8 -16 59.78 3.82
5 8 -16 47.57 3.5
5 -8 -16 56.31 3.48
5 8 -15 28.53 2.64
5 8 -15 32.19 2.74
5 -8 -15 27.91 2.44
5 -8 -15 25.34 2.48
5 8 -14 17.46 2.11
5 8 -14 12.15 1.87
5 -8 -14 15.45 1.86
5 -8 -14 16.83 2.04
5 -8 -13 35.38 2.91
5 8 -13 36.73 3.04
5 8 -13 34.8 2.97
5 8 -12 -1.65 1.21
5 8 -12 0.39 1.13
5 8 -11 0.41 1.22
5 8 -11 -0.78 1.21
5 -8 -10 0.91 1.04
5 8 -10 3.66 1.47
5 8 -10 1.91 1.11
5 -8 -9 22.16 2.32
5 8 -9 17.06 2.16
5 8 -9 16.42 1.97
5 -8 -8 188.43 8.55
5 8 -8 185.24 8.75
5 8 -8 195.23 8.68
5 -8 -7 127.85 6.41
5 8 -7 135.08 6.67
5 8 -7 132.36 6.49
5 -8 -6 108.8 5.64
5 8 -6 111.45 5.83
5 8 -6 109.87 5.66
5 -8 -5 9.42 1.58
5 8 -5 11.38 1.82
5 8 -5 10.7 1.59
5 -8 -4 42 3.01
5 8 -4 39.03 3.01
5 8 -4 40.44 3
5 8 -3 22.63 2.01
5 8 -3 21.28 2.2
5 8 -3 21.99 2.18
5 8 -2 140.8 6.73
5 8 -2 158.62 7.24
5 8 -2 142.96 6.6
5 8 -2 160.01 7.16
5 8 -1 109.28 5.71
5 8 -1 126.57 5.74
5 8 -1 116.12 5.61
5 8 -1 110.36 5.43
5 8 -1 122.52 5.95
-5 8 1 108.44 5.53
5 8 0 9.82 1.37
5 8 0 10.65 1.62
5 8 0 12.05 1.79
5 8 0 12.01 1.56
5 8 0 10.61 1.53
5 8 1 0.29 0.77
5 8 1 0.96 0.93
5 8 1 -0.16 0.81
5 8 1 1.71 1.13
5 8 1 3.3 1.21
5 8 2 28.52 2.39
5 8 2 28.7 2.51
5 8 2 29.58 2.57
5 8 2 27.75 2.25
5 8 2 24 2.26
5 8 3 7.04 1.31
5 8 3 8.14 1.43
-5 8 -3 8.09 1.38
5 8 3 8.62 1.52
5 8 3 8.72 1.52
5 8 3 6.74 1.55
-5 8 -3 8.21 1.38
5 8 4 137.09 6.77
-5 8 -4 145.6 6.67
-5 8 -4 141.5 6.68
5 8 4 148.02 6.96
5 8 4 141.08 6.74
5 8 5 27.18 2.45
-5 8 -5 21.26 2.08
5 8 5 25.18 2.45
-5 8 -5 27.49 2.35
5 8 6 90.72 5.27
-5 8 -6 96.64 5.13
-5 8 -6 96.82 5.2
5 8 6 105.19 5.37
5 8 6 98.45 5.46
-5 8 -6 104.89 5.41
5 8 7 42.04 3.36
-5 8 -7 51.51 3.3
-5 8 -7 42.27 3.16
5 8 7 52.23 3.5
-5 8 -7 49.1 3.4
5 8 7 42.89 3.4
-5 8 -8 34.37 2.92
-5 8 -8 33.92 2.83
-5 8 -8 39.32 2.89
5 8 8 39.74 3.18
5 8 8 37.33 3.13
-5 8 -9 138.53 6.64
5 8 9 124.04 6.64
-5 8 -9 117.34 6.26
-5 8 -9 123.54 6.24
5 8 9 130.76 6.65
-5 8 -10 1.22 1.02
5 8 10 1.77 1.21
5 8 10 0.92 1.13
-5 8 -10 2.45 1.31
-5 8 -10 2.76 1.07
5 8 10 1.11 1.27
-5 8 -11 0.19 1.23
-5 8 -11 1.04 1.02
5 8 11 1.42 1.2
5 8 11 1.78 1.23
-5 8 -12 0.63 0.94
5 8 12 0.48 1.08
5 8 12 -0.4 1.25
5 8 13 1.37 1.16
-5 8 -13 2.95 1.13
5 8 13 1.7 1.13
5 8 13 -0.59 1.09
5 8 14 26.28 2.71
5 8 14 27.9 2.6
5 8 14 30.81 2.86
-5 8 -14 27.58 2.6
5 8 15 0.92 1.18
5 8 15 0.67 1.22
5 8 16 13.28 1.94
5 8 17 76.54 4.42
-5 8 -17 55.61 3.8
5 8 18 9.11 1.6
-5 8 -18 6.66 1.64
-5 8 -18 10.27 1.8
5 8 19 31.83 2.7
-5 8 -19 28.45 2.47
5 8 20 31.94 2.52
-5 8 -20 26.2 2.32
-5 8 -20 35.17 2.64
5 8 21 5.38 1.17
-5 8 -21 4.64 1.26
-5 8 -21 8.04 1.42
-5 8 -22 9.41 1.37
-5 8 -22 14.63 1.64
-5 8 -23 2.47 1.11
-5 8 -23 4.75 1.27
-5 8 -24 1.25 0.67
-5 8 -24 4.21 0.91
5 -9 -23 1.44 0.76
5 9 -22 -0.98 1.1
5 -9 -22 -0.28 1.06
5 9 -21 0.44 0.88
5 -9 -21 -0.78 0.96
5 9 -20 1.55 1.05
5 -9 -20 3.3 1.09
5 9 -19 0.48 0.98
5 9 -19 2.2 1.12
5 9 -18 86.08 4.69
5 9 -18 95.45 4.98
5 -9 -18 98.3 4.87
5 9 -17 17.33 2.07
5 -9 -17 15.36 1.89
5 9 -16 70.05 4.41
5 9 -16 78.65 4.61
5 -9 -16 84.61 4.59
5 9 -15 9.76 1.78
5 9 -14 5.23 1.57
5 9 -14 5.15 1.5
5 9 -13 1.04 1.24
5 9 -13 1 1.12
5 -9 -13 0.38 1.18
5 9 -12 13.14 2.06
5 9 -12 13.71 2
5 -9 -12 12.83 1.84
5 9 -11 2.21 1.35
5 9 -11 0.64 1.24
5 9 -10 10.97 1.86
5 9 -10 7.7 1.74
5 9 -9 45.01 3.35
5 -9 -9 50.05 3.4
5 9 -9 45.75 3.48
5 9 -8 81.94 4.69
5 -9 -8 76.57 4.49
5 9 -8 74.42 4.69
5 9 -7 18.61 2.16
5 -9 -7 18.37 2.1
5 9 -7 20.35 2.35
5 9 -6 74.23 4.51
5 -9 -6 79.11 4.54
5 9 -6 80.94 4.8
5 9 -5 13.46 1.8
5 -9 -5 10.08 1.67
5 9 -5 12.89 1.97
5 9 -4 5.37 1.41
5 9 -4 4.95 1.41
5 -9 -4 7.43 1.51
5 9 -3 0.79 0.91
5 9 -3 -0.74 1.19
-5 9 3 0.91 0.98
5 9 -3 0.39 1.1
5 -9 -3 -0.17 1.12
5 9 -2 17 1.9
5 9 -2 16.5 2.06
-5 9 2 15.59 1.85
5 9 -2 17.11 2.11
5 -9 -2 16.99 2.04
-5 9 1 0.65 0.89
5 9 -1 0.5 1.09
5 9 -1 1.28 1.11
5 9 -1 0.19 1.11
5 9 -1 -0.15 0.77
5 9 0 38.88 2.93
5 9 0 45.39 3.23
5 9 0 40.41 2.84
5 9 0 38.05 3.09
5 9 1 84.05 4.49
5 9 1 79.76 4.53
5 9 1 69.84 4.16
5 9 1 65.92 4.22
5 9 1 73.62 4.46
5 9 2 25.62 2.42
5 9 2 27.14 2.59
5 9 2 26.55 2.47
5 9 2 27.58 2.38
5 9 2 28.32 2.58
5 9 3 16.2 2.03
5 9 3 17.36 2.02
-5 9 -3 13.67 1.86
5 9 3 14.79 1.85
-5 9 -3 13.42 1.76
5 9 3 16.17 2.02
5 9 4 324.64 13.64
5 9 4 327.87 13.8
-5 9 -4 333.77 13.55
5 9 4 335.13 13.69
-5 9 -4 342.61 13.71
-5 9 -5 28.43 2.51
-5 9 -5 23.62 2.45
-5 9 -5 24.46 2.43
5 9 5 26.01 2.54
5 9 5 31.35 2.76
5 9 5 27.84 2.55
-5 9 -6 291.56 12.18
-5 9 -6 286.67 12.11
-5 9 -6 299.3 12.39
5 9 6 315.72 12.27
5 9 6 267.43 12.26
5 9 6 274.44 12.19
-5 9 -7 13.62 1.91
5 9 7 15.18 2.04
-5 9 -7 18.09 2
-5 9 -7 17.1 2.1
5 9 7 12.79 1.88
-5 9 -8 29.03 2.61
-5 9 -8 25.27 2.43
-5 9 -8 29.88 2.69
-5 9 -9 37.5 3.05
-5 9 -9 40.49 3.12
5 9 10 73.58 4.64
-5 9 -10 81.81 4.74
5 9 10 71.29 4.74
-5 9 -10 90.44 4.96
5 9 10 75.48 4.82
-5 9 -11 1.76 1.25
5 9 11 -0.46 1.18
5 9 11 1.41 1.22
-5 9 -11 1.05 1.01
5 9 11 0.68 1.13
-5 9 -12 -0.59 1.24
5 9 12 0.69 1.03
5 9 12 0.79 1.19
-5 9 -12 2.51 1.12
5 9 12 0.23 1.07
-5 9 -13 8.4 1.72
5 9 13 11.11 1.87
5 9 13 9.65 1.67
5 9 14 16.89 2.09
5 9 15 6.45 1.54
5 9 15 6.25 1.51
-5 9 -16 70.16 4.22
5 9 16 63.13 3.89
5 9 16 64.21 4.13
-5 9 -17 0.51 1.15
5 9 17 -1.28 1.18
5 9 18 76.38 4.42
-5 9 -18 84.36 4.54
-5 9 -19 2.29 1.25
5 9 19 1.18 1.01
-5 9 -19 1.06 0.89
-5 9 -20 2.8 1.11
-5 9 -20 1.95 0.91
5 9 20 3.66 1.07
-5 9 -21 0.69 0.83
5 9 21 0.62 0.98
-5 9 -21 0.99 1
-5 9 -22 87.99 4.14
-5 9 -23 11.76 1.21
-5 9 -23 4.45 0.89
5 -10 -22 23.4 1.58
5 10 -21 0.09 0.84
5 -10 -21 0.51 0.78
5 10 -20 109.08 5.05
5 -10 -20 109.33 5
5 10 -19 3.58 1.03
5 10 -19 1.98 1.05
5 10 -18 43.77 2.96
5 10 -18 56.67 3.3
5 10 -17 -0.43 1.1
5 10 -17 2.17 1.16
5 -10 -17 0.8 1.03
5 10 -16 0.81 1.2
5 10 -16 -1.01 1.31
5 -10 -16 0.72 1
5 10 -15 7.84 1.62
5 -10 -15 8.41 1.53
5 10 -14 98.15 5.31
5 10 -14 97.11 5.21
5 -10 -14 86.97 4.92
5 10 -13 7.64 1.72
5 -10 -13 6.06 1.45
5 10 -12 54.03 3.85
5 10 -11 5.31 1.7
5 10 -11 7.76 1.64
5 -10 -11 9.2 1.63
5 10 -10 102.82 5.81
5 10 -10 104.1 5.67
-5 10 9 1.84 1.13
5 10 -9 0.43 1.47
5 10 -9 3.6 1.35
-5 10 8 11.1 1.81
5 10 -8 11.77 1.85
5 10 -8 11.45 2.01
-5 10 7 21.04 2.38
5 10 -7 22.8 2.39
5 10 -7 19.78 2.4
-5 10 6 121.66 6.6
5 10 -6 142.18 6.88
5 10 -6 127.6 6.54
-5 10 5 4.52 1.26
5 10 -5 3.91 1.43
5 10 -5 5.26 1.45
5 10 -4 44.8 3.54
5 10 -4 51.54 3.61
-5 10 4 48.28 3.41
5 10 -3 92.19 5.05
-5 10 3 102.68 5.32
5 10 -3 98.47 5.4
5 10 -3 93.2 5.38
5 10 -2 4.63 1.63
5 10 -2 2.63 1.25
5 10 -2 4.44 1.48
-5 10 2 4.29 1.14
5 10 -1 1.35 1.17
5 10 -1 1.98 1.11
5 10 -1 3.17 1.42
5 10 0 20.56 2.07
5 10 0 19.91 2.29
5 10 0 22.76 2.35
5 10 0 17.31 2.04
5 10 1 72.89 4.52
5 10 1 79.81 4.67
5 10 1 69.12 4.29
5 10 1 83.71 4.63
5 10 2 67.91 4.2
5 10 2 67.56 4.24
5 10 3 2.23 1.32
-5 10 -4 10.56 1.74
5 10 4 7.46 1.59
-5 10 -5 4.97 1.28
5 10 5 3.9 1.28
-5 10 -5 2.89 1.23
-5 10 -6 35.87 2.88
5 10 6 35.91 2.96
5 10 6 38.01 3.1
-5 10 -6 37.13 3.02
-5 10 -6 27.39 2.69
-5 10 -7 14.57 1.91
-5 10 -7 14.88 1.98
5 10 7 11.61 1.8
5 10 7 15.69 2.02
-5 10 -7 13.21 1.79
-5 10 -8 37.05 3.03
-5 10 -8 43.23 3.13
-5 10 -8 39.57 3.16
5 10 8 39.04 3.18
5 10 8 36.96 3.19
5 10 9 14.06 2.01
-5 10 -9 12.94 1.88
-5 10 -9 13.36 1.81
5 10 9 14.8 2.06
-5 10 -9 13.73 1.85
5 10 9 13.25 1.93
5 10 10 48.89 3.67
5 10 10 51.61 3.68
5 10 10 43.78 3.43
-5 10 -10 50.94 3.53
5 10 11 3.53 1.48
5 10 11 3.7 1.3
5 10 11 4.51 1.4
5 10 12 10.23 1.81
5 10 12 7.85 1.62
5 10 13 13.02 1.93
5 10 13 11.56 1.83
5 10 13 14.32 1.95
-5 10 -13 12.42 1.92
5 10 14 3.89 1.51
-5 10 -14 3.88 1.43
5 10 14 4.81 1.37
5 10 14 5.13 1.36
5 10 15 49.74 3.45
5 10 15 52.38 3.53
5 10 15 41.67 3.1
-5 10 -15 51.67 3.43
5 10 16 30.04 2.59
5 10 16 35.5 2.75
5 10 16 29.34 2.37
-5 10 -16 32.92 2.66
-5 10 -17 -0.44 1.06
5 10 17 0.47 1
5 10 17 -0.17 1
-5 10 -18 70.05 3.9
5 10 18 72.3 3.97
5 10 18 72.41 4.05
-5 10 -19 45.77 2.8
5 10 19 39.23 2.72
-5 10 -20 6.41 1.43
-5 10 -21 4.87 1.01
-5 10 -22 0.74 0.8
5 -11 -20 11.66 1.18
5 11 -20 14.06 1.27
5 11 -19 4.25 1.12
5 -11 -19 3.74 1.01
5 11 -19 1.56 0.92
5 11 -18 0.58 0.99
5 11 -18 -0.56 1.11
5 11 -17 32.35 2.4
5 11 -17 41.29 2.69
5 11 -16 1.24 1.14
5 11 -16 1.13 1.09
5 11 -15 0.46 1.17
5 11 -15 1.23 1.15
5 -11 -15 1.61 1.01
5 11 -14 30.73 2.65
5 11 -14 29.43 2.58
5 -11 -14 29.22 2.31
5 11 -13 24.6 2.39
5 -11 -13 26.34 2.24
5 11 -12 0.18 1.23
5 -11 -12 -0.46 1.08
5 11 -11 14.74 2.19
5 11 -11 16.14 2.15
5 -11 -11 12.67 1.78
5 11 -10 9 1.98
5 -11 -10 11.32 1.69
5 11 -9 43.06 3.45
5 11 -8 10.5 1.94
5 11 -7 39.85 3.22
5 11 -7 44.25 3.45
5 11 -6 10.51 1.81
5 11 -6 10.69 1.97
5 11 -5 2.72 1.38
5 11 -5 5.63 1.59
5 11 -4 46.64 3.53
5 11 -4 43.14 3.19
5 11 -3 0.19 1.12
-5 11 3 0.38 0.83
5 11 -2 48.15 3.52
5 11 -2 48.5 3.52
5 11 -1 4.14 1.46
5 11 -1 2.32 1.26
5 11 0 15.05 2
5 11 0 11 1.82
-5 11 -1 9.18 1.7
5 11 1 11.35 1.86
5 11 1 13.05 1.73
-5 11 -2 179.74 8.36
5 11 2 178.59 8.3
5 11 2 182.13 8.3
-5 11 -3 -0.58 1.22
-5 11 -3 0.42 0.91
5 11 3 2.27 1.11
5 11 3 3.4 1.37
-5 11 -4 56.72 3.76
5 11 4 50.26 3.59
-5 11 -4 58.32 3.83
-5 11 -5 166.35 7.59
5 11 5 145.03 7.37
5 11 6 0.6 0.94
-5 11 -6 -1.35 1.11
5 11 7 15.67 1.95
-5 11 -7 10.5 1.64
5 11 8 12.1 1.76
-5 11 -8 7.92 1.47
5 11 9 3.82 1.22
-5 11 -9 5.19 1.25
-5 11 -10 12.06 1.88
5 11 10 12.63 1.97
5 11 10 12.93 1.85
-5 11 -11 1.21 1.32
5 11 11 2.54 1.09
5 11 11 1.99 1.33
5 11 12 45.79 3.26
5 11 12 38.82 3.04
-5 11 -12 44.27 3.2
-5 11 -13 0.64 1.27
5 11 13 3.45 1.2
5 11 13 1.43 1.12
5 11 14 26.26 2.36
-5 11 -14 28.36 2.39
5 11 14 21.48 2.13
5 11 15 -0.16 0.96
5 11 15 0.64 0.99
-5 11 -15 -0.56 1.12
5 11 16 1.61 1
5 11 16 0.22 0.91
-5 11 -16 1.94 1.1
5 11 17 12.06 1.53
-5 11 -17 10.2 1.52
-5 11 -18 4.15 1.39
-5 11 -20 0.98 1.01
5 12 -18 -0.55 0.73
5 12 -18 -1.23 0.87
5 -12 -18 -0.34 0.65
5 12 -17 0.08 0.87
5 12 -17 -0.94 1
5 12 -16 6.83 1.49
5 12 -16 5.42 1.4
5 12 -15 6.14 1.43
5 12 -15 8.76 1.42
5 12 -14 31.32 2.51
5 -12 -14 30.61 2.1
5 12 -13 33.99 2.71
5 12 -13 36.09 2.65
5 -12 -13 32.27 2.23
5 12 -12 2.95 1.38
5 12 -12 6.26 1.41
5 -12 -12 5.07 1.1
5 12 -11 31.97 2.77
5 12 -11 37.3 2.77
5 -12 -11 29.51 2.3
5 12 -10 1.09 1.36
5 12 -10 1.99 1.3
5 -12 -10 2.73 1.1
5 12 -9 18.12 2.08
5 -12 -9 16.02 1.84
5 12 -8 5.41 1.52
5 12 -7 16.82 2.16
5 12 -7 18.48 2.24
5 12 -6 8.94 1.79
5 12 -6 11.43 1.97
5 12 -5 19.81 2.33
5 12 -5 17.95 2.25
5 12 -4 4.16 1.44
5 12 -4 5.74 1.59
5 12 -4 3.25 1.17
5 12 -3 74.23 4.4
5 12 -3 67.5 4.13
5 12 -2 4.46 1.55
5 12 -2 2.54 1.24
5 12 -1 94.61 5.23
-5 12 1 97.43 5.27
5 12 0 14.77 2.13
-5 12 0 21.83 2.2
5 12 1 3.79 1.4
-5 12 -1 -1.5 1.15
5 12 2 1.66 1.14
-5 12 -2 -0.75 1.03
-5 12 -3 6.52 1.41
5 12 4 39.08 3
-5 12 -4 45.11 3.21
5 12 5 40.66 3.03
-5 12 -5 40.33 3.04
5 12 5 39.47 3.23
5 12 6 16.64 1.97
-5 12 -6 19.9 2.08
5 12 6 16.75 2.2
-5 12 -7 94.51 4.94
5 12 7 85.55 4.93
5 12 7 85.1 4.85
5 12 8 0.72 1.24
5 12 8 0.54 0.99
-5 12 -8 1.03 0.92
5 12 9 46 3.28
5 12 9 48.18 3.35
5 12 10 19.97 2.05
5 12 10 12.37 1.84
5 12 11 10.43 1.53
5 12 11 7.44 1.48
5 12 12 31.64 2.52
5 12 12 32.94 2.54
5 12 13 1.33 0.98
5 12 13 0.39 1
5 12 14 3.4 1.13
5 12 14 3.3 1.05
5 12 15 26.97 2.03
5 12 15 16.62 1.6
-5 12 -17 9.2 1.3
-5 12 -18 0.45 0.98
5 13 -16 0.59 0.94
5 13 -15 25.58 1.76
5 13 -15 20.94 1.73
5 13 -14 7.52 1.21
5 13 -14 6.92 1.36
5 13 -13 34.33 2.52
5 13 -13 34.14 2.59
5 13 -12 3.6 1.18
5 13 -12 3.16 1.36
5 13 -11 2.62 1.17
5 13 -11 1.1 1.24
5 13 -10 1.19 1.06
5 13 -10 1.17 1.24
5 13 -9 21.38 2.05
5 13 -9 19.22 2.08
-5 13 8 -0.37 0.93
5 13 -8 -0.29 1.1
5 13 -8 1.89 1.28
-5 13 7 107.65 5.41
5 13 -7 124.25 5.69
5 13 -7 110.85 5.69
5 13 -6 4.64 1.34
5 13 -6 2.44 1.32
5 13 -5 39.82 3
5 13 -5 41.91 2.97
5 13 -4 0.32 1.21
-5 13 4 -0.33 1.08
5 13 -3 -0.16 1.13
5 13 -3 0.87 1.04
-5 13 3 -2.15 1.37
5 13 -2 20.43 2.13
5 13 -2 16.19 1.87
-5 13 2 18.97 2.11
5 13 -1 -0.15 1.11
5 13 -1 -0.48 1.07
-5 13 1 -1.51 1.33
5 13 0 -0.59 1.18
5 13 0 0.83 1.09
-5 13 0 -0.17 1.22
5 13 1 4.36 1.33
5 13 1 4.93 1.37
-5 13 -1 0.5 1.3
-5 13 -2 59.92 3.73
5 13 2 55.98 3.7
-5 13 -3 90.23 4.72
5 13 3 80.37 4.69
5 13 4 4.43 1.39
-5 13 -4 3.38 1.24
5 13 5 7.53 1.55
-5 13 -5 9.46 1.45
5 13 6 19.24 2.13
-5 13 -6 23.63 2.13
5 13 7 6.15 1.44
-5 13 -8 38.63 2.8
5 13 8 56.18 3.32
5 13 9 5.41 1.34
-5 13 -9 4.16 1.24
5 13 9 7.42 1.33
5 13 10 28.58 2.22
5 13 10 26.13 2.14
5 13 11 9.22 1.36
5 13 11 7.4 1.31
-5 13 -12 -0.11 1.14
5 13 12 0.11 0.97
5 13 12 -0.95 0.94
-5 13 -13 53.1 3.37
5 13 13 79.15 3.56
-5 13 -14 0.18 0.93
5 13 14 1.51 0.81
-5 13 -15 13.74 1.37
-5 13 -16 -0.06 0.72
5 14 -13 21.52 1.6
5 14 -12 1.47 0.99
5 14 -11 34.14 2.22
5 14 -10 3.66 1.28
5 14 -9 -0.11 1.36
5 14 -8 39.49 2.7
-5 14 7 29.23 2.05
5 14 -7 30.8 2.31
-5 14 7 28.58 2.16
-5 14 6 4.73 1.12
-5 14 6 5.03 1.15
5 14 -6 5.67 1.35
-5 14 5 6.79 1.27
-5 14 5 8.58 1.34
5 14 -5 9.33 1.52
-5 14 4 2.45 1.04
5 14 -4 2.65 1.1
-5 14 4 3.02 1.16
5 14 -3 37.67 2.54
-5 14 3 35.72 2.6
5 14 -2 33.83 2.42
-5 14 2 40.89 2.77
5 14 -2 39.64 2.57
-5 14 1 4.32 1.35
5 14 -1 5.97 1.2
5 14 -1 6.68 1.27
-5 14 0 0.4 1.16
5 14 0 2.18 1.03
-5 14 -1 108.38 5.17
5 14 1 100.45 5.05
5 14 2 11.71 1.62
-5 14 -2 6.62 1.47
5 14 3 20.51 1.98
-5 14 -3 19.5 1.9
5 14 4 21.36 2.06
-5 14 -4 25.49 2.1
5 14 5 1.7 1.1
-5 14 -5 2.33 1.01
5 14 6 1.76 1.17
5 14 7 9.37 1.56
5 14 8 -0.56 1.3
5 14 9 7.56 1.35
5 14 10 8.86 1.23
5 14 11 22.96 1.68
5 15 -9 6.23 0.86
5 15 -8 3.46 0.86
5 15 -7 2.01 0.86
5 15 -6 2.01 0.84
5 15 -5 -0.07 0.74
5 15 -4 4.86 0.93
-5 15 4 3.07 0.93
5 15 -3 22.2 1.56
-5 15 3 25.2 1.85
5 15 -2 1.27 0.79
-5 15 2 -0.18 0.95
-5 15 1 4.72 1.12
5 15 0 12.39 1.34
-5 15 0 20.63 1.72
5 15 1 20.11 1.62
5 15 2 38.42 2.29
5 15 3 36.08 2.25
5 15 4 23.92 1.77
5 15 5 1.02 0.81
5 15 6 -0.96 0.83
5 15 7 1.93 0.94
6 0 -28 27.06 1.76
6 0 -27 0.52 1.02
6 0 -26 133.85 5.61
6 0 -26 112.21 5.42
6 0 -25 -0.27 0.92
6 0 -25 2.17 1.24
6 0 -24 41.29 2.92
6 0 -24 48.77 3.19
6 0 -23 0.17 0.92
6 0 -22 36.61 3.01
6 0 -22 32.47 2.73
6 0 -21 -0.38 0.91
6 0 -21 -0.55 1.47
6 0 -20 27.15 2.51
6 0 -20 22.13 2.19
6 0 -20 24.13 2.57
6 0 -19 0.51 0.96
6 0 -19 -0.58 1.48
6 0 -19 -0.79 1.09
6 0 -19 0.41 0.96
6 0 -18 62.63 3.92
6 0 -18 61.07 4.11
6 0 -18 62.35 4.03
6 0 -18 59.34 3.69
6 0 -17 0.16 0.92
6 0 -17 -0.18 0.98
6 0 -17 -1.15 1.47
6 0 -17 -0.58 0.99
6 0 -17 0.2 1.05
6 0 -16 25.83 2.43
6 0 -16 26.38 2.43
6 0 -16 25.09 2.47
6 0 -16 28.32 2.52
6 0 -16 26.71 2.29
6 0 -15 -0.61 0.96
6 0 -15 1.19 1.1
6 0 -15 -0.18 1.08
6 0 -15 0.18 1.05
6 0 -15 0.18 0.94
6 0 -15 0.91 0.96
6 0 -14 422.58 16.46
6 0 -14 423.25 16.67
6 0 -14 406.46 16.65
6 0 -14 418.78 16.56
6 0 -14 416.63 16.69
6 0 -14 439.47 16.75
6 0 -14 416.7 16.34
6 0 -13 0.14 0.75
6 0 -13 0.27 0.72
6 0 -13 -0.83 1.01
6 0 -13 -0.82 1.02
6 0 -13 0.47 0.92
6 0 -13 -0.66 1.19
6 0 -13 -0.16 0.87
6 0 -12 41.81 2.88
6 0 -12 41.91 2.84
6 0 -12 35.65 2.78
6 0 -12 38.23 2.6
6 0 -12 39.02 2.78
6 0 -12 36.55 2.66
6 0 -11 -0.89 0.8
6 0 -11 -0.13 0.75
6 0 -11 -0.9 0.9
6 0 -11 -0.6 1.01
6 0 -11 -0.29 0.76
6 0 -10 48.85 2.96
6 0 -10 42.07 2.84
6 0 -10 48.5 2.93
6 0 -10 42.67 2.74
6 0 -10 41.57 2.67
6 0 -9 0.13 0.82
6 0 -9 -0.53 0.85
6 0 -9 -0.68 0.87
6 0 -8 538.56 20.26
6 0 -8 531.09 20.18
6 0 -7 0.25 0.69
6 0 -7 -0.13 0.76
6 0 -7 -0.48 0.7
6 0 -6 13.27 1.45
6 0 -6 11.11 1.37
6 0 -6 13.87 1.3
6 0 -6 13.99 1.43
6 0 -5 -0.48 0.7
6 0 -5 -0.12 0.71
6 0 -5 -0.31 0.62
6 0 -5 -0.57 0.82
6 0 -4 172.95 7.36
6 0 -4 174.21 7.26
6 0 -3 0.58 0.72
6 0 -3 -0.11 0.66
6 0 -3 -0.55 0.93
6 0 -2 71.11 3.62
6 0 -2 67.58 3.53
6 0 -1 0.11 0.71
6 0 -1 -0.75 1.02
6 0 0 506.12 19.11
6 0 0 507.64 19
6 0 1 -0.55 0.87
6 0 1 0.6 0.85
6 0 2 932.03 32.96
6 0 2 884.94 32.71
6 0 2 897.25 33.05
6 0 3 0.29 0.63
6 0 3 -0.11 0.87
-6 0 -3 -0.31 0.49
6 0 3 -0.63 0.82
6 0 4 35.71 2.26
6 0 4 40.9 2.5
-6 0 -4 36.3 2.13
6 0 4 33.7 2.47
6 0 5 0.22 0.65
6 0 5 0.27 0.77
-6 0 -5 0.28 0.52
6 0 5 0.24 0.89
6 0 6 100.86 5.07
-6 0 -6 106.89 4.77
6 0 7 -0.63 0.77
6 0 7 -0.15 0.86
6 0 8 6.48 1.32
6 0 8 5.66 1.06
6 0 8 5.98 1.14
6 0 9 0.78 0.94
6 0 9 0.41 0.77
6 0 9 0.14 0.72
6 0 10 -0.49 0.95
6 0 10 -0.15 0.83
6 0 10 0.46 0.77
-6 0 -11 0.32 0.75
6 0 11 -0.17 0.89
-6 0 -12 155.73 7.29
6 0 12 157.93 7.37
6 0 13 0.18 0.98
-6 0 -13 -0.5 1.17
-6 0 -13 0.54 0.96
-6 0 -14 310.16 13.11
-6 0 -14 329.45 13.09
6 0 14 309.06 13.1
-6 0 -15 0.18 1.25
-6 0 -15 0.4 1.04
6 0 15 -0.77 1.05
6 0 16 43.33 3.2
-6 0 -16 39.43 3.17
-6 0 -16 38.51 3.04
-6 0 -17 -0.86 1.04
-6 0 -18 270.75 12.05
-6 0 -18 284.31 11.81
-6 0 -19 1.1 1.06
-6 0 -19 1.1 1.02
-6 0 -20 20.32 2.15
-6 0 -21 -0.52 0.95
6 0 22 45.43 3.28
-6 0 -22 42.92 3.05
6 0 23 -0.8 1.25
-6 0 -23 0.76 0.93
6 0 24 118.94 5.49
-6 0 -24 114.42 5.37
-6 0 -25 -0.48 0.86
-6 0 -25 -1.23 1.06
6 0 25 0.25 1.07
-6 0 -26 39.89 2.46
6 0 26 45.29 2.68
6 0 27 -0.35 0.84
6 0 28 18.98 1.4
6 -1 -28 -0.55 0.83
6 1 -28 -0.61 0.87
6 -1 -27 11.99 1.39
6 1 -27 9.61 1.28
6 1 -26 0.44 0.87
6 -1 -26 0.22 0.9
6 -1 -26 -0.32 1.11
6 1 -26 0.95 1.14
6 1 -25 10.64 1.46
6 -1 -25 11.77 1.52
6 1 -25 12.77 1.69
6 -1 -25 14.58 1.74
6 -1 -24 31.41 2.58
6 1 -24 30.14 2.54
6 1 -24 33.59 2.52
6 -1 -24 26.43 2.29
6 1 -23 17.15 1.93
6 -1 -23 17.2 1.9
6 -1 -22 5.39 1.75
6 1 -22 3.63 1.61
6 -1 -22 6.03 1.32
6 1 -22 4.31 1.22
6 -1 -22 3.54 1.16
6 -1 -21 2.94 1.58
6 1 -21 1.65 1.42
6 1 -21 0.95 0.91
6 -1 -21 2.43 1.07
6 1 -20 7.4 1.72
6 -1 -20 6.29 1.65
6 1 -20 9.57 1.53
6 -1 -20 6.94 1.4
6 -1 -20 6.79 1.37
6 1 -19 70.61 4.33
6 -1 -19 67.01 4.27
6 -1 -19 74.58 4.34
6 -1 -19 66.43 4.28
6 1 -19 73.24 4.44
6 -1 -19 65.63 4.04
6 -1 -19 66.35 4.26
6 1 -19 71.24 4.36
6 -1 -18 6.55 1.51
6 -1 -18 5.81 1.73
6 1 -18 5.2 1.7
6 1 -18 7.04 1.51
6 -1 -18 5.38 1.31
6 -1 -18 5.5 1.26
6 1 -18 5.06 1.19
6 1 -17 2.69 1.28
6 -1 -17 2.67 1.23
6 1 -17 1.33 1.38
6 -1 -17 2.29 1.39
6 -1 -17 2.19 0.98
6 1 -17 1.28 0.92
6 -1 -17 3.87 1.3
6 1 -17 4.31 1.27
6 1 -17 2.76 1.03
6 -1 -17 0.98 0.94
6 -1 -16 25.95 2.34
6 -1 -16 25.51 2.38
6 1 -16 25.5 2.3
6 1 -16 23.8 2.37
6 -1 -16 20.83 2.27
6 -1 -16 20.73 2.24
6 1 -16 26.61 2.49
6 -1 -16 26.24 2.46
6 1 -16 22.03 2.4
6 -1 -16 26.5 2.28
6 -1 -15 127.9 6.17
6 1 -15 129.8 6.33
6 -1 -15 121.39 6.21
6 1 -15 124.45 6.14
6 -1 -15 130.99 6.29
6 1 -15 136.45 6.42
6 -1 -15 127.68 6.28
6 -1 -15 105.5 6.06
6 1 -15 132.16 6.4
[truncated: 3,755,565 more chars]
